# Supplementary material for: A high-quality human reference panel reveals the complexity and distribution of genomic structural variants
Source: Nat Commun. 2016 Oct 6;7:12989. doi: 10.1038/ncomms12989 (PMC5059695; doi:10.1038/ncomms12989)
Supplement: Supplementary Data 2 — Overview of all interchromosmal structural variants [file ncomms12989-s3.xlsx]

## Sheet: merged_ctx
Supplementary Data 2. Overview of all interchromosmal structural variants.
Source					Destination
Chr	Start	End	Size	Gene	Chr	Position	Samples_affected	Population frequency, %	Callsets	Coords as reported by
5	159349711	159350115	404	?	X	66982775	690	89.7269	123SV,ASM,BD	123SV
2	42051397	42052615	1218	?	4	66413925	602	78.2835	123SV,ASM,BD	123SV
17	32063845	32064670	825	?	1	88972806	499	64.8895	123SV,ASM,BD	123SV
8	52730135	52731487	1352	PCMTD1	11	38812655	769	100	123SV,ASM,BD	123SV
4	80858911	80894479	35568	?	5	21207706	376	48.8947	123SV,ASM,BD	123SV
3	111274081	111275514	1433	?	8	128533823	752	97.7893	123SV,ASM,BD	123SV
4	170280990	170281436	446	?	14	52667770	603	78.4135	123SV,ASM,BD	123SV
7	61740401	61798385	57984	?	16	46453871	261	33.9402	123SV,ASM,BD	123SV
10	36760440	36761315	875	?	3	163918886	16	2.08062	123SV,ASM,BD	123SV
2	160148185	160148939	754	?	3	58772551	27	3.51105	123SV,ASM,BD	123SV
10	60902388	60902937	549	?	7	81789176	438	56.9571	123SV,ASM,BD	ASM
15	94886280	94888553	2273	MCTP2	12	73239578	252	32.7698	123SV,ASM,BD	123SV
5	21573002	21573443	441	?	6	57575923	739	96.0988	123SV,ASM,BD	123SV
14	65447286	65447695	409	?	2	194545050	624	81.1443	123SV,ASM,BD	123SV
6	13191019	13191450	431	?	17	64637271	334	43.433	123SV,ASM,BD	123SV
2	144010819	144011251	432	?	18	69617359	121	15.7347	123SV,ASM,BD	123SV
13	21727731	21750670	22939	SKA3	11	108585803	108	14.0442	123SV,ASM	123SV
2	202146364	202149444	3080	?	19	47336749	290	37.7113	123SV,ASM,BD	123SV
7	127930425	127930814	389	?	16	76865797	225	29.2588	123SV,ASM,BD	123SV
7	111053149	111053759	610	?	12	108203264	522	67.8804	123SV,ASM,BD	ASM
7	26241359	26252970	11611	CBX3	15	40854175	485	63.0689	123SV,ASM,BD	123SV
14	93712492	93713167	675	BTBD7	1	9121666	345	44.8635	123SV,ASM,BD	123SV
6	113722720	113723082	362	?	14	25434546	166	21.5865	123SV,ASM,BD	ASM
2	151497045	151497334	289	?	14	62337714	9	1.17035	123SV,ASM,BD	123SV
7	147539111	147539658	547	?	3	56765482	169	21.9766	123SV,ASM,BD	123SV
2	228189981	228222553	32572	MFF	15	93839719	54	7.02211	123SV,ASM,BD	123SV
1	72354087	72361235	7148	?	2	102912429	155	20.156	123SV,ASM,BD	123SV
1	218883353	218884601	1248	?	3	25100007	12	1.56047	123SV,ASM,BD	123SV
15	41851402	41871540	20138	TYRO3	13	44069843	386	50.1951	123SV,ASM,BD	123SV
21	10766358	10773326	6968	?	5	49506697	13	1.69051	123SV,ASM	123SV
4	49104545	49158555	54010	?	9	72653289	10	1.30039	123SV,ASM	123SV
4	114699589	114699757	168	?	1	19501614	48	6.24187	123SV,ASM,BD	123SV
X	11952979	11959453	6474	?	13	35787787	70	9.10273	123SV,ASM,BD	123SV
5	138651758	138666100	14342	MATR3	12	113887025	64	8.3225	123SV,ASM,BD	123SV
22	29060112	29066098	5986	?	8	126537667	42	5.46164	123SV,ASM,BD	123SV
22	32927882	32928568	686	?	6	24683987	643	83.6151	ASM,BD	ASM
2	198365065	198368104	3039	HSPE1	7	136985564	33	4.29129	123SV,ASM,BD	123SV
13	74313857	74314745	888	?	8	15289366	634	82.4447	ASM,BD	ASM
12	56989715	56990096	381	BAZ2A	15	39994624	699	90.8973	ASM,BD	ASM
9	38243542	38243850	308	?	15	63770053	329	42.7828	123SV,ASM,BD	123SV
14	37769165	37769599	434	?	16	61079290	447	58.1274	123SV,ASM,BD	123SV
8	30103423	30105896	2473	?	1	168420925	217	28.2185	123SV,ASM,BD	123SV
15	65329044	65329166	122	?	17	78055976	335	43.5631	123SV,ASM,BD	123SV
12	95279921	95280080	159	?	20	17369990	13	1.69051	123SV,ASM,BD	123SV
17	38278359	38293026	14667	MSL1	7	33091215	1	0.130039	123SV,ASM,BD	ASM
15	33283960	33285254	1294	?	12	79918384	1	0.130039	123SV,ASM,BD	ASM
9	132186772	132186903	131	?	22	23852701	294	38.2315	123SV,ASM,BD	123SV
2	23697868	23698640	772	?	1	200067547	88	11.4434	123SV,ASM,BD	123SV
1	110247332	110247422	90	?	5	51827075	6	0.780234	123SV,ASM	123SV
GL000216.1	11813	11919	106	?	4	49103549	138	17.9454	123SV,ASM	123SV
GL000225.1	14621	14741	120	?	4	49100831	4	0.520156	123SV,ASM	123SV
GL000216.1	75747	75950	203	?	4	49099495	13	1.69051	123SV,ASM	123SV
GL000216.1	75871	75964	93	?	4	49144800	2	0.260078	123SV,ASM	123SV
GL000225.1	125907	126015	108	?	10	135500928	3	0.390117	123SV,ASM	123SV
GL000216.1	160493	161262	769	?	10	135500511	10	1.30039	123SV,ASM	123SV
GL000198.1	62700	62848	148	?	GL000220.1	93223	286	37.1912	123SV,ASM	123SV
GL000216.1	163672	164451	779	?	GL000228.1	119198	276	35.8908	123SV,ASM	123SV
GL000216.1	1615	1737	122	?	Y	13455649	14	1.82055	123SV,ASM	123SV
GL000225.1	131148	131829	681	?	GL000228.1	118525	739	96.0988	123SV,ASM	123SV
GL000228.1	116755	117274	519	?	Y	13466847	34	4.42133	123SV,ASM	123SV
