# Supplementary material for: A high-quality human reference panel reveals the complexity and distribution of genomic structural variants
Source: Nat Commun. 2016 Oct 6;7:12989. doi: 10.1038/ncomms12989 (PMC5059695; doi:10.1038/ncomms12989)
Supplement: Supplementary Data 3 — Large replacements identified via de novo assembly [file ncomms12989-s4.xlsx]

## Sheet: 03_replacing_segments.txt
Supplementary data 3. Large replacements identified via de novo assembly
Chr	Start	End	Size	Contig/Scaffold	Start	End	Size	Strand	Comment	Replaced_seq	Replacing_seq
1	30878814	30878818	5	scaffold28060	2323	5949	3627	+		GTTTC	AGGTTAAATAACTGCACCCAGTGAAATGTTGAGTCCAGTGCTCCATAAATGGTTGGTCTATGCTATTACTCTGATGAAGGAATAACAAGGGCCTTTGCTGGAGCTCCTACTGTATGCCTCAAGGCAGAAGTAAGGCTTTCCCAGGCCCATGTGGGTAGTATGCCCAGCTTGCTCTTCAGGCCAGAGAATATTTGGGAAAGGGTCTTATCTCGAGAGTTGCAGAGGACAGATTCTTTACCCTCATGAAAGTTCTTCTCTGTCTGGACTTCTGTTTTCTTAGCCAGACTAGGATGGGGAAAGGGAGGTCAATCAAGAGGACAAGCCCAGACTGTGGCCTACTGTGTGCTGGTGGAATTCACAGTTAGAGCTCAGTAAGCCCTGCCAAGCAGCCCAGGGAGG…
1	33652402	33652418	17	scaffold253809	1206	2870	1665	-		GTCTCAAAAAAAAAAAA	AAAAATATCTTTCTCCCTCTCTCCCCTGACTCCCCTTCTCCTTACCCCTACACCCGAGTTTGTGTGTGCACACATGTGCACACATATATAGAATATATGAAAAAGATCTGAGGATATGATCCAAGTATTAACAATAGTTCTTTCTGAATGGTGGCTTCTTAGTTTTCCTCTCTTTTGTTTTTCTACAGCAGCAACTGTGTCTCCGAAAGTATTTTTAATTGGCAATTAGGAGATGATGAGTGGAGTGGTGGGGGAGCAGAGCCAGGCTGCAGTGGGCTGATGCTGGCCCAAGAGGATGCACAGGCCACAGTGGGCTGATGCTGGCACAGGAGGATGTGCAGGCTGCAGTGGGCTGGTGCTGGCCCAGGAGGATGTGCAGGCTGCAGTGGGCTGGTCCTG…
1	35007068	35007076	9	scaffold356762	5974	6893	920	-		ATTGCCATC	TTGATTTGCATTTCCCTGATTACTAATGATGTCGAACATCTTTTTATGCGCTTCTTGGCCATTTGTATATCTCTCTTGGAAAAATGTCTATTCAGATCCTTTGTCCATTTTAAAATTGGGTTATTTGTATTTTTATTATTGATTCATAAGAGATTTTAAAAATACATGCTGGTTACAAGTTCTGTATTAGATAGAAAATTTGTAAATATTTTCTTTCATTCTGTGGGTTGTTGTTTCACTTTCTTGATGACATTTTTCATAACATAAATTTTTTAATATTGATGTAGTCCAATTTGCCAGGTTTTTTCTCTTACTGCTTGTGCTTTTGGTACAGTATATAAAAACCTTAAGAAAGTAGAAAAATAAAAGCAAATTAAACCCAAAATAAGCAGAAAGAAG…
1	48940952	48941651	700	scaffold443541	333	686	354	-		TAGAAATGGAAAACCCATTTTCTGAGGAGAAATTCAAGTTGGCTGCAGAAATTTGCACAAGTAATGGGGAGCCAAATGTTAATCCCCCAGACCATGGAAAAAATGTCTCCAGGCCATGTCAGAGGGCTTCACGGCAGCCTCTCCCATCACAGGCCCCGAGGCCTAGGAGAAAATGGTGTCATGCGCTAGGCCCAGGGTCCCCATGCTGTGTGCAGCCTAGGGACTTGGTGCCCTGCGTCCCAGCTGCTCCAGCCATGGCTGTAAGGGGCCAACATAGAGATAGGGCTGTGGCTTCAGGGGATGCAATCCCCAAGCCTTGGCAGCTTCCACATGGTGTTGAGCCTGCAAGTACACAGAGTCAAGAACTGGGGTTTAGGAACCTCCACCTAGATTTCAGAA…	TAGAAATGGAAAACCCATTTTCTGAGGAGAAATTCAAGTTGGCTGCAGAAATTTGCACAAGTAATGGGGAGCCAAATGTTAATCCCCAAGACCATGGAAAAAATGTCTCCAGGCCATGTCAGAGGGCTTCACGGCAGCCTCTCCCATCACAGGCCCCGAGGCCTAGGAGAAAATGGTGTCATGCGCTAGGCCCAGGGTCCCCATGCTGTGTGCAGCCTAGGGACTTGGTGCCCTGCGTTCCAGCTGCTCCAGCCATGGCTGAAAGGGGCCAACATAGAGATAGGGCTGTGGCTTATCAGGCTGCAAATTTTCCAAACTTTTATGCTATTCTTCCCTTATAATACTGAATGCCTT	700	354
1	55705908	55706053	146	scaffold20243	720	2477	1758	+		CCCGGCTAATTTTTTGTATTTTTAGTAGAGACGGGGTTTCACCGTGTTAGCCAGGATGGTCTCGATCTCCTGACCTCGTGATCCGCCCGCCTCGGCCTCCCAAAGTGCTGGGATTACAGGCGTGAGCCACCGCGCCCGGCCGTACT	TCCTAGAAATTTCTTTGGGAGAGCTGGGTTCCCATGTAGTTTAGAAACTGAAAGGGCATATAGACCAAGAGAGCACTATCAAGTCACCTAGAGTTCAGAAACATTTAAGTATAAGTCAGAGGGGCATGAAAGGCTGTTTCCAGAAAGGTAGCTACAATCCAGCTTCTCCTCTGATTCTGAGCTCAGCTCAGAAGTGGCAAAATTCTTTGAAAGGCGGAAGAGTCAGAGCTTAGGGATGCATAAACTACTAAAAGCTTTGCCTAGAGCACAGACATAAAAGCACAGCAAGAACACAGCAGTGTATGTCTTGAATTAATCCTGGCTCAAGGGAAGCCTCAGGTCTTTATTTTACCCAAACCCAAAGAATAATCAAATTGTCATTATTAAATGCTTCCATGT…
1	72755697	72756112	416	scaffold209151	2970	3444	475	+		CATTGGTTTAGTTCCAGTTCACCAGTATGCATGATGGGTGTGTCTACCTCATCTCAGCTTAAAGGTTTTTTAAGATACCAAGCCTTGGGTGTCCCTGTACTGTATTTTTTGTCACCTCAACTCTTTGATAAAATTTCAGATCATGGTTATACTATAAATTGTCTTTTATTTAGATAGAACCACATGCAGAACATTAATAAGCCTTTTTTTCTTAAATCATGAGAGCAAAAACTGTAGAAAAGTCTTGCTTTTGTTGCTGTTGATAATATTGTTTGTATTTGTTTTCATCATAGACCTTGAAAAATTTTGCTATTTGAAACTATATGAAAACTATACTGTGGGGAAAACCAGTCTGGAATTAGGACAGATTACAATGTTGAAGCATTCCTACTTAGAATC…	TAATTTTGTCAGCTGGAAGTCCAAGATCAATGTGCTTACAGGTTTGGTTTCTCCTGAGGCCTCTTCCTTCGGCTTTCAGATGGCCACTTTCTCACTGTGTCTGCACATGGTCTTTCCTCTGTGAAGGTATCCCTGGTTTCTTTTTTGCTCTTATAAGGACACCTGTTATATTGAATTGGATACCTACTTTTATGATTCAGTTTAACCTTACCTCTTTATTGTTCCTATCTGCAAATACAGTCACTTTGCCGGTGAGGGGTTCAACATAGAAATTTGGGGTAGACAAAATATAGTTAATACTAGTCCATCCTCCATGAAATCTCTGTTTTTGCTTGCTGTTTTATCCCCAGGATCTGTCATCATACCTACATATAGCAGAAGCTCAAGAAATATTTGTTG…
1	78775780	78781851	6072	scaffold151505	2423	2607	185	-		CAGCTCCCAGCATGAGCGACACAGAAGACAGGTGATTTCTGCATTTCCAACTGAGGTACCAGGTTCATCTCACTAGGACTTGTCAGACAGTGGGTGCAGCCCATGGAGCAGGGCGGGGCATCACCTCACCTGGGAAGCACAAGGGGTTGGGGAATTCCCTTTCCTAGCAAAGGTAAGCCATGACAGACGGTACCTGGAAAATCTGGACACTCCCACCCTAATACTGCGCTTTAAAAACGGCCTAAGCAAATGGCACACCTGGAGATTATATCCCACGCCTGGCTAGGAGGGTCCCACGCCCATGGAGCCTCACTCACTGCTAGCACAGCAGTCTGAGATCAAACTGCAAGGCGGCAGCGAGGCCGGGGGAGGGGCGTCTGCCATTGCTGAGGCTTGAGT…	GTTCATTTTCACTAAATTTCCTCAAAGTTATTGAGCATGTGCAGTTTATTAACTAGAATCTAATAAGTACATAGGTATCTACAGAGAGGAATGATGTGTATTTAATTTGAATATAAATAACAGCTCAAGAGAGGAAGAATGGGCATGTAAGATTGGTCATTCATCTGACTTCTGCCAATTCCAAN
1	79221489	79221720	232	scaffold104742	696	946	251	+		CCCTCATATCTAATCATTTGTCAAACTTGTTGGGTTCCACTTCCCCAGTGTCACATCCATCTAATTCTTCCCATCCTCATGATCTCTAGGCTAAGCCCTGTTATCTCAATTAGAGCTCTGAAAGAGCCTTCTAACTCAACTCCTTGGCTCCATGATGTGGTTTGTGCTCCTGGCTCTCCTTTCAACATTGCTGGTTCATGCTTTTAAAACACAATGCAGCCATGTCTCACCC	GCCTACTATACACTTAGGCTAAATGGTATAGTTAGCCTATTGCTCCTAGGCTATAAAGCTATATAGCATGTCACTGTACTGAACACTGTGGGCAATTATAACACAATGGGAAGTATTTGTGTACCTAAACATATAAAAAGCACAGTAAAAATAAAAAATGGTACCCCCATATAGGGCACTTACCATGAGTGGAAGCTGCAGGATTGGAAGNNNNNNNNNNNNNNNNNNNNNNNNNNNNNNNNNNNNNNNNN
1	81660352	81660356	5	scaffold91912	14318	14521	204	-		TACCA	ATTTTAAATTATTAAAAAATCTCCACGATTTTTCCCTTTCCATTTGCTAATCTTTGGAAGCAAGTCACTAAATTCAGTACATACTCAAGGAATGAGGAAGCAAGCTCCCCCCTCCTGGAGGAAGGAGTATCAAATATCTTGTAATAATTAATAAATATTTGAAGGTAGACATTTTGAGGCTATGCCGATATCCTGTTTTTCTTT
1	103718099	103913906	195808	scaffold493387	1280	5446	4167	+	Linc RNAs	ACAATTGTAAATAGTACACTTAGTCAATCAGCTGAAAGTTATTTGTTGAACATTTCAATAGTGTAATCAGGTACTAGGTATTAAAATGCATTTTGGATATTGAACGTGGTCCCTATATTTAAAAATAAAAGGTATCAATGAAGCGTTCAGAGAACAAAAAGTGTTTATCTTAGATATAATATTTACCTTATACTTATCTACTGTGAAGCTTGGGGTTATAAATATTAAATGAAATTTTTAAATTTCCACTTAATCTAGTTTCAAATTCCTTATATCAAATAGTCTATAAGTACCTCTGAAACGAACAACAGAGCAAAATTCTCTTAATGTTTGTTTTTCTGAAGAGTATCTGTTCTCACTTTAAAGTAATACTGATTTCTTCCCAAAGTTGCCTTTGGT…
1	109650431	109650634	204	scaffold485266	1740	2425	686	+		TTCAGGCTACGGTAAACCATGATCAGGCCACAGCATTCCACCCTGGGTGACAGGAAAAAAAAAAAAAGCCCTAAACGGCTGCAAAGAGGAATAATATTTCAATGCTAGGTACCTCGGGATCAAAATAGTAGGCATCCCGCCTCATGGAAGTAATTGTGGGGGTTGAGTTGAGCCGACTCCAGGGTTCCTGCTGCTGAGCAAGGT	GTCNNNNNNNNNNNNNNNNNNNNNNNNNNNNNNNNNNNNNNNNNNNNNNNNNNNNNNNNNNNNNNAAAGTTGACTGTAATATCTCCAACTCTGGCTCCTGTTTTGAAAACCAGAATTCTTTGGAAGTTAATGGAAAACTCAAAATAGCAGATTCTGCCTTTGGGGTGTTTGCAGAGGGCTTTGAAGTGGTCTCAAATTACTGACAAGTGAAGATCAGGTAGAGTTAACAAAGCAACCAATGTAGAAGCAGGTCTCAAGGGCAATTCACATTTATTTCCTGAGCATGCTGACTAAACATACTTCAAACACAGCAGAAGGTAAAGAGTCTGTTTTGTAAGTAAAGCCGTTTCTTGCCAACAGCGAATGGTGGTCCATGAAGAGTACCTTGAGCATCATCTT…
1	209936060	209936076	17	scaffold203498	833	1182	350	-		ACTGTCCCAGCTCACTG	TCCTGATATCCTTGTCCTGACTGGCAGAAATGGTCCTCCTCAGGCCAGGCATAAGTGGAGCTGTACTTTTCTCCAGGTTTTCTCTCTAGAATCTCTAGTTGTTGTTTTTTTTTCTCTCTCTACCTTGTTTGGTTTTGGCCACTTACATAGCCAGCATGGTGATGTGGAAAGAGAACTGGTCTGAGTGGGGAGTGAGGGGATCTGGGTTCAGATCCCATTTTTTCTAGGTCTCAGTCTTCTGTCTGTGTAGTGAGGAGTTTGGAATAGATAATCCATAAGGTTCCTTCCATATTCAAAGGAAAGCTTCCTTTCTCTTAGTAACAGCTAGTTACTAAGTGAGCTGGGGCAGC
1	238693405	238693421	17	scaffold39899	450	773	324	-		CTGACTGGTCCATGGAT	TGTTAATTTTAAAGGTTATTTCCCCTCATCTCACAGCATCCAAAATCATTAAATTCTGTGTTANAATTAATTTGCATAAAATGGCTTTCAATAAAATACAATCGGTATAAACATTTTATCTGCCAAATCCAACGATTGAAAGGGACTTCCAAAATATATATGTCATATCCAACAGTAGTTCACAAAAATGGCCATTCTCCTCTCATAGGGAGAAATCTGTCCCATAAAAATAGACTAATTGTGTTTACTTTCCCGAAAAGTTATTTAAAGTTACTTTGAAGGAAAAAAAAAATGCTTCCTAATTAGCATTTCAATGCTTTCAGN
1	240116681	240116683	3	C5625119	319	697	379	+		CTT	GTGTGTGAGGCAGAGCCGGTGTGTGAGGAGGCCTGGGGGTGGGTTCATGTGAGCCCGTGGGGAGGGGACAGGGCTGGACTGCACAGAGCAGAGCTGCCAGAAGCTGAGGAGCGGACGCAGCAATGAGAAACTCAGCCCAATCATGTGGCCGACTGCAGTCTGGAAGACTTCCTGGGTGTGGAGTTTCTCTGAGTTTCTCAGAAAGGCAGAGGGAAGATTTTTGTCAGTAGAAGGCACATGGAAAGTCAGTCATGTTAGTGATCTTTCCTCCTCTGGCAGCTCCAGAGCCAGCTCCAGTTCAAGCTCAAAAGCCACCTTCAGAGTGTGTGTCAGGGCTAGGTCCACCACCAGCTCCAGCTGCAGCCTTAACCACCAGCTC
1	240579360	240579570	211	scaffold369910	274	504	231	-		CTACTCCTGCACACATCAGTCTCCTTTTCTACCACCAGCCTGGGGGAAGTAACTCCTCCCATCAGTATCTCATCTGGATACTTCTCTCTCCTGATTTCAACTTCTCCCTTCTAGCCATTAATACATTTACTTTATTATCATAAAATAACGACTTAAGAAAGAAACAAAAAGCAATTCCTTGCCTGTACATTCCCTTTCCACTCTTTTTTTT	CAAAGAAAGAAAGAAAGAAAGAAAGAAATTCAATGGGTCAGACAGAATTCAAACTTACTGTTTAGTACTGTGCTTCCTGCTTGACCATAGGAATATACAAATACATATATATTGTGGTCACTCTCCTCAAAGAGTGTTTGGTCAAGTTCGGAAAGTGAGGAACAGATAGTGGACATTTAAAGTGGACACAGCTGCTTTCTTGGTCNNNNNNNNNNNNNNNNNNNNNNNNNN
1	247386173	247386175	3	scaffold113703	902	1310	409	-		CAG	GATTGACAGAAACTTTGCTATTGCAACCACTCTGTGACCATCATAATAGGCTTGTTTAGTCTCAGTATGGGATTCACAAGTCACAATGATAGATTGGTCATATGATCCCTGACATTCTTGCTGTTTTAATCACAGTGACACCATTTAACAAACAATGGATGGCTGCAAAACAACATTTAAGACACTTGAGAGGATACTGTACACAAGAAAGACTATTATGATGACTGTCAGGATGATAATACCAGTAGACTGAAGTGTACTCCTTAATAGAAGCCCCACAAATGAAACTGATTAAAATTTTCAAAAGAATCAAGTTCATGCAATTCAGGCAATTCATCAGTATTTGAGTTCAATTGGTCATAATCTTTGTTCAAGGTGTAATGGGGATTAAGGACCATA…
2	809335	809366	32	scaffold34412	1096	5201	4106	+		CTTCATGTCTAAACAAAGTAACTTCTACGGCA	TTTCTTAAATTTGATTTTTTAAAAAAGTATCTACCACAACCTTATATCAATCCTTTAATAGTGAAAAATTACCTTCATTTCCACTTAAGGCAAGACTAAAAATGTCTTTTTTATAAATTTTCATAAATTTCAAAATTTTACTGCAGGTGTTAGCAAGTGAAATGAAGCAAGTCAATGGGAATATGGGGGAAATATTCATTATTTGTGAACACAGTGGTTCTCTAAATAGAAAATACAAGTTAAAAATACACTATAGAAATTGCATATCTAGCCAGATTTTAGTTTGGGAAGTTATTTGCAATGTGTAATACAGCATTAGTATCAGGATTACATAAAGGCCATCTACTCATCAAATACATGGAGACAAATGAGAAAAAAAGGAAACAGACAAAGAATGGA…
2	4212677	4223478	10802	scaffold374633	619	787	169	-		TGTCCCTATAAAATGGGGAAAACTGGATGCAGAGACAGACATATGAAGGGGAAAGATGATATGAAAATGCATAGAGAAGAGGCATCTACAAGCCAAGAGAGGCCTGAAGCAGATCTTTCCCTCACAGCCCTCAAAATAAACTAACCCTGACGACACCTCAATCATGGACTTCTATCCTCCAGAACTGGGAAAGAATAAATTTCTGTTGTGTATACCACTCAGTCTGTAGTACTTTTTTATGGGCAGCCCCAAGAAACTAATACAACATTACAGAGCATAGTTAACACTGTGCCAGCACTAGCATAACCTCAATTTTAAAAAAGCTACAATAAGGAGAAATTCTAAAATACAAAGTATTACCAATGCTAATAAAAATAGAATTAATAGATCATTTTAAAA…	CATAATTCTTCAATCTTTCATCGGTAGATTTTGGGATATAAGTAGAAAGCAAGGTGTTTTAACTAANTGTCATATATCATAGAAAATAAAAGCAATATATTTATCCACTGCATTTAGAAGTATGAATGCTGGGGGGGGAGGAGCCAAGATGGCCGAATAGGAACAGCTC
2	5018789	5118788	100000	scaffold84666	605	8321	7717	-		NNNNNNNNNNNNNNNNNNNNNNNNNNNNNNNNNNNNNNNNNNNNNNNNNNNNNNNNNNNNNNNNNNNNNNNNNNNNNNNNNNNNNNNNNNNNNNNNNNNNNNNNNNNNNNNNNNNNNNNNNNNNNNNNNNNNNNNNNNNNNNNNNNNNNNNNNNNNNNNNNNNNNNNNNNNNNNNNNNNNNNNNNNNNNNNNNNNNNNNNNNNNNNNNNNNNNNNNNNNNNNNNNNNNNNNNNNNNNNNNNNNNNNNNNNNNNNNNNNNNNNNNNNNNNNNNNNNNNNNNNNNNNNNNNNNNNNNNNNNNNNNNNNNNNNNNNNNNNNNNNNNNNNNNNNNNNNNNNNNNNNNNNNNNNNNNNNNNNNNNNNNNNNNNNNNNNNNNNNNNNNNNNNNNNNNNNNNNNNN…
2	10826039	10826045	7	scaffold362589	419	588	170	+		GCAGCTG	CGTAGAGAAGCCTCTACGTTTACTCCCCTGGTGATCCTAGGCAGTCTCCTGGCTTTAAGCACATCTGCATATCGATAACTATCACATTGATGTTTCTAGCCCTTACCTCTACTCTGAACTGGACTTGTGTATCCAACTGTTTCTTGACATCCCCGCTTGGATGTCTGATA
2	18906150	18906160	11	C5930015	1252	1553	302	-		GTGTCAGTGTT	GCAGTGTGCCAAGATTGCACTGCTGCACTCCAGCCTGGGTGACAGAGTGAGACTCCGTCTCAAAAAAAAAAAAAGGATGTAATTCCTAAATTTGAAGAAAATATAACAAGACTATTGGTGAAGAAGATGCTCAAGCATATTCAATGAGACTCATATAGCCATGAGACCAAATCACAAGTCCATATAACTTGCCTTACCACTGTATTCAGTGTCAGGTTGCTACTTGTAAAGGACAATCTAATTCTTCTTTTAGATGGGTAGTATTTCATGGGCAGACACAAACACATGCATTCATTCACATA
2	21153114	21177788	24675	scaffold464988	519	2053	1535	+		NNNNNNNNNNNNNNNNNNNNNNNNNNNNNNNNNNNNNNNNNNNNNNNNNNNNNNNNNNNNNNNNNNNNNNNNNNNNNNNNNNNNNNNNNNNNNNNNNNNNNNNNNNNNNNNNNNNNNNNNNNNNNNNNNNNNNNNNNNNNNNNNNNNNNNNNNNNNNNNNNNNNNNNNNNNNNNNNNNNNNNNNNNNNNNNNNNNNNNNNNNNNNNNNNNNNNNNNNNNNNNNNNNNNNNNNNNNNNNNNNNNNNNNNNNNNNNNNNNNNNNNNNNNNNNNNNNNNNNNNNNNNNNNNNNNNNNNNNNNNNNNNNNNNNNNNNNNNNNNNNNNNNNNNNNNNNNNNNNNNNNNNNNNNNNNNNNNNNNNNNNNNNNNNNNNNNNNNNNNNNNNNNNNNNNNNNNNNNNN…	GGAGTGGCTCTCCTCTACTCAGGTGCCTCGGGGCCAGGCTTGTCCCCAGAGCATCAGCCAGTTCCCAGCAGCGTGTGTGCTGTGTGTGTGTGTGTTTGTAATATTTGTGGTGTGTGTGTGTATGTGTGCATGTGGTATATCACGTGTGTAGTGTGTTTATGTGGTGTGTGTACGTGTGTGTAATGTACGGGTGTACTGTGTATGTATGTGTGTATGGTGTATGGTGTCTGTGTGGCATGTATGGTGTGTGTGTGATGTGTGTGTGTGGTGTGGTGTGTTCATGTGTGTTTTCTGTCTGCATGGTATCTTTGTGTGTGTATGTGGTGTAGGGTATGTGTGGTGTATTTGTGTGTGGTGTGTGGTGTTTGTGTATGCGTGGTGTGTCTGTGTATGTGTATG…
2	32428386	32428620	235	scaffold338870	2191	2433	243	+	Pseudogene	AGTAGGAATTACTTTTAAATGTGTAGGTATTCCTTCTACAATGGATTTAGTTAAATCTAAAAGCACGGATGCCATAAGGTCTCTGGCTTCTGTTTCTTATGCTGCTGTTGATTTTTTCCAACCATCAGCTCAGATACTGACAGAAGAGAAAGGGGCAGTGGATGCATTGGCTGCAGCTTTAGCCCACATTTCTGGTGCATCAGGCTTTGAACCACGATCTTTGATCACCTCTGAT	TTCTCTCTTAAAGCATAATGGTTAGAATTAAATAGAGTCTTACAGCAATACATAGGATAGTACTTTCAATTATCTATAAACACTATTCTTCTAATAATGTAGTTTCAAAAAAATTTTTTAGCTGCAATGTTATACTTTTGGCTCATAAGAAATGCACAGTTAAGTCTTGAAGGATTATAGAGTTAGAATTTCATTGTACTGCTGCTGATTTATTTCCAAACATAATGTGGTTTTTATTCCTTA
2	33867103	33867201	99	scaffold289371	1925	2112	188	+		AGTTTCCATGTTCTCTGGACAGGCCACCCCCAGCACCTCCCTGTGAAACTCATCAAATCTCCTTGTTCAAGAGTTGTTTTTTTGTTGTTTTGTTGTTGT	TAGAGGTGCCTTTAATTTGATTTTAGCATTTTCACCCGTATTTGATCTCATTTGATCCTTACAGCAATCCTGAGAGGTAGGTAAGAATAGATTATAATCATAGATGAGAAAATTGGTCAAGGTTATCCATCTAGTAAGTGGAAGAGTTTGGTCTTAAAACCCGGTCTTAAGATAGAATCACCTTTTGC
2	87280528	87280766	239	scaffold3527	23624	23843	220	+		TTTTTTTTGAGATGGAGTCTCGCTCTGTCGCCCAGGATGGAGTGCAGTGGCGCGATCTTGGCTCACTGCAAGCTCCTCCTCCCGGGTTCACGCCATTCTCCTGCCTCAGCCTCCCGAGTAGCTGGGACTACAGGCGCCCGCCACCATGCCCGGCTAATTTTTTTTGTAATTTTTTTTAAGTAGAGACAGGGTTTCACCGTATTAGCCAGGATGGTCTCCATCTCCTGACCTTGTGATCC	NCCCCCTGCCCAAATAAGCCAGAATGTAGATTATTCATTATAAATGTGTTCCCTTGATATCCACTTCCAAAAAGATACTTCCATGTTTGGCACCAAGTACATCCAGATAATGTTTTGCCTTAAAGATTAGTCAAAATATCTGACAACCCTTATGAATATCTATAAAGACCTGCTAGGTCTGGAGTAAGAGATGCTCAGCCAGGCACCAGGAGCAAGCAGG
2	117707998	117708529	532	scaffold17859	477	4059	3583	-		TATCCATTCATCCTTTTATGGACAATTAGGTTGATTCCATGTCTTTGCTATTGTGAATAGCACCGCAATAAATATAAGGTGCAGATATTTATCTCTTTGAAATACTAAAAAAAGAAGAAAGTTTGAATATAGTTTGAAGAAGTTTGAAGTTTCAGTTACTATATCTTTGTAACATATTTTGAAGTCAGGTAGCGTGATAACTTCAACTTCATCGACCCTTTCCAAAGCTTACAAAATAAATGTTAGGGTAATCACAACGGTGAAAACAATGCAGGTGCTGATGTCTGTGCGTGCGTGTGTGTGTGTGTGTGTACATGCTCTGTATGTGTGGACAGCTACAGATGAATTTTGGATAAAGACTTTGGCATGAACAGTTAGGAGGACCAGCAGAAAACTGGC…	TGTATAAAGATCAGGCAATGTAAAAATGCTTTAGGCGAAGTAGAAATGTTACTATAGTAAACAATGGACTAACAACATTCCTGAAGCTCTGTAAGTTAACCTCTGTGCGGCTCTGACTTTGAAACAGGTCGATTGCCGATGCGTATAAATATTCCTTTCTCTTTTTCAAAGGTCAATCAGCTTTTGTCTTAAAAAGAAACAGATAAAAATCAATCAAGCTATGGAAAATACAAAAAGAGAAATAAGGCTGTAAAATTAATGAAATGTATGATTTTACCTAACTGGAGATGTGAATCTTAATACCGTTTTGGCAGATCAAGCTGACCAACTTATTTATGAATTCTCAAACATCACACTATTCCATGCTTTTATATCAGCTATTATCTTTACTGACAATGT…
2	125051757	125051759	3	scaffold503025	726	1055	330	-		ACA	CCTACCAGAGGCCTACCAGGTAGATACCTCAGTTTCAGCCTTGTATGCTCGAATATATAGAGAAGACTTTCTGACTTTTCTTTCAGTACAATATTATTTGAGAAATGAGTTAATTTTCCTTCTGATTGTCCTTATGGCAGTGGTTACTGAGGTCAGCGAAATCACCTGGTGACCATTGAATAGGTCTGGGAGACAAAATTGAGTGTGGATCTTCTTCTGTCTGTGTATTTATAGATGTTGTTTCTGTGTGATACAAACGAGTTTTCATTAATTGACTTAAAAATAATTAGTGCTTACAACAAATATTTTGTCAGGAAAGTAAAGGAACAA
2	127971655	127971831	177	scaffold406981	263	506	244	-		ACATCACTGATCATCAGAGAAATGCAAATCAAAACCACAATGAGATACCATCTCACACCAGTCAGAATGGTGATTACTAAAAAGTCAGGAATAGATGCTGGCAAGGCTGTGGAGAAACTGAAACACTTTTACACTGTTGGTGGGAATGTAAATTAGTTAAACCATTGTGGAAGACAG	GATTGCAAAAATTTTCCCCCATTCTGTAGGTTGCCTGTTCACCCTGATGATAGTTTCTTTTGCTGTGCAGAAGCTCTTTAATTAGATCCCATTTGTCTATTCTGGCTTTTGTTGCCATTGCCTTTGGTGATTTAGTCATGAAGCTTTGCCCATGCCTACGTCCTGGATGGTATTGCCTAGGTTTTCTTCTAGGGTTTTTATGGTGTTAGGTCTTACGTTTAAGTCTTTAATCCATCTTGAGTTN
2	128649688	128649867	180	scaffold95618	275	791	517	-		CAACACATGTTGCAAGGACTCTCAATATAGTGAGTTTTAAGTTCAGAGAAGGAAACAAATGAGAACAAAAGACTGTTTTATTCTCCCTCACTTTTTTGGTAGGAGGCCTTGATGTGCAGACGCGATGGGGCAACGATGAGACCGAATAAACAATTGACATCTAACCCCAGAAGAAGAGCA	NNNNNNNNNNNNNNNNNNNNNNNNNNNNNNNNNNNNNNNNNNNNNNNNNNNNNNNNNNNNNNNNNNNNNNNNNNNNNNNNNNNNNNNNNNNNNNNNNNNNNNNNNNNNNNNNNNNNNNNNNNNNNNNNNNNNNNNNNNNNNNNNNNNNNNNNNNNNNNNNNNNNNNNNNNNNNNNNNNNNNNNNNNNNNNNNNNNNNNNNNTTGACCTCAGAGAGGGCTCAGAAGGGAAAGTGTGGCTGAGATGGGCTCTTTCCTCCCCCTGCTGTATGCTAGGAACCAGGAGTCCAGGATCACAGCAAGCCCTGAGCTGCCAGTCTAGGGACGGTGAGTTTTCAGCATTATTGGGAGTAGGCCCAGAACTTCCAAGGTTTCAACCAAGCCAGAAGGAGCTGCTCCTGG…
2	129929433	129929433	1	scaffold508714	752	4328	3577	+		C	GATAAGAGGGCTGTCTGGGTCCCTTTCGCAAGAGCACTAATCCCATCCATGCAGGCTCCATTCTATGAACTAATCACCTCTCAGAGGCCCCACCTCCTAATACCATCAAATTGAGAGTTAGATTTTCAACATGTGAGTTTTGGAAGAACATAAACATTTAGTCCATTGCACAAGTCAAGCCAGCTTTCTTTGGAAAGAAAGACCTTTATCCAAAGATAGCTTTCAAGTTTTTGAGGAAAGTGTGCTTTCTGGAGGCAGGGTTATTCAGTCTTTGCTATTCCTGTTCAAACGCTTTCCCCCATGTGACTCCCTACACACCCCATTTACAGAAAAGTCCCTTTACAGCTCAAAGTCTTAGGAAGCTCAGGCCCATCCTGGGCCAGCTGCTCAGGAAAGGTA…
2	134261902	134261903	2	scaffold97895	423	1194	772	-		AC	TTATCATCTGGTTGAGAAAGGACTTTGAGAGAATGAGGCACAGAACAAGTGTGTTCTGATGAAGGGAAATAGGCCAATATCCAGCAGGTTGTTCAGGACAGAGTAGCTTGACATAAATAGAACTCGGAATTCTGGGATGGAAAGAGTGGGGCCAATTAAACACCCCCCTCAATTTGTATGAAATAATGATGATGATGTTATTGAATAACCAGAAGGCCTCAGAATATTCCATATGGTTTTTCATTCTCATTTAAATTAGTAGAATTGATGATGATAATGTGGCAACTAACATTACAGTAGAGCACTGGACTGAAACTTTTAATTTGTATTAGCTCATTTAATTTTCACAACAACTCTACAGTGAGGCACTATCATATCTTCATTGTACAGATGAAGAAA…
2	147523166	147523217	52	scaffold479861	3804	4295	492	+		CTGTACTCCACTTTGGGTGACAGAGCCAGACTGTCTCAAAAAAAAAAAAAAA	TTGCACTCCAGCCTGGAAAACAGAGCAAGACTCCATCTTAAAAAAAAAAAAAAAAAAGTTCAACAGACCTCAAGCTAAAGAAACTGGAAGAAAATTACACAAAGGTACGTTCATTATATTTCTCAAAGAACTAAAAATAGAACTACCGTTTGGCCCAGCAATCCCATCACTGGACATACATTAAAAGAAAAATAAGTAGCAGGCTGGGCACAGTGGCCCACACCTATAACTGCAGCACTTTGGGAGTCCAAGGCAGGCAGACAGCTTGAGCTCAGGGGTTCAAGAACAGTCTGGGAAACATGAAGAAACCCTGTCTCTACAAAAAAAAAAAAAAAAAAAAANNNNNNNNNNNNNNNNNNNNNNNNNNNNNNNNNNNNNNNNNNNNNNNNNNNNNNNNNN…
2	149690583	149790582	100000	C6324199	1977	3031	1055	-		NNNNNNNNNNNNNNNNNNNNNNNNNNNNNNNNNNNNNNNNNNNNNNNNNNNNNNNNNNNNNNNNNNNNNNNNNNNNNNNNNNNNNNNNNNNNNNNNNNNNNNNNNNNNNNNNNNNNNNNNNNNNNNNNNNNNNNNNNNNNNNNNNNNNNNNNNNNNNNNNNNNNNNNNNNNNNNNNNNNNNNNNNNNNNNNNNNNNNNNNNNNNNNNNNNNNNNNNNNNNNNNNNNNNNNNNNNNNNNNNNNNNNNNNNNNNNNNNNNNNNNNNNNNNNNNNNNNNNNNNNNNNNNNNNNNNNNNNNNNNNNNNNNNNNNNNNNNNNNNNNNNNNNNNNNNNNNNNNNNNNNNNNNNNNNNNNNNNNNNNNNNNNNNNNNNNNNNNNNNNNNNNNNNNNNNNNNNNNNN…
2	152487864	152490160	2297	scaffold395620	2558	2864	307	+		AGCAGAGGAAAAAAGTCAAAAACTCTTCATCAAGACCACAATATTTAGGGTAAATATGCAAATAGAATCAGTAATAAAGTGCAATTCTGTTTTCTATTCGTAGAAAACAAGCGCGTTGTATAAGGCAAACTAAAAGAATTATGCTCAAAAATGACCCAGAAATATCTCCTAGCCATAATAAAAAGTTATCAAACATTTCAGGTTATTAGGAGAGGAGTGATCCCAAGTAATATCTTCTGTCAGTTGGTTCAGTGAACATTATCATAATTATAACATCCCTATGCAGGGAAGAATACCAACCCAGAGAGACAGAAACCACACCCGTGCCCAACATCAGGCCCTTAGTGAATCAATTTTAGGCCGAGGCAAATGGAACACTCTGAAGCCATTAAAAGCTTC…	GAGAGATTAAACACAAAAGCGAGTATTACTGAAGTTGTTTTAACATGATTTCAAAAATAAAAAAATAACACTAGAAAGCTTGGATAGTCAAATTTCATGTATACGTTCTTCAATATATGAAGGCCAAATTGAATACAGTCTCAGGTATTACTTTCTTTCTCTCCAAAAAAAGTAAGGGGAAGAGTTGCCTAAAAAATGAGCAGAGAGAAGAAATGTCATCCCTTCTGAAGGTTCTACCTAATGCTAGACCACTGTCTCAGTATTTCTATGAATTACTATTATGAGCACAGTTACCATGGATCTTAAT
2	153459920	153461446	1527	scaffold275096	493	826	334	-	Multiple SVs?	TTTTTTTTTTTAAGATTAGAGGTATTTCTCTGTTTTGTAACGCACATGTTCTCAGTAGGGATTTGTCTGTTGACAGAATGAGGGCTCTCTAAAGAAACACATATATTCAAGGCTCTTCTTAACATCTACTTCAGGTCTATCTGCCAGGCTAGTGATGTGTTTTTTGGGATCCTTATCCACCATGAAATCTAGTGTTGCTTGTTCTATATTTGATGCCATCTTTTAAAGTAACAGGCTATGAGTAGTTTGTTGCCGTCCACATGTGCTTTTCCAGCCATTCAAAACCTTTTTTTTCTAAGACCCAACATGCACCCCTTGATTATTTTTGGGTTACCTTATTATTCATTGCACTTATGCAGGGGCAGTGGGTCCATTCCTGCGGCATTCCTATGATATCCA…	AACAAGACCAAAGTACACTGTTTTTTTTTTGAGACAGAGTCTCACTTTGTCGCCCAGGCTGGAATGCAGTGGTATGATCTCGGCTCACTGCAACCTCTGCCTTCTGGGTTCAAGCAATTCTCCTTCCACAGCCTCCCAAGTAGCTGGGATTACAGGTGCATGCCACCACTCCTGGCTAATTTTTGTATTTTTAGTACAGACGGGGTTTTACCATGTTGGCCAGGCTGGTCTCAAACTCCTGACCTCATGTTATCTGCCCACCTCGTCCTCCCAAAGTGCTGGGATTACAGGCGAGAACCACCGTGCCCAGCCTGTATTGGGGTTTCTGCTAAAG
2	158236904	158236991	88	scaffold21824	4938	5123	186	-	Psedogene	ACCCGATTGTCCCGCTTCCCCATGGTGCTGGATCGAGCGCACAGTAGCACGCCGAGGGAAACCGGGCCAGAGAGACTGCCGAAGAGGG	GCCCCCNNNNNNNNNNNNNNNNNNNNAGGATTAAATTAATTTTTTTAGAATAAAGAGTTGGTTAGTCAGATTGCATATACTTAGCTGGATATATTATGCATTTATAGTAAAGATTACTTGATGAGTAAGTGAGGTTTTGCATGTTTAATGATTGCTTTAATGGATTAATTGTTGTTCTTTCCCCAA
2	160376202	160376320	119	scaffold118853	221	518	298	+		GAGACAGAGTCTTGCTCTGTCGCCCAGGCTGCAGTGCGGCGGTGCGATCTCGGCTCACTGCAAGCTCCGCCTCCCGGGTTCACGCCATTCTCCTGCCTCAGCCTCCCCAGTAGCTGAGA	TTAGANNNNNNNNNNNNNNNNNNNNNNNNNNNNNNNNNNNNNNNNNNNNNNNNNNNNNNNNNNNNNNNNNNNNNNNNNNNNNNNNNNNNNNNNNNNNNNNNNNNNNNNNNNNNNNNNNNNNNNNNNNNNNNNNNNNNAGACTACAGGCACCCGCCACCACGCCCGGCTAATTTCTTTTTGTCTTTTTAGTAGAGACGGAGCTTCACTGTGTTAGCCAGGATGGTCTCGACCTCCTGACCTCGTGATCCGCCCTCCTTGGCCTCCCAAAGTGCTGGGATTACAGGCGTGAGCCANACGC
2	184569179	184569255	77	scaffold32471	5965	6993	1029	+		TAAGTAGATTAATGCAGGAACAGAAAGCTAAATAATGTGTGCTTTCACTTATAAAGTTGGAGCTAAACATTGGGTAT	NNNNNNNNNNNNNNNNNNNNNNNNNNNNNNNNNNNNNNNNNNNNNNNNNNNNTAATTTATCATACTCTTAATTTAAAAACATGTTATTTATATATAAAATATGTGTTACTCATAACTCTGTTACTTATATGTTCACTTGGAACTCTAATAATAAATTTATTTCATTTTGACTTATCTTTATATTTCACAGAATATTTTGTAACTAACCTAGGATACTTGACTTTAAAATTTGATTTTTACAAACTAAAATACCTATTCAGATGAATGTTTTTCTTTAATATCTTGGGAGCTTTATATTTATTCCATTGTTGTGATAATTCCAAGTATTTTCAAACTTCTGTTTTAAATTTCCCACAAAATAATGGTTTATTTTTAAAAACTTAATAATTGTGCTTCATC…
2	192608465	192608597	133	scaffold163950	276	450	175	+		TAAAAAAAAAAAAAAAGAAAATAAATTATAAAGCTCTTTGCTGTAGGTGAAGCCTACAGTAGGAATGTAGGAAAAGCCATTTGGAAGGCAGGACAAGGGTATGGCTTCTTTTAATAGCATTTTTGCTATTTTT	AGCTTGTGTTTCATTTATTTTATTTTATTTTTTATTTTTATTTTTCTGAGAGATGAACTCTCACTCTGTCGCCCAGGCTGGAGTGCAGTGGCACAATCTCGCCTCACTGCGACCTCTGCCTCCCAGGTTCAAGTGATTCTCCTGCCTCAGCCTCTCGAGTAGCTGGGATTACAGN
2	201194937	201194937	1	scaffold169846	448	630	183	+		C	TGTTATTGTTAATCAGTATTGGTATTTGAATAGGGATATCCAAAGTATTTGCTGAACAGAAAGCATGTTGTTTTAGGTCCATATTTTCCCTGAAAGTATTTTTATTATTATCATTTTTAAAATTTTTCCCTCCAATGGTCTTATTTAAATTAATTTACTTAACAAGCCGTATATTCCTTGTGG
2	234004178	234053741	49564	scaffold452065	593	6203	5611	-		NNNNNNNNNNNNNNNNNNNNNNNNNNNNNNNNNNNNNNNNNNNNNNNNNNNNNNNNNNNNNNNNNNNNNNNNNNNNNNNNNNNNNNNNNNNNNNNNNNNNNNNNNNNNNNNNNNNNNNNNNNNNNNNNNNNNNNNNNNNNNNNNNNNNNNNNNNNNNNNNNNNNNNNNNNNNNNNNNNNNNNNNNNNNNNNNNNNNNNNNNNNNNNNNNNNNNNNNNNNNNNNNNNNNNNNNNNNNNNNNNNNNNNNNNNNNNNNNNNNNNNNNNNNNNNNNNNNNNNNNNNNNNNNNNNNNNNNNNNNNNNNNNNNNNNNNNNNNNNNNNNNNNNNNNNNNNNNNNNNNNNNNNNNNNNNNNNNNNNNNNNNNNNNNNNNNNNNNNNNNNNNNNNNNNNNNNNNNNNN…
2	237796242	237796455	214	scaffold39210	572	1603	1032	+		GGAACAACCTTTCCTTAACATCCAATGGCACGTGGCTGGCCCTCCACCCTCTTTTCCTGGAAGAGGCATTTGAATGAAACACTTGACAAATATTTATATGCTAGTAACCATGCTAGAATAACAGCCACAGTCTGCTATGACCTGAATTGAACCAGAAAATGCAGAGTGAAGGCAGGGGGAACACGGCTCGGGGTCCTCTCTGGTCAGGCCTGGA	TATTTTTTTCGGGACATATTTCTAGGGGTGAGGCTGCGTGGATCAAGGAATATTGGCTTTTTTTCTGGGATCTTAACACATAGTGCTAAAAATATGTCTATAGAGTGCCCAACCAATGTGCTAATTTACCAGGAAAAATAATCAGACTCATTGTGTAGACCTCCAGATTCCAGTTGTTTGATTTACGTTTCTTTAAAACTTTTGAACAAATGTTGGCTTGAAATAGACAAGAAGTGAAATAAAAAGTTCTGCCACAGATATATACAAGATTCACTCTTTCTTACACTTTCTATTTTATGAGGTAACATTTTTCAATTTGCCAAACTGCATAATGCTAGATTGCACTGCATGAAAATGATTTAAAAGAGCTTCAGACTCCTAAGTACTTAGGCAAGTCTC…
2	240784133	240809132	25000	scaffold183033	2150	9385	7236	+		NNNNNNNNNNNNNNNNNNNNNNNNNNNNNNNNNNNNNNNNNNNNNNNNNNNNNNNNNNNNNNNNNNNNNNNNNNNNNNNNNNNNNNNNNNNNNNNNNNNNNNNNNNNNNNNNNNNNNNNNNNNNNNNNNNNNNNNNNNNNNNNNNNNNNNNNNNNNNNNNNNNNNNNNNNNNNNNNNNNNNNNNNNNNNNNNNNNNNNNNNNNNNNNNNNNNNNNNNNNNNNNNNNNNNNNNNNNNNNNNNNNNNNNNNNNNNNNNNNNNNNNNNNNNNNNNNNNNNNNNNNNNNNNNNNNNNNNNNNNNNNNNNNNNNNNNNNNNNNNNNNNNNNNNNNNNNNNNNNNNNNNNNNNNNNNNNNNNNNNNNNNNNNNNNNNNNNNNNNNNNNNNNNNNNNNNNNNNNNN…	AGTAAAATTGAAATCAGGAAAGCAGTAGAGAAAATCAAAGAGATGTTTGGCAAGATTAAAAATATGACAAACCTCTAGAAAGACTGACCATGATGTACAGAATAATGCCACCCCAATGATACTACATCTTAATTCTCAACACCTGTGACTATACTAGTGTACCTGGAGAAGAGGAATTCAGTTTGCAGATGGAATTAAGGTTGCCAACAGATGACCTTAAATAAAGGAGAGTATCTGGGAATATTCAGGTGGGTCCAATGCAATCACAAGCCTCCTCACAACTGAAAGAGGGAATTGGAAGAAACAACCAGTGAAGCGGCATTGCGAGAAAGACTTAGCCTAAGGTTGCTGGTTTCGAAGATGGGGGAAGGGCAGCAGGATCCAAGCAATGTGGGAGAA…
3	1069519	1069601	83	scaffold867	424	1540	1117	+		TCCTTCCTTCCTTCCTTCCTTCCTTCCTCCCTCCCTCCCTGCCTCCCTCCCTCTCTCTCTTTCTTTCTCTTTCTTTCTTTCTT	NNNNNNNNNNNNNNNNNNNNNNNNNNNNNNNNNNNNNNNNNNNNNNNNNNNNNNNNNNNNNNNNNNNNNNNNNNNNNNNNNNNNNNNNNNNNNNNNNNNNNNNNNNNNNNNNNNNNNNNNNNNNNNNNNNNNNNNNNNNNNNNNNNNNNNNNNNNNNNNNNNNNNNNNNNNNNNNNNNNNNNNNNNNNCAACAGCAAAAGTAATTAATCACTTACTTTAAGAACCCTAGGAAACCTAAGACAGTAATTTCAAATGGAGTTCACTGCAAAAGCAGCCAAAATGCTGCCATAAAACNATTTTAATATTCAAATTAAACTTGAAATATTTTTTACCAGACAGAAACAAATGTAATTAAACACCACACAAGCACACACACAACACACACACACACACACACTT…
3	2305515	2305530	16	scaffold168542	2822	3178	357	+		CCTGAAATCTACTTTT	TCTATTCCTCCAAAGGAATAAATTACATTCCTTTGGAGGGTCCTGAGAGGGGCAGGCCATGGCTTAGTTCCTTCTATTCCACTCATTTCTTACAGTTCAGCTGCCTCCCGATGTGCAGTTGTTTAGTATGCAAATCAATAATCATTACCTATGTGAAGTGTTAGTTCACAGGCGTGCAGGCTGTGGTCAGTTGGTACCTGTTCCCTCCTAAAGAACTATCTCTGAAGTTGAACATCTCTGTTTTTCTTTGTATAAATCTGAATATTAATTAGACCACTGCTTATTAACTTAGGGACCTCTCTGCTTTTGGTGACAGTAGCAGGCAGAATATAGATGGTAGAAAACGAAATATCATGN
3	3232379	3232399	21	scaffold351569	3420	4782	1363	-		TATGGTGGCATGCACCCGTAG	NNNNNNNNCCTGACTAATTTTTTTTAATAGAGACAAGGTCTCACTGTGTTGCCTAAGCTGGACTCAAACCCCCAAACTCAAGCGATTTTCCTGCCTCGGTCTCCCAAAGTGGTGGGATTGCAGATGTGAGCCACAGCCACTTTCACCTTTTCTCCCTGAGCTCTGGCCTCAACGAGTGTCTCCAGCCTTAGGGTTCTTGCATATGCCGTTCCTGCTATGCTCTCCCTCCCGGATCCACACCCTCTTCCCTAGTTACCTCTTACTGATGTTTCAGACATTACTTCCCAAGGGAAGGTCCTGTGCCTTTCTTCCCCAGACAGGTCAGGTCCTCCANNNNNNNNNNNNNNNNNNNNNNNNNNNNNNNNNNNNNNNNNNNNNNNNNNCACGTTTATGTAATCA…
3	16351029	16351114	86	scaffold58292	4144	4448	305	+		GCCTGTCTGTCTTTTCCCCTAATCAGTTAGATGAAAGGTGATTTTTTTAACTAACAATTTTCTGATTGAATTTTCTGATTGTTCCG	CATTTTTTTTNNNNNNNNNNNNNNNNNNNNNNNNNNNNNNNNNNNNNNNNNNNNNNNNNNNNNNNNNNNNNNNNNNNNNNNNNNNNNNNNTTTATAACCCTTTATAAAAATAGAATGAGTGCTAATCCTTTGTTATGTGTACTACAAATACATATTTTTTTCCAGTCTGTTACCAGTTCCTGAATTCTGTTTGTTGTAACTTATAACAGAGTTTTAAAGTTATATATAATCATATATGTTGGTCTTTTCCTTCAGCTTTTATGGATATATTTTCTTCTGATACTTCTATAGAATAGAACTCCAAT
3	20342683	20342979	297	scaffold461587	1379	6242	4864	-		ACCTGGCCAAGGTTTCCTTTTAAAGTAATTTTTTAGTAAAGAAGAATCCATTTAATACAATAATAAGAAAAGGGCCGAGCATGGTGGCTCATGCCTATAATCCCAGCACTTTGGGAGGTTGAGGCAGGAGGATCGCTTAAGCTCAGGAGTTTAAGACCAGCCTGGGCAACATAGCAAAACCCTGTCTCTACTTAAAAAAAAAAAAAAAAAAAAAAAAAAAAGAAAAGGAAAATAAAGCTGGGTGTGGCACAGGCACCTGTGGTCCCAGCTACTCCTGAGGCTGAGGCAGGAGGATTG	TGGAAGACAATTTTTCCACAGATGGTGCATCCTGGAGTTGGAGAAGTGAGGGGTAGTTTCAGGATAAAACTGTTCCACCTCAGATTATCAGGCATTAGATTCTCATAAGGAGCAAGTAACCTAGATCCCTCACATGTGCAGTCCACAATAGAGTTCATGCTCCTATGAGAAGCTAATGCCACTGCTGATCTGAAAGGAGGTGGAGCTCAGGTGGTAATGCTTTCTTGCTGGCCATTAACCTCCTGCTGTGTGGCCCAGTTCCTAACAGGCCACTACCAGGTACCAGTCTACAGCCCAGGGGTTGGGGACCCCTCCAGTAGCAGACAACTAATACAAAGTAGATATTTGTTTGTTTGTTTTTAAGACCAGGGATTACTTAAACATTGGGTACGGATGTGC…
3	79577043	79577127	85	scaffold93460	2022	2856	835	+		ATGGAGATGTAGCAGATATTGACACTTCCGTATGAAAAAAATAATCGGGCCCCTCTACAAGGTGTGTGTGAATACTGACTCTCAG	NNNNNNNNNNNNNNNNNNNNNNNNNNNNNNNNNNNNNNNNNNNNNNNNNNNNNNNNNNNNNNNNNNNNNNNNNNNNNNNNNNACCTTGGTAATTCCAAAGATATTGTAATTATCTCCTTTTGTCATTGAAATAATCAATACCTCCTTGAAATACAAATGAATTAAGTGTGTAAATGTTCAAGTCCAATTGTCCTTTTTAAAAACATTTAGACTAGGAGAGAGTGGTTACTCTACCGCTCAGCAAGAAAATACTCTTGAAAATAGCCTTGGGTTTTTGATGGGAGGAATTGTTACCTTTATTTTCTTCACTAGATCAGGGGACAAACCTGGAGAAGTAAGGTCAAAATAATCTATCTAGTGTAAAGAGAAGACACCAACTTTTAGCTAGGACCAAGAAAA…
3	82201949	82204069	2121	scaffold121822	4043	4772	730	+		TTCCCTCTTTTTCTATTGATTGGAATAGTTTCAGAAGGAATGGTACCAGTTCCTCCATGTACCTCTGGTAGAATTCGGCTGTGAATCCATCTGGTCCTGGACTCTTTTTGGTTGGTAAACTATTGATTATTGCCACAATTTCAGAGCCTGTTATTGGTCTATTCAGGGATTCAACTTCTTCCTGGTTTAGTCTTGAGAGAGTGTATGTGTCGAGGAATGTATCCATTTCTTCTAGATTTTCTAGTTTATTTGCGTAGAGGTGTTTGTAGTATTCTCTGATGGTAGTTTGTATTTCTGTGGGATCGGTGGTGATATCCCCTTTATCATTTTTTATTGTGTCTATTTGATTCTTCTCTCTCTTTTTCTTTATTAGTCTTGCTAGCGGTCTATCAATTTTGT…	GACACACGGAGAAAACTCCAATGTGAAGACAGAAGATTGGACTGATGTATTAAAAGCTAAGAAACACCTATGGCTAGCAGAAGACAGGGAAGTGGCATGGAATGGTTCTTTTCCCAGCACCTTCAGTGGGAGCATAGTCCTGACACACCTTGACCTTGGAAGTCTGGCCAGTAGAACTGCAAGACCACACATTTATTTTGTTTTAAGTCACCCTGTTTGTGGAACTTTGTTAAGGCAGCCCTAAGAAACTCTTTAATAATACTGTTTCTCATTACTTCTAAAATATATCTTGTACTCTTTAAGATAGATCTCAGGCCTTTCAGGATCTTGGCCCCGCACACCTTTTCAGCTCCTGCATTACTAACGTGTTCCTTTACACCCTGTCATGCAACAATAGAA…
3	85597373	85597385	13	scaffold437488	1429	2373	945	-		CCTATTTATTTGG	GTCAGCAACTTGAAATCTAAATCACCTGTGATTTAACAAGACGGTACATGTTTATTTTAATAGTGCCACAGAGAAGGTCTGAGGCATGCACTCTCACACCACGCACCATCTACAGTGTTCCCAGGCAGCAGAAATAGTGCTTCCTATTTAAGGCCCTTCCAAAATCTTAGAAATCTTCATTATGATTGTTTTGAAATCCAAGAAAAAAAAATAAAAAAGGGTCTGAAATGAAATTCTACGACTCTTTGTACTCCTTCTATATTGGCTGCAAGTAAATAATGGGAACCTCTCCTGGTAGGTTTTCCCACAAGACGGACAGCACAGAGCTGTGGGACAGTCCACTTTTCTTTTCAACAGTAGAAAATTATCAGTCATATGGCAGTGCCGCTCCAGAGCTGA…
3	95465769	95468116	2348	scaffold335743	6549	6785	237	-		ACTCCATCTCAAAACATAAAATAAAATGAAATAATATTCACAAACAAATATTTAAAAATGAATTACTTGAGTATACATTTAACAAAATAAAACAACTACAGGATCTGCATCTTGAAAATTTTAGAAGGTGTGAAAGAAATCAAAGACCTTGAGTAGGCACAGTGGCTCATGCCTGTAATCCCAGCATTTTGGGAAATATATATATATGTTTAGTTTTACAGAATATCTCAAAATCATTCCCCAGAGTGGCTCTATATATTCTTTCATTGCCATCATCAATATATAATCAATTTTTATGTATAACATATACATATGGACACACACACACACACACACACATATATATATAAAGAGAGAGAGGTATATGTATATCTATATAGATCATAGATTTAAATAAAA…	CCCTATGCAATAGGGATCTTTGCAATACTGGATTTTACTGTGTTGATCCAGTGTTGGGTTCTAAGGCAAAGTACTGTGTTCATTTCCCTCTTTCCCTCAAGTGGAAGCTATTACTCACCACTTTGTACTGAATGTGCCTGAGGAAGAGGTAATGCAGGTAATATAAGTCTGTCTTTCCTACTCCTTTCAATGTATTTTTTTTTTTACTGTGCTGCAGCTAGGTTTTGTGATCTCTCA
3	111174442	111174567	126	scaffold369238	265	416	152	-		CTGTATTAGGTAGCACCATTCTCATCTTAAAGAGGTGGACACTGAGGCTTGGGGAGGTAGGAATTTTGCCCAAGGTAACACAGCTGGTAGTGGTGACAGGTGAAGCCGGCTGGGCTTCTGGTTCGG	TAGATTAGCTAGACACAGAGCACTGACTGGTGCATTTACAAACCTTAAGCTAGACACAGGGTGCTGATTGGTGCATTTACAAACCTTGAGCTAGACAGAAAAGTTCTCCAAGTCCCCACTAGATTAGCTAGACACAGAGCACTGACTGGTGN
3	125181318	125181459	142	scaffold228182	1969	2170	202	-		CAGGTGCTCAGGAGGCTAATTTGGGAGGAATGCCTGAGCCCAGGAGGTCCAAGGCTGCAGTGAGCTGTGAATGTGCCATTGTATTCAAGCTGGGGTGACAGAGTTAGACTCTGTCTCACCAAAAAAAAAAAAAAAAAAAAAA	GATTTTCCCGCCTTAGCCTCCCAAGTAGCTGGGACTACAGGCACGTGCCACCATGCCTGGCTAATTTTGTTTGTTTGTTTGTAGAGACAGAGGTCTCACTATGTTGCCGAGGCTGGATTATAGAGACACAATCATAGCTCGCACTGCAATGTCGAACTCCTGGGCTCAAGCTATCCTCCCACCTCACCCTCCCAAGTAGCTA
3	127496517	127496529	13	C5477718	468	659	192	-		GGTGCCATGGAGT	CAGGTGCACTATAGGTATATACCATGGGGCCCAGCTAATTAAAAAAAATTATTTTGTAGAGACAGGATCTCACTATGTTGCCTGGGCTGGTCTCAAACTCCTGGCCTCAAGCGATCCTCCCACCTCAGCCTCCCAAAGTGCTGGGACTACAGGTGTGAGCCATTGCACCTTGCCTGCTTTATTTAAATTTAA
3	135844272	135844427	156	scaffold127923	500	691	192	-		GAAAATAATAGTAGGAGGGAATACTTCCAAAATCACTCTGTAAAGCCAGTATCACCCTAATATCAAAGCCAGACAAAGACATCTTGTCTTGTGTATTGAATATCACAAAGAATTAAAACTACAAATCAATATTCCAGCCACCCGTGGTGGCTCACG	TATGCACCACCTCGCCCGGCTGGTTTATTCCTTAGTGAAAAGGTGATTGCAAAGCACTCTATATGGTATGATTCAATTTCTCTTTTAAATTTGTTTGAATTGCAAGGAAGTGGGTACGTTCAAGTTAGACTTTATATACCTCTGTAACAAGCAATATTGTAANNNNNNNNNNNNNNNNNNNNNNNNNNNNNN
3	194042459	194047251	4793	scaffold41021	982	3390	2409	+		NNNNNNNNNNNNNNNNNNNNNNNNNNNNNNNNNNNNNNNNNNNNNNNNNNNNNNNNNNNNNNNNNNNNNNNNNNNNNNNNNNNNNNNNNNNNNNNNNNNNNNNNNNNNNNNNNNNNNNNNNNNNNNNNNNNNNNNNNNNNNNNNNNNNNNNNNNNNNNNNNNNNNNNNNNNNNNNNNNNNNNNNNNNNNNNNNNNNNNNNNNNNNNNNNNNNNNNNNNNNNNNNNNNNNNNNNNNNNNNNNNNNNNNNNNNNNNNNNNNNNNNNNNNNNNNNNNNNNNNNNNNNNNNNNNNNNNNNNNNNNNNNNNNNNNNNNNNNNNNNNNNNNNNNNNNNNNNNNNNNNNNNNNNNNNNNNNNNNNNNNNNNNNNNNNNNNNNNNNNNNNNNNNNNNNNNNNNNNNN…	NNNNNNNNNNNNNNNNNNNNNNNNNNNNNNNNNNNNNNNNNNNNNNNNNNNNNNNNNNNNNNNNNNNNNNNNNNNCAGACCACACACACCACATACACACACACCACACACACCATACACACACACCAGACACATACACCCACACACCACATACACACACACACCACACACACCACACACCCACACACCCGACACACAGACCACACACACACCACATACACACACACACCACACACACCATACACACACACCCAACACACAGACCACACACACCACATACACACTACACACACACACCATACACACACACACCCGACACACAGACCACACACACAACACATACACACACACNNNNNNNNNNNNNNNNNNNNNNNNNNNNNNNNNNNNNNNNNNNNNNNN…
3	194543295	194543309	15	C5364478	487	655	169	+		ATCTCTGCACTGAGC	GCTGAGATGGTTGACCAATGGCCTCTGGGGAGAAGGCTATGGGCACAGACACTGGTCCCTGGCTTGTTGGGAGGGAACAAGGATGTCCATCTGTCCTCCCTCAACACTGCCTCCTGGGGGACAAGGAAGATGCCCAGAGTGAGTGGGCAGGGTGGGCGATGGACTCATA
3	194776109	194776136	28	scaffold18994	326	836	511	+		CCTACCTGGGCTTTCTCCTGACACTCTT	NNNNNNNNNNNNNNNNNNNNNNNNNNNNNNNNNNNNNNNNNNNNNNNNNNNNNNNNNNNNNNNNNNNNNNNNNNNNNNNNNNNNNNNNNNNNNNNNNNNNNNNNNNNNNNNNNNNNNNNNNNNNNNNNNNNNNNNNNNNNNNNNNNNNNNNNNNNNNNNNNNNNNNNNNNNNNNNNNNNNNNNNNNNNNNNNNNNNNNNNNNNNNNNNNNNNNNNNNNNNNNNNNNNNNNNNNNNNNNNNNNNNCGAGGCCCTCCATGACCCACCGCCTCTCTCTGTGGCAATGAGACCCTCCGTGACCCACCGCTCTCTCTCTCTGTGGCAATGAGACCCTCCATAACCCACCACCTCTCTCTGTGGCAGTGAGGTCCTCCATGACCCACCGCCTCTCTCTGTGGCAA…
3	197111090	197111094	5	scaffold13789	346	4916	4571	+		CATCC	TGTCTGCCTTGCATTTGGGATAGTTTACTATCTGCAGTGCATTTAGGATAGTTTACTATCCGTAGTGTATTTTTGATAGTTTACTATCTGCAGTACATTTGGGATAGTTTACTATCCATAGTGTATTTGGGATAGTGTACTCTCTGCAGCACATTTGGGATAGTTTACTATCTGCAGCGCATTTGGGATAGTTTACTCTCTGTAGCACATTTGGGATAGTTTCCTATCTGCCTTGCATTTGGGATAATTTACCATCAGCAGCGCATTTGGGATAGTTTACTGTCTGCCTTGCATTTGGGATAGTTTACTATCTGCAGCACATTTGGGATAGTTTACTGTCTGTAGTGTGTTTGTGACAGTTTACTATCTGCCTCACATTTCGGATAGTTTACTGTCTGC…
3	197111370	197111372	3	scaffold13790	1215	4268	3054	+		TAT	CTGCGGCACATTTGGAATAGTTTACTATCTTCAGCACATTTGGGATAGTTTACTATTTGTAGCGCATTTTGGACAGTTTACTATCTGTAACACATTTGGGATAGTTTACTGTCTGCACCACATTTGGGATAGTTTACTATCTGCAGCGTATTTGGGATAGTTTACCATCTGCACCGCATTTTGGATAGTTTACTATCTGCACTGTATTTGGGATAGTTTACCATCTGTAGCGCATTTGGGATAGTTTACTATCTGCAGCACATTGGGGATAGTTTACTTTCTGTAGCACATTTGGTATAGTTTACTATCTGCAGCACATTTGGGATAGTTTACTATCTGTAGCACATTTGGCATAGTTTACTATCTGTAGCGCATTTGGGATAGTTTACTATCTGCAGT…
4	6399267	6399292	26	scaffold244507	1898	2342	445	-		TCTTGCATGAGGTTCCAAGAACCTCA	ACACCGTGAAGGCAAAAACTGGACACTGACCTCCACGGCTCCCCACTGTGGACCTGGTACAGAGTGGACACTAGTGAATGTTGGGGGAATGGCTGAGGTCCCCACCAGCCCAGGATCTCAGTTGGGAGCTGCCATGCTGGTGAGGAAGTGGAGGCAGGACCCTATGGCCTGAGCTGGCGGCGTGGCCACAGAAGGCTGTGGCTGTCCTGGACTGCACGTGCACCACCAGGCGTAGGGCCCAGCCTCACCTCCAGACTGGCCCACACGTGCTGATAAGATGGAGACTTCTTACGCTTCTATGAGGGGAGGGGGGAGCAAAGGAGGGGGAGGAGGACCAGGGCCTGTTCTTCCCTCCCCAGGCTGGCACAGAGCAGGCTGGGCACGTGGGGTCCTATGAAG…
4	13626114	13626313	200	scaffold266058	1215	1421	207	-	NMD	CTAACTGCAACCTCTGTCTCCTGGCTTCAAGCAATTCTCCTGCCTCAGCCTCCCGAGTAGCTGGGACTACAGGCATGTGCCACCATACATGGCTACTTTTTTTGTATTTTTACTAGAGATGGGGTTTCACCATTTTGGTCAGGTTGGCCTCGAACTCCTGACCTCTAATGATCCACCCACCTCGGCCTCCCAGAAGACCA	CCCTCCAAACTGTCCAGGGTCATTGATAGTCCTTAACCAGGAGAGAGATCTGACTGTAACAGACCAAATCAGCCCTTCCCACCCAAAGAAATGGAACCATGGGCAACCCTAAGCTCCAACTACTGCAAAGACTCCTCCGTTATAGACTACCAGTTTCCAGATCTCTGGAGCAAGCTNNNNNNNNNNNNNNNNNNNNNNNNNNNNNNN
4	37980371	37980372	2	C5841671	419	836	418	+		TC	CGGTTTCGTACCGAAGAAAAATTGGTAATGCCTACACATTCTGGTTTGAACTGATAGCTAATTAGTTTTTATAAGTATCGGTGAATTTAAAAACTGTTTTGAAGTTTGAAAAGTAATTCAGTGTGTTGTCTGATTATGTTTTACTTCCTCATCCTAGATTGAAGATTTGAGTCTGCTTTTATATCGTTATACTTTTGTACTGTAAGGCCAAAGAGAGAAAAAAACAAATTGCGACTCATTTTATTGCAAAACCAATAAGAAGTAAATGTAAATTTTTAAAAACTTACTACTAGTACTGTTTTTTAAGTTTTACTTTTCCAGAACATATTTAGTAAGATGCTATTCATTGTGGGAGTGAGATGGACTTTTGTTTACTTTGGTACAGAGGAAACAGTGAAA…
4	59428988	59428997	10	scaffold217881	4845	5101	257	-		GATATCTGTT	NCAAAAGTTACTGCCCTCTTAGGTGTTATAGTCAATACTACATGAATTAGAGTCAATTTAGACCTTGCAAATGAACCTGTGACAAGTAGCCTTGTGAAGGGTGATAGTCAAATAAAAATAATAATAAGTTGTTCTTGTTTAGGCAGGAAATCCACAAATTCACTGACACATGCATCTATTATTATTTCCAATCTCATAATGGGCCTGGGCTTCCAAAGGCTGACTAAATCCTACTATAGGCCATTCTGCAAGGTAAA
4	70249113	70251971	2859	scaffold1226	1928	4835	2908	+	MNPs+Indels	AAAAAAAAAATGGTTTTGTGAGCTAGGCCCAGAATCTTGCTGCTTTGTGCAGTGTCAGAACTCGGTCCCCTGTGTCTCAGCTGTGGCTGAAAGGAGCCAAGGTAGAGCTCAAGACATGGCTTCAGTGGGGCAACGTCCAAGCATTGGCAGATTGTCAGCTTTGATGTGGTGTTGAGTCTGTGGGTACAGAGAAGTCAATAATTGAGGCTTGGGAACTTCTGCCTAGATTTCAGAAGATTTATGGAAATGCCTGTATGTTCAAGCAGAAGTTTGCTGCAGGGGTGAGAAAATCATGAAGAAACTCTGCTAGCGCAGTGTGAAAGGAAAATGTGTGCTGTGAGCTCCCCCAGCCCCAACACACCCACACAGAGAGTCACCACCAGAGCACTACCTAGTGGA…	AAAAAAATGGTTTTGTGAGCTAGACCCAGCATCTTGCTGCTTTGTGCAGTGTCAGAACTCGGTCCCCTGTGTCTCAGCTATGGCTAAAAGGGGCCAAGGTAGAGCTCAAGCCATGGCTTCAGTGGGGCTACCCCCAAGCCTTGGCAGATTGCCAGCTTTGATGTGGTGTTGAGTCTGTGGGTACAGAGAAGTCAATAATTGAGGCTTGCGAACCTCTGTCTAGATTTCAGATTTATGGAAATGCCTGTATGTTCAAGCAGAAGTTTGCTGCAGGGTTGAGACAATCATGAAGAAACTCTGTTAGCACAGTGTGAGTGCAAAATGTGTAGTGTGAGCCCCCCCACCCCCAACACACCCACACAGAGAGTCACCACCAGAGCACTACCCAGTGGAGCCGTG…
4	80704626	80704744	119	scaffold21355	5795	6665	871	+		CCCCGCGTCTACTAAAAAAAATACAAAAAATTTAGCCGGGCGTGGCGATGGGCACCTGTAGTCCCAGCTACTCGGGAGGCTGAGGCAGAATGGTGTGAACCCAGGAGGCAGAGCCTCCA	NNNNNNNNNNNNNNNNNNNNNNNNNNNNNNNNNNNNNNNNNNNNNNNNNNNNNNNNNNNNNNNNNNNNNNNNNNNNNNNNNNNNNNNNNNNNNNNNNNNNNNNNNNNNNNNNNNNNNNNNNNNNNNNNNNNNNNNNNNNNNNNNNNNNNNNNNNNNNNNNNNNNNNNNNNNNNNNNNNNNNNNNNNNNGGTAATAATGTATCAGGAAGTAAATCAACCATTACAACACAGAATAAAAAAGTGCTATACTCTGAGTGTTATGAGAAAGCTTAGGGATGCTTAGGGAAACCCATTAAGANAATGAAGTTTGCTATGAGGCTTCAAGAATAAGTAGAGGTTACCTAAAAACAGCAGAGTCAAGAAGGAGAGCATTTCAGGTACAGAATTGGAAGTGCTCACC…
4	83616164	83616165	2	scaffold334065	643	811	169	+		CC	AACCAGGCGTTCTGGTTGGTTGCCTCATCGGGTGATGATAACCAGGGTGGGGATGAGTGTGGCTTCGAAGAAGATATAAAATATGATTAGTTCTGTGGCTGTGAATGTCATAATTAAGGAGATTTGTAGGGAGATTAGTATAGAGAGGTAGAGTTTTTTTCGTGATAGT
4	112008458	112008467	10	scaffold387917	1433	1876	444	-		TATAAAAGAT	NNNNNNNNNNNNNNNNNNNNNNNNNNNNNNNNNNNNNNNNNNNNNNNNNNNNNNNNNNNGATTGATTCCAAAGGACAATAAAGGTTGAGAACTGCTGGAGTGAAGCATGTTGTAGGAGCTATCAGATCTGCTTGGGTACAACTGCAGTAGAGAAAAGAAGAGAGAGGAAGCAATTTGAACAGAAACAAAAATGCTAGGCCATTGTGTGAAATCTTATAAATTTTAGTTATTGAGAATGGAATACAACTAGAAAGAAGAATGAATTACTTTCCTCAGTTGATGGTGACTAGAACTGTGTGGCAATTAATTGTCAAAAGAATGCTGGCTATATTGTGGAGATGATGATGACTTCAGTTTAAATGTATTTATTTTAAGCTAACAGTGAGGCATTCTGTTAAG…
4	115283730	115283755	26	scaffold466906	2270	4416	2147	+		CATAGAAAGTCTTGTATAATTTGTTG	ATAAAACATTCAGAAGGAAGAATGTTATCTGCCTAGCTTGAATCTCCAGCTTCTACTTTAAAAAGGGTGCTTTTCATTCATTTTGGTATTTCAGACACTAAAACTACCCTCCAACTATAATAATGAATATTTACTTACAATTCAGTATTGACCTTATATTACCTTTGGATTTGGAAAAATTGTCAGTTTTAGTCTACCATTTCTGACTTTTTGTCAGTCACTTCATCCCAGACTGAAGACTTAATTACTTTATCTTAACTTCTGAATGCTATTTCTGTGATAATTTAAATTATTGTTATTTAAAGTTTCCGCAATTTAATTATAAAAGAAATTCTTGATTTACAAATTGATTTTGTTCCAAAAGGTTTATCTGTAGGTCAGTTAGAAACTTGGAACATA…
4	121137438	121137440	3	scaffold489592	1394	7517	6124	-		TAA	AGGCCGTTATCTTAAGGGAACCATAGGAACAGAAAAACAAATACCACATGTTCTTATTTCTAACTGGCAGCTAAACACTGACTACTCATAGAAACTGAGGACTACTAAGGGTGGGGAGGAATGCAAGGGGGCAAAGGTGGAAAAATTCTTGGGTACTATGCTCACTACCTGGTTGATGGAATCAATCATACCCAAAACCTCGGCATCACGTGATATTCCCATGTTACCCATGTAACAAACCTGCACATGTATCCCTTGAATCTAAAATAAAAGTTGAAATTATTTTAAAAAAGAACCAATGATTATGAGATCAAATTAAGACTTATGTACTTTCTAGAAACGGAAAGTTCCTAAAGAATTATTTACTTCAAAGCCATAAATTGCTTTATCTTAGTACCT…
4	158903797	158903805	9	scaffold194031	1457	1944	488	-		GTATTATCT	GAAATCAATCGTCTTCTGACTTCAGCTGACGCTGAGGCTATATTAGTTCCACTTTAGCATTTTATTGCATAAATGAAAATCAACTGTTATTGGTAAGTAGAAGAGAAAGGAGAGAGAGAAAGACAGAGACAGAGAAAGAGAGAGACAGAGAGAGATAGAGATAGAGAGCACACACTGATTTTTACTGAGGAACATAAGGGCGAAAGGAAGAAGCCTTTGAGTTCAGTGATAGGATTTAATAGGACTGATGTTCTTAGCAATTGCCACTCTCACCTTATCTCTCTCTCTCTCTAAAAAAAGAAAAGAAAAGAAAAGAAAAGAAAAGAAAGCAGCTGTTGGTTTCCTATGGGTCACCATGTGCTCTACCGTGTAACTTCACTACGTTGGGTACATGTGACT…
4	160936620	160936626	7	scaffold492600	3264	4181	918	-		CCCTGAA	CTAAAGAAAGGAGATTAAAAATTAGGTCCCAGCCTTTTATTCCTTTCTTGTCTTTCAGCGTCCTTGCAAAGACATTAAGACCAAATCTAAGGCATTAAAAGGTAATCTTAGTCCTGCCTATTCAACCCTAAACTCCCTAAGGTTTAACCATAATCTCTTCTTTCCTGATACATCAGGTCTACAATCTCTATTGCTAGCAGGAATTAGAGCAAACTCCTGTCATAAAATAAAGCACTGTGAGGAGAGGCCCAGAAGGAAATCAGAACTTTCATTTTTCTCAGATTTCCTGTCAAGTGCATCCTCATGAAGAATGAAGGAGCTGGGCAACGAGCACTGCCTACCCGGTGACAGGATGTGAGGGAACTGGGTTATGATTGGATGGCTTTGAAGGCAGAACTT…
4	168109164	168115503	6340	scaffold63697	1033	1223	191	+	Del+inversion	ATCTGCAGTTCTGAGTTTCATAAAAGAGTCTGCTGCTAAAAGTTGAGGATAGAGAAAGAATATTGAGAAAAATCCCACGATAATCCAGATAGTGCAAAGTAGTGGAGGTTCACGACTGAAAGAATTTGAAGACTCATGCACGAAAGGTATATATGGCAGCAATCAAACCCGAACTCAGCTAAACAGCCCGCTGTATTGATTATGACTCCCACACCAAAGACCTGACGAGAAAGAGAGAGGTCCCTTTTGGGGAGTAAATATTACTTAACTCACTTTCTATTGTTCCTTTATACATTTACTCACAAAATCAGGCATTCTATAAAAAATTACAGAGCATACAAAAGAGGAAAAGAGGTCACTACTGATAAATGAAATAGTGAACAGAATAGAACTAGAAAT…	CCAACTGAACAGAAAATGAAAAAGAGTGAAGAAAGCAGAGGAACAATCAATAGAGAATGCNAAAACAGTGTAGAAAACATACTGGACCTATCGGATACCAAAAAGCAAATTAATATACACATTATGTAATTTTCAGAACGAGAAGAGAGGGAGAAAGTGGTAGAAAGCATATTTAAACAATGGCTGAAACA
4	177413268	177413504	237	scaffold402864	4993	5289	297	+		CACTGCCATTAGAGCACTTATTTGTATTGTGAAAGAAATTCCCTTTCTACTTCAAAGATACCTAGTACCTTATTTTAAAACTAAAATGCTAGTTTACTGATACTGTCACTTAGCTTACTTCCTTAGAATACTAAAATTCAGGTTGGTCATTTGGGACTAGTTGTATTAGCTCATTTCTCTTATGAACAATCAGGAGCCACTTTAAATCTTATTACTCCTTACCATAAATCTTTTTTT	NNNNNNNNNNNNNNNNNNNNNNNNNNNNNNNNNNNNNNNNNNNNNNNNNNNNGCTAGAGTAGAGAAAAAGATTAGGATTTGTTACAGAACAAAGCTCTCCACCATTTGTTTATCTCATTTCAAAACAGGGAGCTGGTTGAAGGCAGCCTTAGAGCTTGTATTTTAGACAAGGAGTGATACAATGTTTAGCAGGGATGCACTAAGCCAGAGCCGGGGGAGTGGTCTTCCCTGGAGCAGGCAATAACAGGATGCATTTTCTGCAGATAATTTTAAAACAAGCGTAAAATCAACCAAATA
4	182289314	182289321	8	scaffold468425	970	2161	1192	-		AATGTGAT	TTCCCATTCCCTCTTCCTTTCATGTAAGAAACAAAAATAGTTGATAGCCATCCTTCCGGTAACCTGGGCACTCAACTTGGCTTTGTCTGATTTCTCAGTGCCTCTTATTTTCCGCATCAATGCTGCAGTTCTAACTGAAGGTACATACTACACAGTTCAAAAATTCTACATTTTTCAGTTGGAAAAATGCTAGAATATTTAGACTTTAGTCACTACCACAACCCCTTAGAACTCACCATTAAGGAGGTTAGGGAAAGGCTCTGTAAAACTTTGATCTTTCTGTTAAATTAACTGCCTTTGGTTACACAGTACGCTGTGCTATTCCATTCCCCTTTCAAACAGTCCTTTACTTATCTGGGGTTACTTTGTGGTGCCACCGGTTACGTAGAATTTTGGGGT…
5	6616784	6616791	8	scaffold325641	960	1210	251	+		TACACATA	CAATTAAAAATTTAAAAAAACAGTAATAAGGATCTCACAATCTTTCAAACTTAGAAAAAAATAGCCAAAGCTCCTTTTGTTTCCAAACCTCCAAATTCCAATCAATTCACAAAACACAGCAAATCCACATATCCACGTTTTTAACTAGGATATCTCCTTAACCCATAACCCTAAGTTATAGGTTCATCATATAAACAAATTCCCAGGAAAAGGTCTACATGAATACAAAACACAAAGAAAAACAGTGTTTC
5	8255810	8260710	4901	scaffold122963	6722	7074	353	+	Del+Inversion	GTTGTGTTATGTTAATTTTGTAATTTTTATAAAAGTAGAATCTTATTTTTATTTTCAAAGGTTAATAGAGAAGAATTAGCCAGGTCACAAAAGGAGGTAGTGATATCAGCACAGCACAATAATTCCTATTATAAATGTAAGATATTAACTTAAGTGTCCAGCAATGGATGACTGGATAAAGAAAATGTGGTATGTGTGTGTGTGTGTATATATATGCACTGTATATGTGTGTGTATATATATATATACACACAATACACACACACACCACTATATATTTATATATATATATATAGGAAAGATGGATATTGAACATATATATATTATATATATATATAGTGGTATATATAATATATATAGTGGTATATATAATATATACATATATAGCGGTATATATAAT…	AAAGTCGAAAGCATTCCCCCTGAGAACTGGAACAAGACAAAGATGCCCATTTTCCCTACNTTCTATTTAACGTAATACTGGAAGTCCTAGCCAGAGCAAATAGGCAAAAGAAACAAATAAAGGGCATCTAAATTGGAAAAGAGGAAGTCAAACTATCACTATTCACTGATAATATGATTGTATACCTAGAAAACCCTAAAGACTTGTCCAAAAGGCTCCTGGATCTGATAAATTTAGTGAAATCTCAGGATACAAAATCAATGTACACAAATCAGTAGCACAACTATACACCAACAACAACCAAGCTGAGAATCAAATCAAAAACTTGATCCATTTTACAACAGCTGCAAAAA
5	20302148	20302315	168	scaffold138455	2237	2949	713	+		TTAAGAAAAAAAAGGCCACTGGGATACTTAGTATTTGTCCAGATGCAAAACAATTTCAGAATAACAAAATATACACCTTGCTTTAGGCCAAGTATATGATACACTTCATAGATTCTCAAACAAAAGATGAAAATTTCAGTCCACATTAAACATTTTAAAACATAATTC	NNNNNNNNNNNNNNNNNNNNNNNNNNNNNNNNNNNNNNNNNNNNNNNNNNNNNNNNNNNNNNNNNNNNNNNNNNNNNNNNNNNNNNNNNNNNNNNNNNNNNNNNNNNNNNNNNNNNNNNNNNNNNNNNNNNNNNNNNNNNNNNNNNNNNNNNNNNNNNNNNNNNNNNNNNNNNNNNNNNNNNNNNNTTTCTAATATTTTGTTAAAAATAAGTCAAACTAAAATAACGCATAAATCAGAATTACCTGTTAACATAGTGGGGAAAATAGGTAAGCCCTCCGGGGCCCCCGTGCCCCAAGTAAAAGACAAGGAGTTAAATTTTACAATTAAATCCACGTATACTCAGGCACTTTACACTAATAATCAAAGTGGAGACCAACCAGTTCCTAAAGCATAAAAGA…
5	42089635	42089635	1	scaffold14053	5372	6193	822	+		C	AACAAACAAACAAACAAACAAACAAANNNNNNNNNNNNNNNNNNNNNNNNNNNNNNNNNNNNNNNNNNNNNNNNNNNNNNNNNNNNNNNNNNNNNNNNNNNNNNNNNNNNNNNNNNNNNNNNNNNNNNNNNNNNNNNNNNNNNNNNNNNNNNNNNNNNNNNNNNNNNNNNNNNNNNNNNNNNNNNNNNNNNNNNNNNNNNNNNNNNNNNNNNNNNNNNNNNTTGTCCTGGTTGACAGAAAAAAAATGTATGTTGGCTTTGTTACTCCAGTACTTTGGTTTTAAGCATCTATTTAAAAAATTATAGAAGTTAAATAAATATTTGGAAGGATCTTGCTTTTTTCTTATTATTTTAATTGTTTATAACTATAAACTTAGAAGCATTTTAATCACAGTGTTTC…
5	51221435	51221444	10	scaffold269250	5459	7887	2429	-		TATCAGGCAC	AAGACAAAAACAGATCTCCAAAATTAAGGGTCCCATTTTTAGATACATCTGGGATCCCCCAAAAGAAAGAGATGCTATGGGAGAAGACAGTGCAACGCTTTTACTGGGCATTTTATTGCATGGCAACCCAAAGCCAATCAGCTCATTTTGGAATTGGCCCATCTCTAAAAGTATATTTCCTACCTTGTTACTGCACACTAAAGCCCTCTCATAATGCAGATCAATCTCTGATACTCCCCAAAGTCAAAAATGTCAGATAACACAATGCAAAACAGAACAGAACCTTAGACTTTGAGAGGGGTCTATTCACTTTCAGTTCCTGGGGTTTCATGAGGAAAACAAAGGTTTTTCCCCAAATAGGGTCTGTGGTGCCTCCTCTGTTTTCCCCGAGGAATACCA…
5	53125486	53125511	26	C6207009	682	844	163	-		ACGTTCAGGACATACTAAGAGTTCAG	TAATGCAGTCATCCAGCCTCCCGCCTCTGCACTTTGGAAAAGCAACTGTCTTCTATCCCCATCCCATTATTTAGTGTTTGGGAAGGACCCAAAGTTAGCTAGGAGGCTGTGGCTTTGAATCGCTCACTGCAAAGGTGGGTTGTAGTGTTAAGAGTTCAGTTAG
5	56049792	56143194	93403	scaffold507831	2706	12256	9551	+	MAP3K1, A105abcd	CTAAGTGACGAGTTAATGGGTGCAGCACACCAACATGGCACATGTATACATATGTAACAAACCTGCACGTTATGCACATGTACCCTAAAACTTAAAGTATAATAATAATAAAAAAATAAAATAATAATCAAAGAGGTTTGGATTTGGGCTTAACTTTAGGCTTGACATTCATTGGAAGAAGTCACAATATTGAACATTTTCTAATGGTAAAGACTCTAGGGATTGATGCCTTGGCTGGGAAAGTGACATCCTCCAGCCATGTACATTCTCATACCTCATGCCAAGATGAACTGAGATCGAAAGTGACAAGACCTACCTGAACCACCTCTAACCAGATACTCTCAGCAGGGGCTCAACTCTCGTTCCAGTCTTGCTTGTTACATTTTGCTGTTGCCATTA…
5	76882602	76882726	125	scaffold238523	7221	7720	500	-		GGTAGGATCTTGGCTCACTGCAACCTCCGCCTCCCGGGTTCAAGCGATTCTCCTGCCTCAGCCTCCCGAGTAGCTGGGACTACAGGCACGTGCCAGTACGCCTGGCTAATTTTTTGTATTTTTAA	CNNNNNNNNNNNNNNNNNNNNNNNNNNNNNNNNNNNNNNNNNNNNNNNNNNNNNNNNNNNNNNNNNNNNNNNNNNNNNNNNNNNNNNNNNNNNNNNNNNNNNNNNNNNNNNNNTACTGCACTCCAGCTTGGGCGACAGAGTTAGACTTCATCTCAAAATACAAAAACAAAAAAAAATTCAGATTTGTGCACTTTTCTGTATGTAAGTGATACTTCAACCAAAACATTAGATTTAAAAAGTTTAGGTAATAGGCCAGGCATGGCGGCTCACGCCTGTAATCCCAGCACTTTGGGAGGCCAAGGCAGGCGGATCACAAGGTCAGGAGATCGAGACCATCCTAGCTAACACGGTGAAACCCCATCTCTACNNNNNNNNNNNNNNNNNNNNNNNNNNNNNNNN…
5	79049537	79049569	33	scaffold39576	1548	2013	466	-		ACTGTATGTCTAAAAAGACAAAAACAACACGAC	TACCCACACAACATGTTACCCAGGTCTATGAAAGGACCAAGCAGAATGTTTCAAGGATTGTTGATCATCTTTGAAGCAGTATTTGAGAATTACTTGAGGCATGAACAGTGAAAATGCTCCCCCTTTTATCCTATGAATTATACATGGAGCTGTATCTGCTTTTTAAAAATGAAAACATCTTTCACATTTCTCTCTCTTTCTCGGGTAAATTAACAAACTTAAAAACTGATTAATTGATCCAAGAAAATCACTTAATTTCAAGGAAGAAGCAAAGTATGTAGGAATTTCTCTTTTCTTTAGCTTATTTGATTTTAAGAATACAGTATATAATATGTATACAAANATATGTGTTAATCAACTCTTGAGGTTATTGGTAAGGCTTCCAGTCAACAGCAGACT…
5	95958564	95958573	10	scaffold270465	691	1591	901	+		TTTTTTTTTT	AAGAACAGAGGTTATTTCCGTTCCAACATTTATTGATCATGACTCACACGGGAAATATGAAATGACCAATGAACCTTCAGCTCATGATTTAGAATTAGTAATATAGTGGTAGCTGATTGCTGAGTGAAAAATAAATCTTATGGGACAATTTCTAGCATGTCCAACAAACAGTAAATCATTTCAACTTAGTTGCGAGGTACAAACAGGAGCTAGAATTTCTCAGCTAACTTTGCATGGTGTGGGTACAATCCATACAGTACTGAACCTGGCCCCAAATATGCTCTTCTGATTCTTCTTCCATGGATACATGATTCTCTCTAACATTGAGGTTTCATCTAGAAGTACAGGCAACAAACTAAAACATCCTTACAGCTAAAAATAGCGATGAGAAGTAAGTGC…
5	99317521	99317521	1	scaffold438783	464	2766	2303	+		C	TTGGGAGGGTGAAGCAGGAGAATCACTTGAACCCGGATGCGGAGGTTGCAGTGAGCCGAGATTGCACCACTGCACACCAATCTAGGTGACAGAGTGAGAATCCATATAAAATAATAATAATGAAATAAATAAATAAAAATAAAAAAACTGTGACTGTCGCTTTATTTGTACTCAGATTTATGTCTGCCAACTAGATTTAGTGATAAAATAGTTAAAATTATATTTACATGTGTCCATAATTTTTTTTAAATTGGGATTATCTTGTCTTCTTTATAAAATATCTAATCTTGTTTATGTTTTCAGATAGAACCATCATGCATATTCTTATTTGAATACTAGAGACATTAAATATCAGCAAGTCACCATGTTCCATCCTCTCCCACTATACACAAAAGTTTT…
5	103926350	103926680	331	scaffold40050	8407	9989	1583	+		AAATACAAATAAGGTAATAATTTGTATGTGTTGATATGCAAAGATGTTGTGACCTAATGTAACTAAATAAGACAAATTATAAAGAAAACACATGAGGCAGGGCGTAGTGGCTCACACCTGTAATCACAGCACTTTGGGAGGCCGAGGCAGGTGGATCATCTGAGGTCAGGAGTTCGAGACCAGCCTGGCTGGCATGGTGAAGCCCTGTCTCTACTAATAATACAAAAAATTTGGCTAAGCGTAGTGGCACATGCCTGTAATCCCACTTGCTTGGGAGGCTGAGGCAGGAGAATTGCTTGAACCTGGGAGGCAGTGAGCTGCGATTGTGCCA	NNNNNNNNNNNNNNNNNNNNNNNNNNNNNNNNNNNNNNNNNNNNNNNNNNNNNNNNNNNNNNNNNNNNNNNNNNNNNNNNNNNNNNNNNNNNNNNNNNNNNNNNNNNNNNNNNNNNNNNNNNNNNNNNNNNNNNNNNNNNNNNNNNNNNNNNNNNNNNNNNNNNNNNNNNNNNNNNNNNNNNNNNNNNNNNNNNNNNNNNNNNNNNNNNNNNNNNNNNNNNNNNNNNNNNNNNNNNNNNNNNNNNNNNNNNNNNNNNNNNNNNNNNNNNNNNNNNNNNNNNNNNNNNNNNNNNNNNNNNNNNNNNNNNNNNNNNNNNNNNNNNNNNNNNNNNNNNNNNNNNNNNNNNNNNNNNNNNNNNNNNNNNNNNNNNNNNNNNNNNNNNNNNNNNNNCCAAGAAA…
5	135114498	135114528	31	scaffold16508	1105	1749	645	-		CATACCCAACATCGCCAGTGGTGTACACACA	GGGGGGGACANNNNNNNNNNNNNNNNNNNNNTCTTTACCCCTGAATATTAGGAACAATATCACAGGGTGGATGTATGTTCCATGCGATATTGGGAGTAATAGTCTCTTCCACAGTGAATATTAGGAACAATATCACAGGGTGGGTGTACACCCCGTGCAATAATGAAAGTAATATTATCCTCTTCCCTCTGGAGATTAGNGAACAATACTCCCAATATCACAATATCACTGTGGGGGTGTTTCACTTTCTGTGAAATGGGTTGTAATAGCATCTTCTCCCCACCCCGGCGGATATTAGAAACAATATCACAGGGGAGGTGTACACCCCATGCGATATTGGGAGTAATATAACTNNNNNNNNNNNNNNNNNNNNNNNNNNNNNNNNNNNNNNNNNNNNNN…
5	138787074	138837073	50000	scaffold169053	495	5513	5019	-		NNNNNNNNNNNNNNNNNNNNNNNNNNNNNNNNNNNNNNNNNNNNNNNNNNNNNNNNNNNNNNNNNNNNNNNNNNNNNNNNNNNNNNNNNNNNNNNNNNNNNNNNNNNNNNNNNNNNNNNNNNNNNNNNNNNNNNNNNNNNNNNNNNNNNNNNNNNNNNNNNNNNNNNNNNNNNNNNNNNNNNNNNNNNNNNNNNNNNNNNNNNNNNNNNNNNNNNNNNNNNNNNNNNNNNNNNNNNNNNNNNNNNNNNNNNNNNNNNNNNNNNNNNNNNNNNNNNNNNNNNNNNNNNNNNNNNNNNNNNNNNNNNNNNNNNNNNNNNNNNNNNNNNNNNNNNNNNNNNNNNNNNNNNNNNNNNNNNNNNNNNNNNNNNNNNNNNNNNNNNNNNNNNNNNNNNNNNNNNN…
5	147553040	147554778	1739	scaffold272956	4219	4595	377	-	Multiple SVs? / SPINK14	TGGCTTGAGGATTTAGAGAGTGAAAAAAAAGTGATAAATATTTGAAATCAAGGCATGTGGATTCTTCCATTATTGATCTTCAGTTTTCTTTGCTGAGCTGTCATAGAAAGTCTCTAAGAATCTTTCCAGATCTAATAATTGGGGCATAAAGAAGACTGAGAGAGAAGCCCCAGATAAATAATCTATTTATCTACTCTTCTTATTCTTTTTTTTAACCATAGCATAGTTGGCCATTGTTCTCCTTTATTGAGAAGGTCCTGACAACCAGGGCATCATATTGTCACCAAATGGGATATATATAGGTTCTAGTTCCATGGCTTTGTGGAGATGGGAAAGAGAGCTTTTGTGAGAGTGGAATATTGTCTTGACTATGCTTAGATTTTTTTTTTTTTTTTTTTT…	TTTTTTTATTTTAAGAAAAATTGTAGTTTTGCTTTCTCTTAAATATCTTCACCCCCTTATGTGTTTGAAACTCTGAACTACAATGATGATGTAATTGCAAAGTTTGGATCTTCTAGCTGAGACAGTGTTTAGATTTTTGGATTTATGTGACATAAATCAGTGATTAGATACTGAAATCTTATAACGCAATGCTTTCAGCTTTGATTCCTATATGAGTGAGTGCATTTCACAGAGAGAAAAATTTTCCCCATGGCATCAGATTGGAGCTCTTAGCCCAATCATTTTGTAAATTTTGTGCAAGGAGCAATGACAGGAATGTGCAAAGCTCAGGTCATCCCCACTAATAAGTAATTCAGCCAAAGTGTGAGGGAATTAAC
5	155138728	155188449	49722	scaffold418902	2983	4175	1193	-		NNNNNNNNNNNNNNNNNNNNNNNNNNNNNNNNNNNNNNNNNNNNNNNNNNNNNNNNNNNNNNNNNNNNNNNNNNNNNNNNNNNNNNNNNNNNNNNNNNNNNNNNNNNNNNNNNNNNNNNNNNNNNNNNNNNNNNNNNNNNNNNNNNNNNNNNNNNNNNNNNNNNNNNNNNNNNNNNNNNNNNNNNNNNNNNNNNNNNNNNNNNNNNNNNNNNNNNNNNNNNNNNNNNNNNNNNNNNNNNNNNNNNNNNNNNNNNNNNNNNNNNNNNNNNNNNNNNNNNNNNNNNNNNNNNNNNNNNNNNNNNNNNNNNNNNNNNNNNNNNNNNNNNNNNNNNNNNNNNNNNNNNNNNNNNNNNNNNNNNNNNNNNNNNNNNNNNNNNNNNNNNNNNNNNNNNNNNNNNN…
5	169598752	169598755	4	C5654811	478	710	233	-		ATCA	CTCTGTGGCTGTGGGAGGCTGTCTCATGCACTGTAGGGTGTGTAGCTGCATCCATGCCTCTGCCACTAGATGCCATGACCTCCCCATGCCCCCAGAGTCACAATGACCAAAAATGACTCCAGACACTGACAAACATCCCCTGGGTTGAAAACCACCTTTCCCCTCTCCCTCTCCCAAACCCACAGGAGCCCTCTCCCATGGGCATACCAAGGCCATCGTCTCCTGAGACAGGA
6	2384511	2384568	58	scaffold165795	2258	3261	1004	-		GATTTCACTATGTTGGCCAGGATGGTCTCAAACTCCTAACCTCAGGTGATCCACCTGC	NNNNNNNNNNNNNNNNNNNNNNNNNNNNNNNNNNNNNNNNNNNNNNNNNNNNNNNNNNNNNNNNNNNNNNNNNNNNNNNNNNNNNNNNNNNNNNNNNNNNNNNNNNNNNNNNNNNNNNNNNNNNNNNNNNNNNNNNNNNNNNNNNNNNNNNNNNNNNNNNNNNNNNNNNNNNNNNNNNNNNNNNNNNNNNNNNNNNNNNNNNNNNNNNNNNNNNNNNNNNNNNNNNNNNNNNNNNNNNNNNNNNNNNNNNNNNNNNNNNNNNNNNNNNNNNNNNNNNNNNNNNNNNNNNNNNNNNNNNNNNNNNNGAAATGGGTCCTGTCCACAATGGACCAAGTGAATAGGGGACAGGACCCTTCGTAGCCTAACTTGTCTGATATACACACACAGTTCCATGATCAC…
6	8021815	8022098	284	scaffold302356	336	644	309	-		AAAGCAAAACTCCATCTCAAAAAAATAGTAATAAATAAATTTAGAAAAAAAAAGTTCCGTGGATGGATGGTGGTGATGGTTGAACAACAATGTGAATATAGATAATGCCACTGAAATGTACATTTTAAAATGGTTATGAAGGTAAATGTTATATTATATGAATTTTGCCACAATAAAAAAAATTTAAATCAAGTTTCAGTGGGCTCTTCTTAAATGAAATCAATTGCACTCTTCAAGATAAACTTAGAAAATACCAACTTTAAAAGAAAATGAAGAGAATTTAT	NNNNNNNNNNNNNNNNNNNNNNNNNNNNNNNNNNNNNNNNNNNNNNNNNNNNNNNNNNNNNNNNNNNNNNNNNNNNNNNNNNNGTTTGCATTTGCAGTACTGCATTATGGCAGCCTTAGCAAATTGGTAAATATGTGTTGCTACACTTTGATGTAGAAAATGATAATAACCAAAATTGAATAAGTAACGCATTGTATATATCTTCCTTTCACGTTGCTAAACATTCCTATATGTCGTGGTCATTTTAACCTAATCACACATGGGAATGATTGTTTGTTTGTTTGTTTGTTTTGAGACAGAGTCTCGATC
6	10294584	10294868	285	scaffold425407	910	1191	282	+		ACAATGTGGTGAAATTCCATCTCTACTAAAAATACAAAAATTAGCTGGGCATGGTTGTACGTGCCTGTAATCCCAGCTACTCAGGAGGCTTTGGGCATGAGAGTTGCTTGAACCTGGGAGGCAGAAGTTGCAGTGAGCCAAGATGGCACCACTGCACTCCAGCCTCAGCCTGGGGGACAGAAGGAGACACTGCCTCAAAAAAAAAAAAAAGTATTTGTAGACTCATTGCCTAACCTTGCTATACAGTTATATTATAAAGCAGTTTTCTTTAACAGTAAAAAATAG	CCAACATGATGAAACCCTGTCTCAGCATCATGCAACATACCCAGGTGAAAAACCTCCACTTGTACCTTCTGAATCTAAAGTAAAAGTTGCAAAAGAAAAAAAATAAAATTTAAAAAATTAAAGAAAATATACCTAAAAATATAAAAAATAAAAATATAAGCAGCTTTGTTAGCCTGACACCAAGCCCAAAAACTGCTAAAGGAAAACATAGACAGNNNNNNNNNNNNNNNNNNNNNNNNNNNNNNNNNNNNNNNNNNNNNNNNNNNNNNNNNNNNNNNNNNN
6	12432055	12432679	625	scaffold19967	2972	4157	1186	+	Inversion+SV	ATCAGCATTTAAGCATTTGCTGAGGAAGGAAGCATTGCTGTTTCTGTAATGTGTTTGGACAGAAAGCTCAAGTTAGCTCAGGCCACCTAAACATTATAATAGGATTACTTATAATACATCAAAACCTATGTGGTCTGCACTTGAAGTAAATAACAAGGCAAGTTAGGGCTCTATGTATGCATAACATTTTAAACTAATAAAATCCATATAAACCCAAATCAAAGTTGCCAGATGAGGAAAGAGCAGGCAGTTTCTGGGGATTATTGAAAAAATCTTTTATCTATTATTCATAGAGAGACTTACTCTTGCTGGATCCTATTTTTCTTGTAAGCCCACTCTAAATTCTCCCACTGAAGAGGAGGCAGTTATAATTTGTGCCTAGAACAATCAGGCTTCACA…	GTACAATGTGGAGCATGTGAAGCCTGATTGTTCTAGGCACAAATTATAACTGCCTCCTCTTCAGTGGGAGAATTTAGAGTGGGCTTACAAGAAAAATAGGATCCAGCAAGAGTAAGTCTCTCTATGAATAATAGATAAAAGATTTTTTCAATAATCCCCAGAAACTGCCTGCTCTTTCCTCATCTGGCAACTTTGATTTGGGTTTATATGGATTTTATTAGTTTAAAATGTTATGCATACATAGAGCCCTAACTTGCCTTGTTATTTACTTCAAGTGCAGACCACATAGGTTTTGATGTATTATAAGTAATCCTATTATAATGTTTAGGTGGCCTGAGCTAACTTGAGCTTTCTGTCCAAACACATTACAGAAACAGCAATGCTTCCTTCCTCAGCAAA…
6	27108823	27108907	85	scaffold484675	975	1130	156	+		CTGGGGGAAAAAAAAAAAACAAAAAACATTTAGGCGGCTTATGTCCTGATTTGGCTTGAATTGGATAGTAAGGCTTTTCTGAAAT	TTGGCAAGTTTACTTAGCGCTGGTGTACTTGGTGACGGCCTTGGTGCCCTCGGACACGGCGTGCTTGGCCAACTCCCCGGGCAGCAGCAGGCGCACGGCCGTCTGGATCTCCCTGGAGGTGATGGTCGAGCGCTTGTTGTAATGCGCCAGGCGGGN
6	30439251	30439407	157	scaffold269519	3805	6351	2547	+		GGCGCCCGCCACTACGCCCGGCTAATTTTTTGTATTTTTAGTAGAGACGGGGTTTCACCGTTTTAGCCGGGATGGTCTCGATCTCCTGACCTCGTGATCCGCCCGCCTCGGCCTCCCAAAGTGCTGGGATTACAGGCGTGAGCCACCGCGCCCGGCC	TGTGCCCNNNNNNNNNNNNNNNNNNNNNNNNNNNNNNNNNNNNNNNNNNNNNNNNNNNNNNNNNNNNNNNNNNNNNNNNNNNNNNNNNNNNNNNNNNNNNNNNNNNNNNNNNNNNNNNNNNNNNNNNNNNNNNNNNNNNNNNNNNNNNNNNNNNNNNNNNNTGGCTGGTAGCGGTGGCTCACGCTTGTAATCCCAGCACTTTGAGAGGCTGAGGTGGGCAGATCCTTTGAGCCCAGCAGTTCCAGACCAGCCTGAATAACTGACAGAACCCCTTCTCTACCAAAATACAAGAAAATTAGCCAGGCTTGGTGGCACATGCCTGTAGTCCCAGCTACTCAGGAGGCTGAGGTGAGAGGATCACCTAAGCCCAAGAGGTCAAGGCTGCAGTGAGCCAGGACC…
6	42887554	42887621	68	scaffold377097	539	952	414	+		GAAGAATAGCTTGAGCCTAGGAGTTTGAGACCACCCCAGGCAACATAGGGAGACCCATGTCTCTACAG	AGTGGATCATTTGAGGTCAGGAGTTGGAGACCAGCCTGGCCAACATGGTGAAACCTTGTCTCTACAAAAAATACAAAAAAAATCAGCCAGACCTGGTGGCGCACACCTGTAATCCCAATTACTCGGGAGGCTTAAGCAGGAGAATTTCTTGAACCCCAGAAGTGGAGATTGCAGTGAGCTGAGATTGTGCTACTGCACTCCAGCCTGGGTAAGATAGTGAGACTCCATCTCAAAAAAATAAAAGAAAATTTTTGTTACATATTAAATGAGTCATCTTTGCTGAAAAGAATAAGATTGCAGCCTGGGCCTGTTGACTCATGCCTGTAATCCCAGCACTTTGGGAGGCTGAGGTGGAAGNNNNNNNNNNNNNNNNNNNNNNNNNNNNNNNNNNNNNNNNNN…
6	47434234	47434274	41	scaffold19222	957	4723	3767	-		ACAGACTAGACACTTGATGCTTAATTCACTTAACATATGAC	CCAGGAAAGGGCCTGGCACAGACTAGACACTTGATGCTAATCTATTTTCCCTGCTTTATTCATTGATGACCACATTAATTGTGCCAGGTATCGTGCTAGGTACTTGTGTAGATGGCTGGAGAGAGATGATAAAAGAGACATGATTCTTAACCTCGTGGAGCTTATGGTCTAAGAGAGAAAGCCAAATTTCATGAGAACACAACATTAATCATCTATTTTACTTCTCACATACCCCCTCCTACATGACTGCTCTCTTGGATGTGTTCTGCCCTTCCTCTTAAAACACATTCTTATACCCTTCCTAGTATATTCTTTTATAATATAGCTACTTTCATGCAGCTTTCATTTCCTGTTACATGGGTGATGTCCTTAAACACTGGGTGCTATAATTTGCATGTT…
6	66561371	66561416	46	scaffold18274	1501	8072	6572	-		CAAAACTGTGCCTTTACATCCCTGAAGGCATAATTAACAACCAGAA	CACAATAAAGGAAAACCTGAGGCTGGGTAATTTGTAAATAAAAGAGGTGTATTTTGGATCATGACTTTGCAAACTGTACAGGAATCATAGCACTGGTATCTGCTTCTCGTGAAGCCTCTGGAAGCTTCCAATTATGTTGGAAGGCAAAGAGGGAGCCAGTATCTCACGTGGTGAGAGAGGGAGCAAGAATGGTGCCAGGCTCTTTGAAACCACCTGCTCTCATGTGAACTAACTGAGTGGGAACTAACTTATTACTATCAGGAGGGCACCAAGTCATTTATGAGGAATCCATCCCTATGACCCAAACACGTCCCACCAGGTCCCACCTCTAACACTGGGAATCACATTTCAACATGAGATTTGGAGGGGACAAACATCCTAAATATATCAAATGACAAC…
6	67782157	67782165	9	scaffold37312	12460	12651	192	-		GGTCCTTAC	NNNNNNNNNNNNNNNNNNNNNNNNNNNNNNNNNAACAACAGAAAGCTTCCCAAATAGAATTAAAAAATTTAATCTATTCATAAAAAGCTCCAAGAAATTTAAATAAGATAAATTCAAAGAGATTCTCAGATACATCAAAATTAGACTGTCAAAGGCAACAATGAGAGAATCTGAAATCAGAAAGAAAGGACT
6	72231175	72231924	750	scaffold39066	186	973	788	-	Multiple SVs?	ATTGCCTTCAATACAGATCTGGAGGCAATAAGTTCCCTTACAGTTTTTATTTGTTTTACAATCTGAAAATATCTTTATTTCACCTTCATTCTTGCTGGATTTAGAATTTTGGATCAACAGTTTATTTTCTTTCAGTACATTAAGAACATTGTTTTATTGGTTTCTGGTCTTTATCGTTTCTGAGAGGCAAGTGACCATTTAAATCATTATTTTCCCATATGTAAAGTGACGTTTTTCTGTAGCCATTTTTAAGATATACTTGTTATCTTTGGTTTCCAAGAGTTGGACCATCATGTTCTTAGCCATGGTTTTCTTCTAACTAATCCTGTTTGGAGTTTACTGAACTTCTTGAATATGTAAATTTATGGGCTTTGCCATTTTTTAATGCTTTCAGGCATT…	NNNNNNNNNNNNNNNNNNNNNNNNNNNNNNNNNNNNNNNNNNNNNNNNNNNNNNNNNNNNNNNNNNNNNNNNNNNNNNNNNNNNNNNNNNNATTGCCTTCAATACAGATCTGGAGGCAATAAGTTCCCTTACAGTTTTTATTTGTTTTACAATCTGAAAATATCTTTATTTCACCTTCATTCTTGCTGGATTTAGAATTTTGGATCAACAGTTTATTTTCTTTCAGTACATTAAGAACATTGTTTTATTGGTTTCTGGTCTTTATCGTTTCTGAGAGGCAAGTGACCATTTAAATCATTATTTTCCCATATGTAAAGTGACGTTTTTCTGTAGCCATTTTTAAGATATACTTGTTATCTTTGGTTTCCAAGAGTTGGACCATCATGTTCTTAGCCATGG…
6	77722509	77722511	3	scaffold483703	987	1756	770	-		GTA	CAGTAATATCATGTGAGAAAGATTAAACCAGCTATTGCTGACTTTGAAGATAAAAGAAAAATAAGAGACGAGTTATGCAGTTAGCCTCTAGAAGTTGGAAAAGGCAAGAAAATGGTTTTCCACANNNNNNNNNNNNNNNNNNNNNNNNNNNNNNNNNNNNNNNNNNNNNNNNNNNNNCTTCTGACCTCCAAGAATCTAGGATAGTACATTTGTATTGTTTTAAGCTACTAAATGTGTGATAATTTGTTAGAGCAGCAATACTAAGCTAATACATTTTGGTTTAAAGTAAACCCAATGTTTCATTATTTTATTTCCTCTTTTGTTAATTTGTTAGTGAGATTATTCTAATATTATGCTAGGACATATGCTAAAGATTACAACATATGCATCCATAAGTAT…
6	89923579	89923951	373	scaffold382164	648	1619	972	+	Inversion+SV	CTCTTTTTTTGGTAAATTTAAATAATAGTTATATGTGTCTTTCATAACTAAAGAAACAGAAACACTTCTGATTTTTGCATGCTGAATTGAATCTGCAACTTTATTGTATTTGTTCATTAGTTCTAACAGTTTTCTTGGTGAAGTCTTTAGGGTTTTCTATATATAAGATCATGTCATCAGCAAACAGCAACAATTTCACTTCTTTCTTTCCTATTTCTATGTCTTTTCTTTCTTTCTCTTGTCTAACTGCTTTGGCAAGGACTTCTGGTACTATGGTTGAATAGAAGTGGTGAGAGTGAGTCTTGTTACTGATCTTAGAGAATGAAATAAAATTTCTTTGTAATTTTACTTTTAAAAGCTTTCATTTCTTTTG	NNNNNNNNNNNNNNNNNNNNNNNNNNNNNNNNNNNNNNNNNNNNNNNNNNNNNNNNTGAAAGCTTTTAAAAGTAAAATTACAAAGAAATTTTATTTCATTCTCTAAGATCAGTAACAAGACTCACTCTCACCACTTCTATTCAACCATAGTACCAGAAGTCCTTGCCAAAGCAGTTAGACAAGAGAAAGAAAGAAAAGACATAGAAATAGGAAAGAAAGAAGTGAAATTGTTGCTGTTTGCTGATGACATGATCTTATATATAGAAAACCCTAAAGACTTCACCAAGAAAACTGTCAGAACTAATGAACAAATACAATAAAGTTGCAGATTCAATTCAGCATGCAAAAATCAGAAGTGTTTCTGTACACTAGCAACAAACTACCTAAAAAAAGAAATTT…
6	94741075	94741412	338	scaffold49871	1293	5193	3901	+	Inversion+SV	ATTGTTATAATATTCTGTGTTTTTCTGTGTGCTATTACCAGTGAATTTTGTACCTTCAGCTGACTTTTTGTTGCTCATTAACATACTTTTTCCTTCAGATTGCAGAGTACCCTTGACCATTTGTGTAAGACAGGTCTAGTATTGATGAAATCCCTCAGTTTGTTTGTATAGGAAAGTCTTTATTTCTCCCTCACTCTTGAAGGTTATTTTCACCAGATATACCATTCTAGGATAAAAGTTTTTTGTTTTTTGTTTTTTCCTTCAGCACTTTAAATATGTCATGCCACTCTCTCGGCCTGTAAGATTTCCACTGAAAAGTCTGCTGCCAGATGTATTGG	GGAGTTCCAATACATCTGGCAGCAGACTTTTCAGTGGAAATCTTACAGGCCGAGAGAGTGGCATGACATATTTAAAGTGCTGAAGGAAAAAACAAAAAACAAAAAACAAAAAACTTTTATCCTAGAATGGTATATCTGGTGAAAATAACCTTCAAGAGTGAGGGAGAAATAAAGACTTTCCTATACAAACAAACTGAGGGATTTCATCAATACTAGACCTGTCTTACACAAATGGTCAAGGGTACTCTGCAATCTGAAGGAAAAAGTATGTTAATGAGCAACAAAAAGTCAGCTGAAGGTACAAAATTCACTGGTAATAGCACACAGAAAAACACAGAATATTATAACAACGTCATTGTGTTGTGTAAACTGCTTTTATATGATGTAGAAAGATTAAAT…
6	124688860	124688988	129	scaffold462657	1521	1702	182	-		TTCTTGATTTCTGGCCATCCTTTGAATCAGAGATCCTAGGGTACATCTTGATAATTGCGCATAAACAAATTCATCACCTGATGTATCACTTACTGCTGATACCACCCAAGATATCAAGTGAAATAACCA	CTTGTCCAATCCACAGCCTGCAAGCTGCATGCAACCCAGGATGGCTTTGAGTGTGGCCCAACACACATTTGTAAACTGTCTTAAACATTGTGAGTTTTTTGTGTGTGATTTATGTTTTCAGCTCATCAGCTATAGTCAGTGTTAGTATATTTCATGTGATCCCCAAGACAATTACTTTTCTT
6	127973731	127974247	517	C6092606	323	474	152	+		TCAAAAAATAGCAGATGCTGGGGAGGTTGTGGAGGAAAAGAACACATACACTGTTGGTGGAAGTGTAAATTAAATTGGTTCAACCATCGTTGAAGACAGTGTGGTGATTCCTCAAAGACCTAAAGACAGAAATACCATTGGACCCAGCAATTCCATTACTGAGAGATACGGTTTGGCTATGTTTCCATTCAAATCTCAACTTGAATTGTATCTCCCAGAATTCCCACATATTGTGAGAGGGACCCAGGGGGAAGCAATTGAATCATGAGGGCTGGTCTTTCTCATGCTAATCTCATGATAGTGAAAATGTCTCATGAGATCTGATGGATTTGTCAGGGGTTTCTGCTTTTGCTTCTTCCTCATTCTCTCTTGCTGCCACACTGTAAGAAGTGCCTTTCA…	CCAAGAAACAACAGTTGCTGGTGAAGCTACAGAGAAATTAAAATGCATAGTTGGTGGGAAGGAAAATTAGTTCAGCCACTGGGAAAAGCAGTTTGGAAAAATCCTCAAAGAGCTAAAAAAGACCTACCATTTGACCCAGTAATCCCATTACG
6	134817072	134817754	683	scaffold291699	521	882	362	-		CATTTCGCAAGGATTTACTGTACTGAGCACCTCTTCTGTGCCAGGAATGTGTTAGGTGCCTGCCGGGAAGGATTTCAAAATTGAGGGTGGAGACAGGAAAATAGACAACATCTGGTTGGCAGCATGTTAAGAGGTCAGTGTAAGATGGGTGTAGCCTCCGAGAGATCCTTAAAACATACTGGGGGTACTAAAAACAGATACTTAAAACAGGCTGGGGCAGGCAAGACTTCCTGAAAGGGATGAGGCCTGCACCAAGCCAGCTAGGTGAATAGGTGAAACAGCAGTGGAGGGCCGGGCGCGGTGGCTCACGCCTGTAATCCCAGCACTTTGGGAGGCCGAGGCGGGCGGATCACGAGGTCAGGAGATCGAGGCCATCCCGGCTAAAACGGTGAAACCCCG…	CAAAAAACAATGTAAGATAAGATCGTACTGGATTAGTGTGTACCCTGGTGCAATGACTTGTGTCCTTATAAGAAGAGATACATTAGGACACAGAAACACACAGGTGGGCAAAAGACCATGTGAAGACAGAGGCAGAGATTGGTATGATGCAGCTGCAAAGCCAGGAATGAATGTCAACTGCCAGCACNNNNNNNNNNNNNNNNNNNNNNNNNNNNNNNNNNNNNNNNNNNNNNNNNNNNNNNNNNNNNNNNNNNNNNNNNNNNNNNNNNNNNNNNNNNNNNNNNNNNNNNNNNNNNNNNNNNNNNNNNNNNNNNNNNNNNNNNNNNNNNNNNNNNNNNNNNNNNNNNNNNNNNNNNNNNNNN
6	140846074	140846296	223	scaffold452204	6724	6960	237	-		GATATGGTTTAGCTGTGTCTCCACCAAAATCTCATCTTGAACTGTAGCTCCCATAATTCCCATGTGTTGTGGAAGGGACCTGGTGGGAGATAATTGAACCATGGGGGCGGTTTCCTCCATACTGTTCTCATCATAGTGAATAAATCTCATGATATCTGATGGTTTTATAAGGGAAAACCCTTTTGCTTGGTTCTCAGTTTTTTCTTTTTTGCTGCTGCCATGT	TTTCAGATAAACAAACAAACAGAGGATTTACCTTCAAAAGACATTGACCAAAGAAACTTCTAAAGAATGAATGAACTTCAGGAGTAAGAAAATGATCTCAAAAGAAAGACTGAAGAAACAGGAGAGAATTGTGAGCAAAGAAATTAGCAAACATGTAGGCAAGTTGTCATTATCTTTATGTGTAGTTAGTATAATAGTGTTTATTTTGTGAGGGGGAAAAANNNNNNNNNNNNNNNN
6	169115663	169115668	6	scaffold434737	1112	1443	332	+		GATGGG	TGGTGATGGATATGATGTTCGGGATAGTGAGGAAGAGGAGGATGGTGTTGAAGGTGACTGATGATGAGGATGATGGTGAGGAAGATGAGGAGGATGGGGATGAAGATGATGGTGAGAATAATGGGGAGGAGGAGGATTGTAAAAGAGACGATGATGACGATGATGGGGAGAAGGAGGAGGATGGTGATGAAGATGATGGTGAGAATGATGATGAGGATGGTGATGAAGATAATGGTGAGAATGATGAGGAGGAGGATGGTGATAGAGATGATAAAAAGGAAGATGGTTAGGAGGAAAAGGATGGTGATGAAGATTATGATGAGGATGATGAT
6	169314397	169314417	21	scaffold335521	521	720	200	-		GGAAACACCATGTTTGCCAGC	ACGGTGCCCGGCGGCTCCAGTGTGCACGTCTCTGTCCGGGGGAGCCACCGTTATTCTCTGGATGGTTCCTCATGACGGTGCCCGGCGGCTCCTGTGTGCACGTCTCTGTCCTGGGGAGCCGCCGTTATTCTCTGGATGGTTCCTCATGACGGGGCCCCGCNNNNNNNNNNNNNNNNNNNNNNNNNNNNNNNNNNNNNNNN
7	8372313	8372507	195	scaffold25334	2936	5587	2652	-	Multiple SVs?	ATGCCTGTAATCCCAGCACTTTGGGAGGCCGAGGCAGGCGGATCACGAGGTCAGGAGATCGAGACCATCCTGGCTAACACGGTGAAACCCCGTCTCTACTAAAAATACAAAAAATTAGCCAGGCGTGGTGGTGGGTGCCTGTGGTCCCCGCTACTCAGGAGGCTGAGGCAGGAGAATGGTGTGAACTCAGGCGGC	NNNNNNNNNNNNNNNNNNNNNNNNNNNNNNNNNNNNNNNNNNNNNNNNNNNNNNNNNNNNNNNNNNNNNNNNNNNNNNNNNNNNNNNNNNNNNNNNNNNNNNNNNNNNNNNNNNNNNNNNNNNNNNNNNNNNNNNNNNNNNNNNNNNNNNNNNNNNNNNNNNNNNNNNNNNNNNNNNNNNNNNNNNNNNNNNNNNNNNNNNNNNGGGGAGGAGCAACATTTTAAGAAACTCAGCGATGGTCTATGACTGGATTCAGTCCTTCCTAAAGTGTGCTGCTTAGCATAAGGTTTTGTATCATGTTTTCAGATGGAATCTCATCAGAATGCATATTATATATGGAAAACCCAGCCCAGAATTATGATAGCTAAAAATCCATTATAATAAATATCATATAATAAA…
7	40942180	40942383	204	scaffold177705	251	467	217	-		AAAAAAAAAAAAAGAGAAAAAAAAACCAAAACCACAAAGAATTAATGAGAGCAGCCTATCTATAAAGCCATCTCCTTGTATTTCTTTTGGAATCATTTAATAATGTTAAAATCTTAATATAAATGAAATCATATTTTCAACATGATTTTCAGGATTTGTATGTCTCTCTCTGTCTCTGTAAGTCTAAGCCAGGACCTTGACTGA	NNNNNNNNNNNNNNNNNNNNNNNNNNNNNNNNNNNNNNNNNNNNNNNNNNNNAAACTTCACTTTTCCAGCAACATACCTTCTCAAAGCATGTGAACCTGTACATAGGAGTAGGTAATATTATGGACGGGAATAAAATATCTTTGCATGATGAGTTAAAATGAGGTTCAGTTTTCAAAACCTCTTTCCCACAATTATCGTGGATTTTGTTCGTTTGTC
7	50371037	50410631	39595	scaffold9073	293	11790	11498	-		NNNNNNNNNNNNNNNNNNNNNNNNNNNNNNNNNNNNNNNNNNNNNNNNNNNNNNNNNNNNNNNNNNNNNNNNNNNNNNNNNNNNNNNNNNNNNNNNNNNNNNNNNNNNNNNNNNNNNNNNNNNNNNNNNNNNNNNNNNNNNNNNNNNNNNNNNNNNNNNNNNNNNNNNNNNNNNNNNNNNNNNNNNNNNNNNNNNNNNNNNNNNNNNNNNNNNNNNNNNNNNNNNNNNNNNNNNNNNNNNNNNNNNNNNNNNNNNNNNNNNNNNNNNNNNNNNNNNNNNNNNNNNNNNNNNNNNNNNNNNNNNNNNNNNNNNNNNNNNNNNNNNNNNNNNNNNNNNNNNNNNNNNNNNNNNNNNNNNNNNNNNNNNNNNNNNNNNNNNNNNNNNNNNNNNNNNNNNNNN…
7	50996161	50996323	163	scaffold214666	215	404	190	-		TCTTTTCTTTGCCTTGATCACACTGGCTAGAGCCTCTTGTAAAATACCAAAGGTAAGTGAGGATAGTGGCTGTGATTGTTAATTTTATGTGTCAACTTGGCTAGTTCACAGTGTACCCTATTTTTTTTTACACAGCACTCTAGATGTTGCTGAGAAGGTTTTT	CAACAAAAAAATTACTTAGGATTTCTCAACAATAACACAGGAAAACTAGAAGACAAAAGAGCAATGCCTTCAAAATTGTGTGGAGAAACGAATTTCAACTTAAAATTCAATGTACAGCCAACTTTGCATGGGGATAGGCCACTTAGGGATGCAAAGGCTGAGATACTTATCTCCAACGTATTCTTTTTTN
7	104993931	104994206	276	scaffold155619	288	591	304	+		AGCGTGCCATCCAGCCCAGTTTGTTGTTGTTGTTGTTGTTGTTGTTGTTGTTGTTGTTGTTTGGTGGAGACAGGGTTTTGTCACGTTGCTCAGGCTGGTCTCAAACTCCTGAGCTCAAATGATCCGCCTTCTTTGGCCTCCCAAAGTGATGGGATTACAGACTGCCTTCAAGCAAATTCATCAGGCCCATGTTCCTGAATGCCCCAAGGTGAGCAGTAAGGAACAGAAAAACACTTTCCTTCTCCAGAAAATCCCACTCCTGAGCTGATAGGAGGG	CACATGCCACCATGCCTGGCTAATTCTAAAAAAAATTTGTAGACATGGGGTCTCACGACGTTGCCTAGGCTGCTGACTAATTTTTCTAAGGACAGTAATCACATTTGTGGGGCCTCTGGTTTCATGTTCTAGTCACCTCCAAAGGCCTCATCTCTTTTTTTTTGAGATAGAGTCTTGCTCTGTCACCAGGCTGGAGTGCAGTGGCAGGCTCTCGGCTCATTGCAACCTTTGCCTTCCGGGGTNNNNNNNNNNNNNNNNNNNNNNNNNNNNNNNNNNNNNNNNNNNNNNNNNNNNNNNNNNNNNN
7	136183322	136183323	2	scaffold485222	514	1614	1101	-		CA	ATTGGGTAAATAATGAAATTAAGGCAGAAATCAAGAAGTTATTTGAAAATAATGAGAAAGATACAACATACCAGAATCTCTGAGACATAGCTAAGACAGTGTTAAGAGGGAAATCATAGCACTAAATGCCCACACCAAGAAGTTAGAAAGATCTCAGATTAACAACCCAACTTGACAACCTAAAGAATTAGAGAAGCAAGAACAAATCAACCCCAGAGTTAGCAGAAGATGAGAAATAACAAAAATCAGAGCTGAACTGAAGGAAATCGAGACATGAAAAAACATTCAAAACATCAACTAATCCAGGAGTTGACTTTATGAAAAAATTAATAAAACAGGACCCTAGCTAGACTAATGAAGAAAAGAGAGAAGACCCAAATAAACACAGAAATGACAGAA…
7	139379378	139404020	24643	scaffold112542	2517	11951	9435	+		NNNNNNNNNNNNNNNNNNNNNNNNNNNNNNNNNNNNNNNNNNNNNNNNNNNNNNNNNNNNNNNNNNNNNNNNNNNNNNNNNNNNNNNNNNNNNNNNNNNNNNNNNNNNNNNNNNNNNNNNNNNNNNNNNNNNNNNNNNNNNNNNNNNNNNNNNNNNNNNNNNNNNNNNNNNNNNNNNNNNNNNNNNNNNNNNNNNNNNNNNNNNNNNNNNNNNNNNNNNNNNNNNNNNNNNNNNNNNNNNNNNNNNNNNNNNNNNNNNNNNNNNNNNNNNNNNNNNNNNNNNNNNNNNNNNNNNNNNNNNNNNNNNNNNNNNNNNNNNNNNNNNNNNNNNNNNNNNNNNNNNNNNNNNNNNNNNNNNNNNNNNNNNNNNNNNNNNNNNNNNNNNNNNNNNNNNNNNNNN…	ATTCCTGTGCGCATGGTCCATGGTCACATAAAAACAGAGATGGGGCACTCAGCTATGATAAATGGGGGAGGTAGTGTCTGCTTTGGTTTAGTGGAAAGATGTCAGTTGAACAGAGAAGGTGGAGGATGAGGGCTGGAAGGTGCAGAGTGAATGGGCAGGAGGACAAGGCTCTGCCTGTTAACCCCAGGACAGGTGACTGGCAACCATTTATGGGGCAAGGCAATGGCCTAACAGTTGCATGCAGACATTACAACAGAAAAGGAACAGTCAAACAAGGAATATCCTGCAAAACTGCTGAACCTGTGATATTTATCTGCCTCAGAAAACTGTTAAAACACAGAAATCCACAGGCTCGCCCCCTATTATATGGCCTGCTAATGTTTACTGGCATTTTTCCTA…
7	143515444	143515507	64	scaffold463	16459	16691	233	-		ATGCTTTAACAAGTTTTCAAATAGCAAGCGAGACACGCTGGAATAGTGGAGAGAGCCCCAAACA	AGCATGGTATCCTGGAATCTAANTTTTAAAACTTTTTCCATTAAGCATTTTTCAAGTTACCTAATAATTATTTTAATCACTATATGGTTTGCAATCTATTGTTAACCATAATTTATTTAACCAACCTCCTATTGCTTGACATTTACAGTATATACAAATTGTTTTAAAAAAATTCTTGAAATACAAAGCCTTTTCTTGATTCATTACATTTTGACCATTCCTTAAGAAGAAGN
7	148100167	148100171	5	scaffold62285	1286	3439	2154	+		ACATA	GAAATTATAGGCTAANNNNNNNNNNNNNNNNNNNNNNNNNNNNNNNNNNNNNNNNNNNNNNNNNNNNNNNNNNNNNNNNNNNNNNNNNNNNNNNNNNNNNNNNNNNNGCTGGAGTGTAGTGGCACGATTTCGGCTCACTGCAGCCTCCACCTCCCGGGTTCAAGCAATTCTCCTGCCTCAGCCTCTCAAGTAGCTGGGACTATAAGCGTGTGCCACCATGCCTGGCTAATTTTTTTTTTTTTTTTTTTTTTTTGGNNNNNNNNNNNNNNNNNNNNNNNNNNNNNNNNNNNNNNNNNNNNNNNNNNNNNNNNNNNNNNNNNNNNNNNNNNNNNNNNNNNNNNNNNNNNNNNNNNNNNNNNNNNNNNNNNNNNNNNNNNNNNNNNNNNNNNNNNNNNNNNN…
7	148633348	148633367	20	scaffold70737	199	650	452	-		GGCGGGCGGATCACGAGGTC	NNNNNNNNNNNNNNNNNNNNNNNNNNNNNNNNNNNNNNNNNNNNNNNNNNNNNNNNNNNNNNNNNNNNNNNNNNNNNNNNNNNNNNNNNNNNNNNNNNNNNNNNNNNNNNNNNNNNNNNNNNNGTGCAGTCTTGGCTTACTGAAATCTCCACCTCCCAGGTTCAAGCAATTCTCATGCCTCAGCCTCCTGAGTAGCTGGGATTATAGGCACTTACCACCACGCCCGGTTAATTTTTGTATTATTAGTAGAGACAGGGTTTCACCATGTTGGTCAGGCTGGTCTCGAACTCCTGACCTCAAGTGGTCTGCCCACCTAGGTCTCCCAAAGTGCTGGGATTACACGAGTGAGCCACTGCTTCCGGCCTAATTTTTGTACTTTTTTTGTAGAGACGGGGTTTT…
7	154880628	154880631	4	scaffold380568	515	964	450	+		TTGC	AGGTTGAGATTGAATAGAAAAGAATGAACAAGTCATGATGTAGACCTCTGAGGGTAGGAGACCATAGTTCCAGGCTTTCTGGCACAGTCCCCATTTCAAATATTCTCCTCTGTGGTCCTAGTACATATATCCTAATACCGATGGGGTATGACCCAAGAGTTGACCACAAAACACTGTCTCCAAATATATTAAAGTATATAGTCCTATCCATGAGAGCAGGGAATCTTAGCTTTAAGGTTTTGTTTGTGGCAACCACACACGAACATACACACACACACACACACAACTATGAAAGAGGCAGGTGTTCTAGCTAGCTAGTTTACTCCAAAATGCAATCCGTTGACATGAAACAGGCACTGAGGGTAACTACTTCCTTTCATTTTGAAGCAACAGTTTATA…
8	9144650	9144736	87	scaffold287692	910	1059	150	+		TTTTTTTTTTTTTTTTTTTTTTTTTTTGAGACGGAGTCTCGCTCTGTCGCCCAGGCCGGACTGCGGACTGCAGTGGCGCAATCTCGG	CTCAGTTATTTCACTTAGCATAATGGCCTCCAGCCCCATCTATGTTGCTGCAAAAGACAGGAATATATATATAGTTTGTTTGGTTTGTTTTTTGCGACCAAGTCTCACTCTGTTGCCCAGGTTGGAGTGTAGTGGCAAGATGTCAGCTCA
8	9665877	9665981	105	scaffold169352	699	999	301	+		TGCATTTCTCTTTCCTCCAAAATCGCCGAGGCCTCAACTTACTCACTGCTAAAAAAAAAAAAAAAAAAAGGAGACTCGGTATATTTTTAAATGAAGAGTGTTGTT	ACTCCAAAAAGTGTACTCCAATACTTTCACCCTGATGAATTCCTATTCTTTACTTTTATACTCACTCTTACTCTCGTTCCCGTTCTTATACCACTCTCTACCTCTCCCCAGCTATCTCCACCACACTGTCAATCTCACTCACTCTCTCCTAGCCATTTCTAATCCTTCTTTAACAAACAATNNNNNNNNNNNNNNNNNNNNNNNNNNNNNNNNNNNNNNNNNNNNNNNNNNNNNNNNNNNNNNNNNNNNNNNNNNNNNNNNNNNNNNNNNNNNNNNNNNNNNNNNNNNNNNNNNNNNNNNN
8	13301565	13301822	258	scaffold382150	2393	2668	276	-		GCAAAAATATTTCAGAATCATAAGCTCAGAGGATAAGTTTAGAATTCCTGGTTTGTTTTTTTTGTAAATTTGCTTGAGTTCTTTGTAGGTTCTGTATATTAGCCCTTTGTCAGATGGGTAGATTGCAAAAGTTTTCTCCCATTGACAGACAACCAAATACCTCATGTTCTCACTCATAGGTGGGAGTTGAACAATGAGAACACTTGGACACAGGGTGGGGAACATCACACACTGGGGCCTGACCGGTGGTGCGGGTTG	TAGCAATTATTAGGATCTTATAAGTCCTCGATTATAAGCGATGCAATCTTTTTGAGTGCTAGCTTGAAACTGGCAAACAAATATTCTTCTGCATTCTATTGGCCAGAGCAAATCACAAGGCAAACTCAGATTCAAAGGAATGAGGAAATAGCCTCTTGATGGGATGAGGTTCAAAGTTCCACTGCAAAACACATGAAACAGAGAGGCAGGNNNNNNNNNNNNNNNNNNNNNNNNNNNNNNNNNNNNNNNNNNNNNNNNNNNNNNNNNNNNNNNNNN
8	39100853	39101065	213	scaffold3843	413	629	217	+	Multiple SVs?	AGGAAAACTACAGACCAATATCTCTGGTAAACAAAAATGCAAATTTTCTCAACTAAATACTAGCTAACTGAATGCAACAGCATATCAAAAAGATATTCCACCATGATCAAGTTGGTATCATACCAGAGATGCAAGTTTAGCATATACAACTAAATAAATGTAATACAACACATAAGCAGAATTTAAAACAAAAATCAGATGATCATTTCAATA	CAAAAAATACACACAAATATCCTTGATGAATATAGATGCAAAAATCCTTAACAAAATACTAGTTAACCAAATCCAACAGCGTATCAAGAAGATAATCCAGCATAATCAAGTGGGTTTCACACCAGGGATGCAGCAACAGTTTAACATATACAAGTCAATAAATATGATATACCACATAAACAGAATTAAAAACAAAAATCACATGTTCATATCAAAT
8	39102050	39102466	417	scaffold3843	1619	1828	210	+	Multiple SVs?	AAAAACATAAAGTGGGGAAAGGACACCCTATTCGACAAATGGTGGTGGGATAACTGGCAAGCCACATGTAGAAAAATGAAACTGGATCCTCATCTCTCACCTTATACAAATATCAACTCAAGATGTGTCAAAGACCAGGAAGGGGAACATCACACACCGGGGCCTGTTGTGGGGTGTGGGGAGTGGGGAGGGATAGCATTAGGATATATACCTAGTGTTAAATGACGAGTTAATGGGTGTAGCACACCAACATGGCACATGTATACATATGTAACAAACCTGCACGTTGTGCACATGTATCCTAAAACTTAAAGTATAATAAAAAAAAGATGTGTCGAAGACTTAAATATAACACCTGAAGCCATAAAAATCCTAGAAGATAACATCAGAAAAACTCTT…	AAAAGCATAAAGTGAAGAAAGGACACCCTATTTAACAAATGGTGATGGGATAATTGGCAAGCCATGTGTAGAAGGATGAAACTGGATTCTCGTCTCTCACCTTACACAAAAATCAACTCAAGATGGATCAAGGATTTAAATCTAAGACCTGAAACCATAAAGATTCTAGAAGATAATATTGGAAAAACCCTTCTAGACATTGGCTGAAGC
8	48130500	48135599	5100	scaffold308275	911	4955	4045	+		NNNNNNNNNNNNNNNNNNNNNNNNNNNNNNNNNNNNNNNNNNNNNNNNNNNNNNNNNNNNNNNNNNNNNNNNNNNNNNNNNNNNNNNNNNNNNNNNNNNNNNNNNNNNNNNNNNNNNNNNNNNNNNNNNNNNNNNNNNNNNNNNNNNNNNNNNNNNNNNNNNNNNNNNNNNNNNNNNNNNNNNNNNNNNNNNNNNNNNNNNNNNNNNNNNNNNNNNNNNNNNNNNNNNNNNNNNNNNNNNNNNNNNNNNNNNNNNNNNNNNNNNNNNNNNNNNNNNNNNNNNNNNNNNNNNNNNNNNNNNNNNNNNNNNNNNNNNNNNNNNNNNNNNNNNNNNNNNNNNNNNNNNNNNNNNNNNNNNNNNNNNNNNNNNNNNNNNNNNNNNNNNNNNNNNNNNNNNNNN…	TGGAAAATAAATAAATAAATAGAAGTAAAAACAAAAAGCAAAAGCTGCAAATGAAAGTCAGAACCCCAAGCTGAGCCATTTCCTAATTCTCCCAATAAAGGGGCTCTCATTCTGTCTCTCCCTGCTTTGATTGTTCAAACCGACATATTGACGCCCGCTTAAGAAGATTAAAAGAGGACAGAATGTGGGAGTCCCTGGGGGAGGTATCTAGGCACCTACTTCTTCTGCAGGGGCCTCTGTGGACTCTTTGCACTAGGATGCCTGGAGCTGCGGGGCTTTCTGTCTCCAGGACCCGGACGCAGCAAGAACTGCCAACACCTTCCAGCTGCCTCAGGAGTGGGGCTGACTTTTCTTGCCATGCAACTTTCTGAAGCCCTTTTCTCGCCTGTCAGAAGGGAC…
8	52703291	52703371	81	scaffold283566	1050	3547	2498	-		GGGTGCCAGCAGCCCTTGCTCCTGCTACAGCGTTGAGGAGGGCTGCCACTCTTTTATATATATATATGTGTGTGTGTGTGT	TCTTAGCATGACTTTACTAAGGTTGCAAGTTCCTGAAATGATGATTTAATGTTCAGAAACATTCTTTTTTTCCCAGAAACTTAAGTTTTTACCGGGTGTGAGAGATACATGAGCTACTGGAGAGTATGTTTAGAAGATGGTAATCTAATAAATTCTTGGACTTGGGGTTTTCAGTACAGAGGCACACTTGTTTTCCTATAATTGTCATTGTGCTCATAGCTTGCTTTGGTCCCAAACCACCACTATATTTTAGCAAGCATCTTTGTGTAATAGAAAGGGGGCAATTCTTCCAAGTCCCTGCTGAACACAGGAAAAGTTCCTAGTTCTCCAAGCCATGATCGTCAAAGTTCTGCACAAAGTTTCATACCAATTAAAATCATAGCTTGTATATCATAGTAT…
8	54165573	54165583	11	scaffold356067	478	1318	841	+		ATAAGGGCCTC	CGCATGTCTAAGGGTGCCCTCTTCATAAGGAAGATGGCAGACAGTCTTCCCCGCATGTCTGGGAGCTCCTTTCCTGCCACAGTGATCCCATGCTGCCCCCAAACAAACCCAGCAAATAGTTTACTTGAGACTAACAAAAACTGAGTGGTATCAGTGTTAAAAAGAAAGTAAAAATAGTATGTCAAAAGGAAATAAGTGGGAAGTTCAAAATTATCCGTCTATCTTTTTATCTATTACCTATTTGTCTATTTATCTATGATTCCATGCATCAAAGATACAATTGTGTTTGTGCTATACATTTTTGAAGGTGCCCGTATTTTCTATCTAGGCTTCTTTTGTACTCGTTTACCACATTGGTTGTTTTCTTTGGTTAGTGCACAGGTGGCTCTCACAGCTGGT…
8	56656863	56657070	208	scaffold54309	2891	4169	1279	-		TTTTTTTTTTTTTTTTTTTTGAGACGGAGTCTCGCTCTGTCGCCCAGGCTGGAGTGCAGTGGCACGATCTCGGCTCACTGCAAGCTCCTCCTCCCTGGTTCACGCCATTCTCCTGCCTCAGCCTCCTGAGTAGCTGGGACTATAGGTGCCCGCCACCACACCTAGCTAATTTTGTTTGTATTTTTAGTAGAGACGGGGTTTCACCACG	NNNNNNNNNNNNNNNNNNNNNNNNNNNNNNNNNNNNNNNNNNNNNNNNNNNNNNNNNNNNNNNNNNNNNNNNNNNNNNNNNNNNNNNNNNNNNNNNNNNNNNNNNNNNNNNNNNNNNNNNNNNNNNNNNNNNNNNNNNNNNNNNNNNNNNNNNNNNNNNNNNNNNNNNNNNNNNNNNNNACAAAAAAAAAAAAATATTTTGTACCATAATACATTTACACTGGAAAGTTCTTTTTACCTATCCTTTATTTATAGATTTAAAAAATCAGATTTTAATGTAATTATAGCAATGTTAATGATTAGGTGTGCTTTTTCTTTGCAATACCTGTTTCTTATTTTGAAGTATTCAGCTTGTTATTGTATCCTATGGTTTGTGTATTATATTTAATTGATTATATTA…
8	65952775	65952777	3	scaffold219312	4495	5034	540	-		CTC	AAGAATTCAAAGTGAAGGGGTGGTGTGGTTGGAATTTTGTTTCAAAATGAGTGCTCCCGTNNNNNNNNNNNNNNNNNNNNNNNNNNNNNNNNNNNNNNNNNNNNNNNNNAAGGACGCATGTGAGAGATGATGGTGTCTCAGGCTAGCCTGGCAGATGAAAATGGAGTGATATGGATGTGTTCAGGAGACATTTAAAAGACTGATCCCACAGAAATGAAGCTATCATCCTAAATGCTGTCATGCATACAGAATAAGAGCTTGGACTCTTGCTTTGTGTATGGTATAAATTGTGGCCCATTTTAAATTTTGTAAATTCAGAAAAACTAAGTGAAAACCCCAGATGCCATACTGACAAGAAGTCTATTATCACACTCTGGGGTCCTGGATCAACAAAGGACC…
8	67028852	67028909	58	scaffold461700	1831	2068	238	+		AAAAGAAAGAAAGAAAAAAGACTGGAAACATGCATTAAAATGTTAACAACAGTAATGA	NNNNNNNNNNNNNNNNNNNNNNNNNNNNNNNNNNNNNNNNNNNNNNNNNNNNNNNGTAGTATGATTACTGTGATATTTTTTTCCTTAAAATTTTAAACTATTTTCTAAGTTTTCTGAAATAAACATTATTTTTAAATTGGAAATATGGATGACTTTAAAAAAATTAACCGCTAACGTCTACCCAGCACTTCCTATAAGCCGAGCACAGCTATAGGTACTTTACATGTTGTAACTTATT
8	103554127	103554128	2	scaffold24060	1023	3324	2302	+		TT	CTTTTTTTTTTTTTGAGACGGAGTTTCACTCTTGTTGCCCAGGCTGGAGTGCAANNNNNNNNNNNNNNNNNNNNNCGCTTCCCAGGTTCAAGCAATTCTCCTGCCTCAGCCTCCAGAGTAGCTGGGATTACAGGCATGCACCACCGTGCCTGGCTAATTTTGTATTTTTAGTAGAGACGGGGTTTCCCCATATTAAGTCTGGTCTCGAACTCCTGACCTCAGGTGATCCGCCTGNTCTCGGCCTCCTAAAGTGCTGGGATTACAGGCGTGAGCCACCGCGCCCGGCCATATCACTCATTCTTTATCCTGCCCATCTATCAGCTCACACATCAGCATGAATAGAGAANGTAGGACTGAGTGCAAGCACCGACCTAGGTCCTACCTAGGACAGGGATTGTC…
8	128001879	128001942	64	scaffold236063	3667	4026	360	+		CTAAGCAATGTTTACTACTATGCCATTTATTCTACCTTGAACATGGTGATTTTACTTTCTATTA	NNNNNNNNNNNNNNNNNNNNNNNNNNNNNNNNNNNNNNNNNNNNNNNNNNNNNNNNNNNNNNNATGTGTTTTTTTTCATGTAATTACCTATTTTCCTTTGGGTAGATACCCAGTAGTGAAATTTCTGGATCAAATGGTAGTTCTACTTTAGCTCCTTAAGGAATCTCCATACTGTTTTCCATAGCGGTTCCACTAATTTACATTCCCACCAGCAGTGTAGAAGTGTTCCCTTTTCACCACATGCACACCAAAATCTATTGGTTTTTGCCTTTTTAATTATGGCCANNNNNNNNNNNNNNNNNNNNNNNNNNNNNNNNNNNNNNNNNNNNNNNNNNNNNNNNNNNNNNNNNNNNNNNNNNN
8	129739067	129739071	5	scaffold468757	703	4101	3399	+		ATAAA	GAAAGTTGTGCACAATATAAAAATTATAATTTTATATTTCAAAACAAATTAAATATCTTAAAATTATAGAAGACATTAAAGAACTATATAAATCAAAGTTAGAAAAAAACCCAGATGTGAGTTGGGAAATCTGAAGAAAATTTAAAAGAGAAATTTAAAAATATTAATATAAAAAATGAAGACTAAACTGGAAAGATACACTAGAGTGAATAAACAAAATAGAAAATACTCAGATGTTTTGTTTTAACTTCCTATTGTATGAGTTTTGGAGACCAACATAAGATAATGACTTGCCTCTGGATATGAAAGTAAAAAAACAGACACAGGCCTATGTAGTGATTTCTTACAGAACAACACAGCAGAAAGCAAATCCCTAANNNNNNNNNNNNNNNNNNNNNN…
8	130758049	130758136	88	scaffold25201	910	10044	9135	-		TTCACCACAGAGAATGTTTAAAATCGTAGAAGGTGAAAGAGAGGCCGGGGCAATCATCCAAGACTGCCCAGACCCCCAGGTGAGCCCT	GGGGGGNNNNNNNNNNNNNNNNNNNNNNNNNNNNNNNNNNNNNNNNNNNNNNNNNNNNNNNNNNNNNNNNNNNNNNACCTGAGTTCCCTCACCTCATCAAGGGATTTTGCCCTTTTGGAAATGATTTCTGACACCAACTACTTGAATTCATTCAAGGAACTCAGGTCCTTTTGTCAATCCTTGTACTGATTAGATTGTGGGATCATCATGGCAGGTGATCTGAGGTAATATTTCTTAATTCCATCAAACTGGGGTGAATGAAGCAGACCCTTCAATATTAGAGGAACAGCAGGGGCTCCCGTCCCAAATCCTAAGAGTGCTGCATTAAGAGCTTTTTTTGGCCCATGAACATCTGCTTTATTCACTCCATTTCTTTATAGGCATTTAAAGATTTCCACC…
8	137039156	137039185	30	scaffold25102	1790	3790	2001	-		TGCTCACTGCAAGCTCCGCCTCCTGGGTTC	NNNNNNNNNNNNNNNNNNNNNNNNNNNNNNNNNNNNNNNNNNNNNNNNNNNNNNNNNNNNNNNNNNNNNNNNNNNNNNNNNNNNNNNNNNNNNNNNNNNNNNNNNNNNNNNNNNNNNNNNNNNNNNNNNNNNNNNNNNNNNNNNNNNNNNNNNNNNNNNNNNNNNNNNNNNNNNNNNNNNNNNNNNNNNNNNNNNNNNNNNNNNNNNNNNNNNNNNNNNNNNNNNNNNNNNNNNNNNNNNNNNNNNNNNNNNNNNNNNNNNNNNNNNNNNTGTTATCAGTTTAACTTCCTAAAGAATTTCTGCAGGATTTTTCTGACTATCTTCAGCCTGTTCTGGCATTCTTTATTTGATACATGGTGGTATTCCTAAGATATACTTTTACCATCAGCTTGAAGTTTT…
8	138332913	138332929	17	scaffold365825	1234	1384	151	+		TTGCTTCCAGGTAACCC	GGAAAGAATTGCTAAACGTGGATTATAACCTGATCTTGCCAAGAGATCTTCTGTGTCTCCCATCCCCCTCTTGTCAGTCTCCCCATGGTAATGCTGCCAGAGGAGTCTTGATCTCATGACACCTCTTTGTAAAAAGCCTAAATTCTTAGCA
8	138348314	138348316	3	scaffold306121	399	629	231	+		TTT	NAATTGGGCAGCCTTCCATCTTGACAGCACACCAAAATGTATAAATTAGCAAAAGCCCATCTTTCCCTAATGCCACTAAGCTGTCAGTTTCTGGAATTATCATCATTATTAAATTCATAATGGTTTTAATGAAGGTGTCATCCAAACTGACACTTTGAAAATAAAGTGAGATGATGCCTAAATTGGAGGCTTGGAATGACCTTAGAAAACTGCTCCAGGAAACTGGATAAA
8	140973040	140973042	3	C6259887	571	2870	2300	+		AGT	TGTCAAGTCCGGACTCTGCCTCTCGCCAGCTGTAGGCCAGGACTCACCAATCTCTCCGTCCTCAACGGAGAAGCCAGAATCCTGCCTGTTAGCCAGAGTTGTGGAGAGGACGGTGACCATGTGGGGGACACCCAAGCACCCCACCTGGCCCTCAGGAAGAGCCCCAAGTGACAGAGCTGCTGTCCCTTCTGCACTCCTGCCACTGCAGCTGGTGGGGCTCAGCTTGCATGGGGGCTCCACAGCAAGTCACAATCTGTTCCCAGTGGTGCCCGCGAGGAGCCAGTAGGGACAAATAATGGTTGTTCGGTGGCTTAACCCCTAACGTTTTAGGATTTCCCTTCAGGGTCCACGTGTCCCCAATACCAAGTTCCATAAAACAAGCAAACAAATAACAAAACA…
9	7943507	7943656	150	scaffold403318	3414	3605	192	+		CAGGTATGTCTTTATTAGCAGCATGAGTACAGACTAATAACCCATACATATTTCATGATGGAAAACATTACTTTAAAGACCATTTTATGTGGCTAGCATTCCACAGAAACATTGGGAAAGTCTTGTTTTGTCTAAATCATTTTATAAATG	TGGGTATTTCCTTATAGTAATGTGAGGACGGACCGATAGTACAACTCATACAAGTAATCTCAGAAGGGATGAGACCTGAGAAGTGTCAGTGGGGCAGAATATCTGCTTTGTAATCTGAACATTGTAGGGAGGGATGTGATCAAGTGAATTTGTTAAGTGGCAGCATGATGCCCCATTTCTCTATGTCTCCNA
9	16896140	16896156	17	scaffold466781	1440	1651	212	+		CTGGTTACCTTGAGGAT	GACTCATGGAACCTTCTGCTCATCTGGCAGGTAAAGCATGTCCTCAGAAAACTGGTCATCAGGGCTGGGCGTGGTGACTCAAGCCTGTAATCCGAGCACTTCGGGAGGCTGAGGCGGGTGGGATCACCTGAGGTCGGGAGTTCGAGACCAGCCTGGCCAACATGACGAAACCCCATCTCTACAAAAAATACAAAAATTAGCCAGGCGTGGTG
9	19671055	19671057	3	C6263517	1406	2782	1377	+		GTT	AATTACAGTGCTCAATAATTATTTGTTGAATACATCAATAAGTAGGAATAGCATTTAAAAATTAGATGTATTAAAAAGCTTGGAAGGCTATAACCTCTTACATTAACAACAGTCATCTCCGAGTGATAAAATAATAGGTAGTTTTTGTTTTCTTTTTTTATTTAAATAGGTTTTGGGGGGTGCAAGTGGTGTTTTGTTACATAAATAAGTTCTTTACATGGGATTTCTGTGATTTTGGCACAGCCATCACCTGAGCAGTGTACAGTGTACTCAATGTGTAGTCTTATAACCTTCATCCCCTCCTACACTTTCCCCCAAATTCCCAAAGTCCATTGTATCATTCTTATGCCTTTGCATCCTCATAGCTTAGCTCCCACTTATGAGTGAGAACATATGATG…
9	32883287	32883289	3	scaffold41808	1114	1443	330	+		GCC	ACCAAGCAAAAAAAAATCCCCAAAAAGCAGGACAGACAGTAATGGTCAAGTTCAGTGTGAACCTTTCCAAATCCAAGACTGGACCTGCACTCCTCTCCAGCCCAAGAGGAATTGGGGCCTGAGATGGTCTTCTCTGATCAGAGCTAAAGTATAGTGGGAAGAGCAGTAGACTCAGAGACCAGAGAACTGAATTCAATCCATCCTCTGTCACCAACTCACCAAGAGGCAATGCTGAGTGGAGAGGTCGTGCAAAAAAAAAAAAAAAAAAAAAATGGACTTTGGAGCTAGACAGAACTGGGTTCAAATCCCAGCTCACTCAATTACTCTTCT
9	76898141	76898389	249	C6273831	515	2319	1805	+	Multiple SVs?	CAGGAAGTGGGAACTTATAAAAGCCTGGCGTCACACCCTGACTTGGGTCAGCTTCAAAATTAATCTCTTTTTTAGTTAGTTTTTATCTTCATAGATTTAGGAGGACGAGTACCACAGTTGTGTTCCATGGATATATTGTGCAGTGGTGAAGTCTGGACTTTCAATGCAACCATCACCCGAGCAGTGGGCATTGTACTCAATCAATAGCATTTCACCCCTCACCCCTCTCTCACCCTCCTGCCCACTGTA	AGTCACAGTCAACCAAGTTCAGCACTACTGGGCTAAAGATATAATGGGAGAATTGCTTAACTGAGAGTAAGTTCTGACTTAATAATCAATGGTTACACATTCCAGGAACACTTAGAAAATATTTTGGATTTGGCAGAAATGGTCTCTTTGTGAACATACCTTCATATTTTGAATTCTCTCCAATGTGAATGATAAGTAAATTAAATCAAACTGGATCATACATCATTTGGCCTGATGACACAGATGCTAGAACTCTACTCTGCCTGGCAGAGATAGCTGGCTCACTTCTGTGTGATGAGCTCTACGTTGTTCTTTAGACAGGTGTTTCCTGAAAATTGACATCAAGAGCGTCAAAACAAAACCACAATAACAGGCTTAATCAGGGACACCAAAACACAC…
9	91306069	91306085	17	scaffold162196	3249	3479	231	+		TTGAACCAGAGCAATTC	GATATCACCTTTTGTCAGAACTCAAGAGTCACGAATGACCCTCAGCATACCAACACTTTCTGACTGAGCTCCTCTCTACCTGGAATACAAGAGACTCTACTAGTTAGGCAGGAGTATCATCGTCCCTATTCAGCATGAAGAAGTTACAGAAGATGGATTGTCATCACTCTGTAACCTTTAGGATAAAGGGTTCCCCTGTCCCTTTAAAAGGGACGGGGGAAATGTCAGAGG
9	92343417	92443416	100000	scaffold156755	474	14474	14001	+		NNNNNNNNNNNNNNNNNNNNNNNNNNNNNNNNNNNNNNNNNNNNNNNNNNNNNNNNNNNNNNNNNNNNNNNNNNNNNNNNNNNNNNNNNNNNNNNNNNNNNNNNNNNNNNNNNNNNNNNNNNNNNNNNNNNNNNNNNNNNNNNNNNNNNNNNNNNNNNNNNNNNNNNNNNNNNNNNNNNNNNNNNNNNNNNNNNNNNNNNNNNNNNNNNNNNNNNNNNNNNNNNNNNNNNNNNNNNNNNNNNNNNNNNNNNNNNNNNNNNNNNNNNNNNNNNNNNNNNNNNNNNNNNNNNNNNNNNNNNNNNNNNNNNNNNNNNNNNNNNNNNNNNNNNNNNNNNNNNNNNNNNNNNNNNNNNNNNNNNNNNNNNNNNNNNNNNNNNNNNNNNNNNNNNNNNNNNNNNN…
9	96381177	96381179	3	scaffold81825	890	1463	574	+		GTG	NNNNNNNNNNNNNNNNNNNNNNNNNNNNNNNNNNNNNNNNNNNNNNNNTGTGTTTGCATGTGTGTTTTGTGTGTGTGCCTGGATGTGTGGTATGTGTGTGTGCCTGGAGGTGTGGTGTGTGTATGTGTACCTGTGTGTCTGTGTGTGTAATGTGTGTGGCTGCGTGTGTGGTGTTTGTGTGTCTGCGTGTGTGTGGTGTGTGTTGTGTGTTTGCCCGTGTGGTGGGTGTGTCTGTGTCTGCATGTGTGTGGTGTGTGTGTCTGTATGTATGTTGTATATTTCTGTGTGCATGTGTGGTGTGTTTCTGTNNNNNNNNNNNNNNNNNNNNNNNNNNNNNNNNNNNNNNNNNNNNNNNNNNNNNNNNNNNNNNNNNNNNNNNNNNNNNNNNNNNNNNNNNNN…
9	108650255	108650257	3	C6230374	901	1091	191	-		AAA	AAGCTGTAATTAAAAACAAATATCTCAATGAGACAGGAACTACTATTATCCCCATTTTGCAGATGAAGTAACCAAGACTTGCCTGAAGTCACACAGCTAGCAGAGAGCGGGGCCAAGACATCGATCTGCCAGGCCTGAGTGTGTGAACACTGCATTCATTTACAAAGGGTTTGCTCTGTGGGAGCACCAGG
9	134295884	134295890	7	scaffold10203	505	774	270	+		TTTTTTT	NNNNNNNNNNNNNNNNNNNNNNNNNNNNNNNNNNNNNNNNNNNNNNNNNNNNNNTCTTTCTCTCTTTCTCTCTTTCTCTCTTTCTCTCTTTCTCTCTTTCTCCCTTCCTCCCTTCCTCCCTTCCTCCCTTCCTCCCTTCCTCCCTTCCTCCCTTCCTNNNNNNNNNNNNNNNNNNNNNNNNNNTCCTTCCTTCCTTCCTTCCTTCCTTTCTTTCTTTCTTTCTTTGTTTCTTTCTTTCTTTGTTTCTTTCTTTCTTTGTTTCTTTCTTTC
10	26861039	26913679	52641	C6279409	1719	1931	213	-	LincRNAs	GTATCTTTTTTGGTGAGGTGTCATTCAGACCTTTTGTCACTTTGTTAACTGGACTGTTCATTTTCTTACTGTTGAGTTTTAATGGTTTGTGTATTTTGGATAACAGTATTTTATCAGATATGTCTTTTGCAAATGTTTTTCCCCATCTGTGGCTTGTCTGTTCATTCTCTTGATTTTGCACTTCACAAGGATTTTTAATTTGAATGAAGTCTAGCTTATCAATTATTTATTTCATGGATGATGTCATTGGTGGTGTTGTATCTAAAAAGTCACTGCCATACCCAAGGTCATCTAGATTTTCTTCTATATTATCTACTAGAAGTTTTATAGTTTACTTAGTTCTCTGATCCATTTTAAGTTAAATTTTTTGAATGATGCAAGATCTGTGTCTAGGTTCTT…
10	58679629	58679632	4	scaffold320701	715	908	194	-		GTCT	CACATATATAAAAATTCTGATTTAGTTCCAAATATAGGATTATTTTCGGCATTTAGATTTCTTGTTTGCTTAGGTTCTTGATATCAATGGACATCCCTGTAGTCATTATATTGTTTATTATGGAGTACTATAATTTAGTCAACTTTTTACTTTTCATTCTCAAAACTTTGTTGTTGTTGTTCTTTTTGAGACAG
10	58941021	58941032	12	scaffold42791	1091	1493	403	+		TTCCTGTCCAGG	NNNNNNNNNNNNNNNNNNNNNNNNNNNNNNNNNNNNNNNNNNNNATTGATGGGTCAGTCGATACTAGGAGCAATTACTCCTTATGCCACCAGCAGTGCAGATTGCCAAGATGACCCTCAGCATGACACAGACACATACTGCATTATTTGGTGGACTGGATAGGCAGCAATTGCTGTCAGGAAGGCATCTGCCAGACTTGGGAAGGAAGAGCCTTCCTGCCATGTCCTGACAACAAGGGAGTGGGAGAACATGCACAGCCAAGTGCCCATGGGAGGCTGAACGCCAAACACAGGAATTGATTCTCTGGCTTCTTCCAGATCAAATGATTCACAATGGGGTTTACAGCCTTCATGACCTTGGGAGAGTTTGAACTTAATTTAATTTTTACAGTTTCATGAA…
10	68049107	68049169	63	scaffold70909	18858	19163	306	+		AAACAAACAAGAAAGATTTTTAAAGAATAAATTTATTTTTCCTGTATTTGATATTCATTTATT	NGAGACTGAGGAGGGCAGATCACCTGAGGTCTGGAGTTTGAGGCTAGCCTGGCCAACACGGTGAAACTCTGTCTCTACTAAAAATACAAAAATTAGCTGGGCATGGTGGCTGGCACCTGTAATTCCAGCTACTTGGGAGGCTGAGGCAGGAGAATCACTTGAACCCAGGAGGCAGAGGTTGCAGTGAACCNNNNNNNNNNNNNNNNNNNNNNNNNNNNNNNNNNNNNNNNNNNNNNNNNNNNNNNNNNNNNNNNNNNNNNNNNNNNNNNNNNNNNNNNNNNNNNNNNNNNNNNNNNNNNNNNNNNN
10	69165355	69166180	826	scaffold272568	1031	1302	272	-		GGAGACTTTAAAACCCCATTGACAATATTTTCTAATATCTCTATCATCAAGACAGAAAATTAACAAAAATATTCAGGACCTGAACTCAACTCTGGATCAAGTGGAACTGACAGATATCTATAGAACTCTACACCCCAGAACAACAGAATATACATTCTTCTCATTGCCACACATCACTTACTCTAAAATTGGTCACATAATCAGAAGTAAAACACTCCTCAGCAAATGTAAAAGAACTGAAATCATAATGAACAATCTCTCAGACCACAGTGCAATCAAATTAGAAATCAAGATTAAGAAATGCATTCAAACCCACATAATATGGTTTGGCTGTGCTCCCACCAAAATCTCCTCTTGAATTGTACTTCCCAAAATCTCCACCTCTCATGGGAGGAACCT…	CGCCTTGGTTGTGTCCCAGAGATTCTGGTATNNNNNNNNNNNGTTGTATCTTTTTTCTCATTCGTTTCAAAGAACTTCTTAATTTTGGCCTTAAGTTCATTATTTACCTAAAAGTCATTTAGCAGCAGGTTATTCTATTTTGAATTGAACGTTTATGAAATGCTTAAACATTTTAACTAGCCTTTTTTAAAGTGCAATGAGAACTATTAACAAAGAGATAATAGATACATGAAATGATGCTTATCAATTTACCTAACTTTGCATTTTTCTGT
10	82524309	82524373	65	scaffold359226	400	2164	1765	+		TCTCTACTAAAAATACAAAAAAATTACAAAAAAATTACAAAAAAAATACAAAAAAATTTCAAGTG	NNNNNNNNNNNNNNNNNNNNNNNNNNNNNNNNNNNNNNNNNNNNNNNNNNNNNNNNNNNNNNNNNNNNNNNNNNNNNNNNNNNNNNNNNNNNNNNNNNNNNNNNNNNNNNNNNNNNNNNNNNNNNNNNNNNNNNNNNNNNNNNNNNNNNNNNNNNNNNNNNNNNNNNNNNNNNNNNNNNNNNNNNNNNNNNNNNNNNNNNNNNNNNTAAAAACAAAAAAACCCAAAACAAATGAAAGAAAGGAAGCTGATGAATTCTTCACTCTCAGTTAACTTCCTAGGTTTTTTCCTAAGATTTTTGGAGGCAACAGAGTGTAGGGATTGAGAAGGGGTCTCTTGGCTGTATGGTTTAGGGACGGTTATAATTTCTGCAACTACCAAGTTACAGGTTAATTCATATG…
10	87836498	87837029	532	C5998432	586	1363	778	+		TTGGCAGGATTGGTTCCTTCTGAGGGCTGTGAGGGGGATTTGTCCCTGCCTTTGTACTAGCTGCTGAGGGTTTGCTCAACCTTTGGCCTTCCTTGGCTTGTGGCAGCATCACCCTGATCTCTGGCTTCTTCTTCCCATGGCCTTCTCCCTGTGTCTGTCTCGCAATTTCTCCTTCTTATGAGGATGCCAGCCATGTTGGATTAGGGCTTACTCTAATGACCTCATTTTAATTTGATTATCTCTGTAAAAACCCTATTTCCAGATAAGGCCAAATTCGCAGGTACTGGAGTTAGAACTCTGGCATATGAATTTTGGAAGGGGACACAATTCAACTCATACTGAGTCAAACTGGCAGGGTGGGACAGTGACAAACGAGGAGCCTTCCGCGGGGACCATGGT…	CTTTACTCAGAGGCCAACTATTTAATTGTTAATCTCATCAAAAATGCACTCACAGAAACATCTAGAATATGTTTGGCCACATATATGGGTACCAGAGCCCAGCTAAATTGGCATAAAATTAACTGTCACACCTGGGAATAAAAGTTAGGGGACCTGCTAGAGAGGAATGAAGGTTCCCCCAGATCTCAGGCTAAATCAGAATAGTAGCCGACATGGCAGTGGAAAAGGGCTCTGTCTTCATTCATTGGCTGTCATAACCAAATACCATAGACTGAGTGGCTTATAAATAATAGAATTTTATTTCTCAAAGTTCTGGAGGCTGAGAAGTCCAAGATCAAGGTGCTAGCAAATTTAGTGTCTGGTGAAGATTCACTTCCTGGTTCTAGGATGATACCTTCT…
10	89032661	89372520	339860	scaffold425933	3949	4217	269	-	NUTM2D, MINPP1, A20c	GCCACATGGCATCTACTCGAAAGGCAACTACTTAATTGGACGTAAAACAATCCTCAGCAAATGTAAAATAACTGAAATAATACGAAACACACTCTCTGACCGCAGCGCAATAAAAATAGAAGTCAAAGACCAAGAAAATCTTCAAAATCAGGCAATGACATGAAAACTAAACACGCTCCAGAATGGCTTTTGGGTAAATAATGAAGTTAAGGCAGAAATCAAGAAGTTCTTTGAATCTAATGAGAACAAAAATATAACATACCAGAATCTCTAGGACATAGCTAAGGCAGTGTTAAAAGGGAAATTCATCGCATGAAATGCCCACATCAAAAAGTTAGAAAGATCTCAAATTAACAACTTAACGTAACAGATGAAGGAATTAGAGAGGCAAGAACAAAT…
10	97208026	97208027	2	C5980357	733	996	264	+		AC	TGGAGGCAGAGGCAGGAGAATCACTTGAACTCGGGAGGCGGAGGTTGCAGTGAGCTGAGCTCGCACCACTGCACTCCAACCTGGGTGACAGAACAAGCCTCTGTCTCAAAAACAAAAACAAACAAACAAAAAAAAACAAAAAAACCCAGTCTGGTACTGGGTGCCATGGCTCGTACCTGCAATCCCAGCACTTGGGAGGCTGAGGCAGGCAGACTGCTTGAGTCTGGAGTTCAAGACCAGCCTAGGTAACATGGGGATGCCCTG
10	103048086	103048087	2	scaffold395673	471	1171	701	+		GG	CTTACTTTGGCAAATTGTTGGAGCATTGGTTGATCATTTACTTGGTGATCTGTGCTGAACACTTTATAAAGGACACCACCTTATTTGATCCTTTTAACAACCGCACAAGGTAGGTATTATTGTTGTTCCCAATTTTCGGATGAGGAAATGGGCCACACAAGTTACACAACATACCCAAGTTCATACCAGCTAAGAAGTGACAGAGTCAGGCCGGGCGCGGTGGCTCATGCCTGTAATCCCAGCACTTTGGGAGGCCGAAGCGGGCAGATCACCTGAGGTCAGAAGTTCGAGACCAGCCTGGCCAATATGGTGAAACCCCCGTCTCCACTAAAAATACAAAAAAAAATTAGCCAGGCGTGGTGGCGTATGCCTGTAGTCCCAGCCACTTGGGAAGCTGAG…
10	103700024	103700214	191	scaffold215299	2222	2418	197	-		TGTGAGGGTAAACTTGTTGCCATATCTATCATTTCCCTAATGGTGGGGGCTGATTTAGTGGAACTGGCTGGCTTAGTTGATGTCCCTTCCTGCTCTATGTATATGCATAAACTCCTTAACATATAAACTCAGTCAAACAGGACACATCCACATAGAGGATGGTCATGTGTCAATCAAGGATTAACCTTTTT	TTAAAATAAATTAATAAAAAAATCTTAACTGTTGGGGATGAAGGATAAGAAATAATTCTTCATGAACTACAGAGTGTGGTTAAGACCAGTATTATTAGCCAAAAAGAAAGTTAGATTTTATACATTAGCTCTCTTCTATTAAACATGATAATCAGACNNNNNNNNNNNNNNNNNNNNNNNNNNNNNNNNNNNNNNNN
10	121306836	121306844	9	scaffold49048	1648	3629	1982	+		AAATAAATA	GCTCCGTCCCCCAGGCTGGAGTGCAGTGGCGCGATCTCGGCTCATGGTAACCTCTGCCTCCCAGGTTCAAGCGGTTCTCCTACCTTAGCCTCCTGAGTAGCTGGGATTACAGGTGTGTGCCACCACATCCGGCTAATTTTCGTATTTTTAGTAGAGACGGGGTTTCACCATGTTGGCGAGGCTGGTCTCAAAATCCTGACCTCGTGATCCACCTGCCTCGGCCTCCCAAAGTGCTGGGATTACAGGTGTAAGCCAATGTGCCCAGCCGTCATTCATTTATTTTTGTAGAGCTGGGGTCTTGTTATGCTGCCCAGGATGGTCACAAACTCCTGACCTCCTACCTTGGCCTCCCAAAGTGCTGGGATTACAGGTGGGAGCTACAGCATCTGGTCCCTACCC…
10	129512638	129512704	67	scaffold472079	1271	2479	1209	+		GCTCCCTGGCGCTCCCTGCTGCCACCACGAAACTGGATGAGCTTAGGTTCATGATCAGTGAGACTTT	ATTAAAGATGAAAGGGATATATCTAAAACATTATGGAAAACGACTTCTTTTCCACCTTCCCTGCAAGAGTCTGATGGAAACACAGAGAAAATTCCAAGCCATTGGCAGGGAAGAAAGCAGCGCTTGGTGTGGGAAAGAGCCTCATTAAACTCATGGACATAGAGAGTAGAAGGATGGTTACCAGAGGCTGCAAGGGGTAGTGGGGAACTGGAGGTGGGGGAGGAGGAGACAGTTAATGCGGACCAAAAACACAGTTAGAAAGAATGAGTAAGACCCGCTGTTTGATAGCACAACCGGGTGACTACAGTCAATAATAACTTAATTGTACATTTTGAAATAACTTAAAGTGTAATTGACTTATTTGTAGCTCAAAGGATAAATGCTTGAGGGGATGGATAC…
10	133310702	133310704	3	scaffold457553	678	1160	483	+		GTG	ATATGTTATGTGTGTGTGGCCCCTGTGCCTTGTGCTTATGCATATGTACTGTGTGTTGTGAGTATATGTTGTGTGTGTAATGTGCATGTTGTGCATGGTGTGTATGTTGTATACGTATGTTTATGTGTATATGCATGTGTCTTGTGTTTTGGGTGTATGTTGTGTGTATGTGTGGAGTGTATGATTTATGTGTATGCACATATATTATGTGTTGTGGGTGCATTTTGTGTGAGTGTACATGTTGTATTGTATGTTCTATGTGTGGTGTGTAGGGCTATGTGTGTATGTTTGTGTCATGTGCGTTTTGGGTGTATGTTGTGTACATGTGTGGTGTGCATGGTTTATGTGTGTGCATATGTTATGTGTTGTGGGTGTGTGTTGTGTGTGTGCATGTGTTTT…
10	135481480	135481672	193	C6016287	960	1151	192	+	Conversion? / Pseudogene	GGCCTGCCGGGCCCCTGCGCGGTGGCACAGCCTGGGCCCGCTCAAGCGGGGCCGCAGGGCCAAGGGGTGCTTGCGCCACCCACGTCCCAGGGGAGTCCGTGGTGGGGCTGGGGCCGGGGTCCCCAGGTCGCCGGGGCGGCGTGGGAACCCCAAGCCGGGGCAGCTCCACCTCCCCAGCCCGCGCCCCCGGACG	AGCTTGCCTGGCCCTTGCGCGGTGGGAATCCCTGGGCCGGCTGAGGCGGGCCCACAGAGCCAAGGTGTGCTTGTGCCACCCGCGTCCCCGGGGAGTCCGTCATGGGGCTGTGGCCGGTGTCCGCAGTTCGCTGGGGCGGCGTGGGTACCACAAGCTGGGGCAGCCCCACCTCGCCAGCCCATGACCCAGAGC
11	7866097	7866106	10	scaffold17714	463	11180	10718	+		ACTTGGCCAT	CTGAATCTAAATAAAAGTTGACAGAAGCTCTCTGGGGCCTTTTTCATAAGAGCACTAACATATTCATCAAGGCTCCACCTTCATGATATAATCACCTCCCAAGGAACCCACATGTTAATACCATCATATTGGCAATTAGATTTTTTGACATACAAATTTTGGGGGGATGCATACATTCCATCCACAGCAGCTAGCTAGAACATAATGTACATGGTTCTAATTGCTTATTTAGTTGGTTGACTAAAACCTACACTGAACAGTTGCCTGAGTAAAGTGAAGGCCAGAACAAATTCCTTGGTGTTATTAAAAGAGACAATTGAAAGTTTGGGAAGATATGGTATGTTGAGCTGGTTTTAACATGTGCATTCCATGTATGTAGCCCAAGTATGCATCTTCCAA…
11	13854747	13854897	151	scaffold339586	641	842	202	-		TCAGAGAAGAGACAGGACCAAGTAGACTCTTTATATCTAGGGAGTCCAAATGCTTTGTTTTTTCCCCCCCCCCAAATATATTTTGAGAACTAAAACTTTCTGAACATTTTTTTATATCAAGGCAAGGAGAAAAAAGAAAAAAAAATCACAA	AAAGAAGATCCACAGATTTAAAAAAAAAGTAGAGTTTTTTGAAATAATAAACTACTTCAAAAGGAAGAAACATATCTAAAAGCCTATGGTGGAAAATTTTCATGTTGCTTTTTATGACATATTGTGCGTTTTAACTGTCTTGGCTCTTAAGAGAAGATGTGTCAGAGGAAAGAGGCAGCCACATCAGCACTACTCAACACTN
11	19640454	19664717	24264	scaffold314266	1000	1261	262	+		CTCCCCCCACCCCATGACAGGCCCTGGTGTGTGGTGTTCCCCACCCTGTGTCCAAGTGTTCTCATTGTTCAATTCCCACCTATGAGTGAGAACATGCGGTGTTTGGTTTTCTGTCCTTGTGATAGTTTGCTCAGAATGATGGTTTCAATCTTCATCCATGTCCCTACAAAGGACATGAACTCATCCTGTGTTATGGCTGCATAGTATTCCATGGTATATATGTGCCACATTTTCTTAATCCAGTCTATCATTGATGGGCATTTGGGTTGGTTCCAAGTCTTTGCTATTGCGAATAGTGCTGCAATAAACATACGTGTGCATGTGTCTGTATAGCAGCATGATTTATAATCCTTTGGGTATATAACCCAGTAATGAGAAAGCTGGGTCAAGTGGTATTTC…	CTCCCCCCATCCCCTGACATCTGCCCACATTCTTATAACAAGCTCTCAAGTGTCCATCCACAAAAGCACATAGGCATTTCCACATACCTGAGTTCATATCCTGCTTCTGCCTCTTACTCACTGTGTGTTCTTAGGCAAATTACTTAACATCTCTGTGGCCTGCCTCTGATCCTAGGCTAAATATTCTTTACCTCACAGGAATATTGTAGGGCTCAAATGTGATCATTTAATTTTTTTGTGTTTTTCAAAATTTTGTTTGTTC
11	42236500	42238414	1915	C6149427	470	2307	1838	+	LincRNA	TTCTATCCCATCCCGCAGTCCTGTTGCTTCTTGATCCCTGAAAATAAAAGAGGATACAAACAAATGGAAGAACATTCCATGCTCATGGGTAGGAAGAATCAATATCGTGAAAATGGCCATACTGCCCAAGGTAATTTACAGATTCAATGCCATCCCCATCAAGCTACCAATGACTTTCTTCACAGAATTGGAAAAAACTACTTTAAAGTTCATATGGAACCAAAAAAGAGCCCGCATCGCCAAGTCAATCCTAAGCCAAAAGAACAAAGCTGGAGGCATCACACTACCTGACTTCAAACTATACTACAAGGCTACAGTAACCAAAACAGCATGGTACTGGTACCAAAACAGAGATATAGATCAATGGAACAGAACAGAGCCCTCAGAAATAATGCCGCA…	CCTAAATTTATCTAAATATCAAAAAATCCCTATCAAGACTCCACTAGGCTTTTTCATAAATGATAAGCAGATATTAAAATTTATGTGGAAATGTAAGGCACCAAGATTAGCCAAAACAATTTTGAAAAAGAATAAAATTGGAGAACATTCACTTTCAGATTTCAAAACTTACTGTAAGGCTACAGACATCAAGGCAGTATGGTACTGGCCTAAGAATGTACATATTTTTCAATGAAAGAGATGTGAGTCCAGAAATAAATCCATATATTCATAGTTAATATATAATTGACAAAGGTTTACGGTAATTCTTGAGAAAAAGATATTTTCAAAAAATGACCTCTCATGGTCCAAAGATTTCATTAAAATACTCAAATATTTTTAAAGAAAGAAATCTACCTA…
11	42740533	42740542	10	scaffold19579	2771	3232	462	+		GCTTTCTTTT	NAAAACAATCAACAGAGTGAAGAGATGACCCACAGAATGAAAGAAAACATTTGCAACCTATCCATCTGAAAAGGGATTAATAACCAGATATGTAAGGAGCTCAAACAACTCTATAGAAAAAAAAATTCTAATAATCCAAAAAAAAGGACAGAAGATCTGAACAGACATTTCTCAAAAGAAGACACACAAATAGAAAACAGGCATATGAAAATGTGCTCAACATCACTGATCATCAGAGAAATGCAAATCAAAATTATAATAAAATATCACATCATCCAAGTTAAAATGGCTTATGTCCAAAAGACAGGCAATGACAATTGCTGAGAGGAGGTAGAGAAAAGGGAACCCTCATACACTGTAAGTGGGAATGTAAATTAGTACAACCACTATGGAGAACAG…
11	69090011	69139801	49791	scaffold446494	503	2961	2459	-		NNNNNNNNNNNNNNNNNNNNNNNNNNNNNNNNNNNNNNNNNNNNNNNNNNNNNNNNNNNNNNNNNNNNNNNNNNNNNNNNNNNNNNNNNNNNNNNNNNNNNNNNNNNNNNNNNNNNNNNNNNNNNNNNNNNNNNNNNNNNNNNNNNNNNNNNNNNNNNNNNNNNNNNNNNNNNNNNNNNNNNNNNNNNNNNNNNNNNNNNNNNNNNNNNNNNNNNNNNNNNNNNNNNNNNNNNNNNNNNNNNNNNNNNNNNNNNNNNNNNNNNNNNNNNNNNNNNNNNNNNNNNNNNNNNNNNNNNNNNNNNNNNNNNNNNNNNNNNNNNNNNNNNNNNNNNNNNNNNNNNNNNNNNNNNNNNNNNNNNNNNNNNNNNNNNNNNNNNNNNNNNNNNNNNNNNNNNNNNN…
11	82354764	82354769	6	scaffold42268	1247	2048	802	+		TGAGTG	AGGACAAGGATTTGTTTATCTTTTCATCCCCAAATCTGCTAAATTGTAGGCATTCAATAAATACTTGTTGACTGAATAGCACCCTTGCTGATGTTCTAGCTTATGTTTTGTTATATTTCTATATCTCTCATGGAATTTACCATTTCAGAGAAGTAAACTAACTTGCCCGTGGTCATCCAGCTAGTAAGTTGCACTGCAGTAATACAATCCTGTGCCTATATGAGCCAGAGACTATTTCATAGAAGTAAACTAAGTTCCCTGTGGTCATCCAGCCAGTAAATTGCACTGCAGGAATATGATCCTATGCCGGAGACCATGCTTCCTCCACTGTGTCATAATGCTTCTCACATAACACATTAACCAGACAGACCCTTTCACATTTGACCCCAAATGAATGAT…
11	87166483	87166488	6	scaffold155906	1714	2288	575	-		TTGCCA	ATGTATTGCCACATATAGTTCTGTTTCTCTCTTGTGATAAAAAATATTCAACAAGTTTATTGAGTGAGCATCTGCTATGTGCCAGGCTCTGTGTTAGGTGCTGGACTTAGATTTGTGTTAGTCAAATAATGTCTGTCTTTTGGGATTGTAATGGAGATGTTTATCAATCACTTAATCCAGACCAGGTCCTGAACTATGCGCTGTACAAGCCTTATCTCATTTAAACAACAGTGATGAGTAGGTAGCGTTTCAGTAGAGGCTTAGTGAGAGAAACAGACCCCAGCAAATATAGAAAGTGATTTGCTATAGGGATTTAACCTTATACAGTTGTGGGAGCTGATTATCATCACATCTGATGCTGGCCTGTGCAGTCCTGAGAGGAGGAAGTCAAGGAGGGAA…
11	95810271	95810404	134	scaffold451393	735	958	224	-		AGTATCTTTATACAGCAGAAGAGATCATCAGAAATGCATTTTTTGGCTCAAATTTCCTTTTATTTCTCCCTTGGGATCTCTCTTTCTGACTTTTTACCCCAACTCTCTCTCTCTTTTTTTTTTTTTTTTTTTTA	AAAAAAAAATCTTAATGCAACTTTGGGAGGCTGAGGCTGGAGGATCACTTGAGGCCAGGAGTTCAAGACCAGCAACACAGCAAGACTCCATGTCTACAAAAAATATATAAATAAATAAAAATAAAAATTAGCCAGGTGTGGTCGGGCATGCCTATAGCCCCAGCTACTTGGGAGGCTGAGGTGGGAGGATCATTTGAGCCCAGGAGTTGGAGGTTACAGGGAGN
11	95823131	95823132	2	scaffold65020	5231	6066	836	+		AG	CATTGGTGTGCTTGGGTCCTAGAAACTCGGGTGGGGACTAAGAGGTCAGGAATATGGTTTATAGTTGCTGATATCAGCAGTATGTCCGGAAACAGACCAGAGGATGTTGGAGGTGGCAGGGAGGCTCCCAGAAAAGGACTGATGGGGCACCAAAGATATATGTTTCTACGTGGTGGCTCGTGCCTGTAATCCCAGCACTTTGGGAGGCCGAGGAGGGCGGATCACTAGCTCAGGAATTCTAGACCAGCATGGCCAACTTGGTGAAACCCCATCTCTACTAAAAATATAAAAATTAGCCAGGCTTGGTGATGCCCGCCTGTAATCCGAGCTACTCAGGAGGCTGAGGCAGGAGAATTGCTTGAACCTGGGAAGTGGAAGTTGCAGCGAGCCGAGATCAAG…
11	107921242	107921414	173	scaffold432200	917	1126	210	+		TGCTACCACACCCGGCTATTTTATTGTATTTTTAGTGGAGACCAGGTTTCACCATGTTGGCCAGGCTCGTCTCGAACTCCTGACCTCAGGTGATCTGCCTGCCTCAGCCTCCGAAACTGTTGGAATTACAGGCGTGAGCCACTGCACCCAACCTATACCCTTACTAGAAATTA	CTCCACCATACCCTGCAGAGAACCAAGTATTATGAAGATGATTCAAGTCAGCATGTCTATGAAGGAACAAAAATTTTGTCTTAAAAGGTTTCTCTTTTGTTTGTTTATGTATATTGTTTTAAAAAAGAAAGCCTGGGCCAGTTGCAGTGGCTCACACCTGTAATCCTAGCACTTTGGGAGGCCAAAATGGTCCAATCACTTGAGGCCAGG
11	107984087	107984119	33	scaffold82787	510	1081	572	+		AGCCAGGCATGATGGCACGCACCTGTATTCCCA	CAAACTTTCTAAAATACCCTCTTGGATCTTTGTTTTTGTTTTTGTTTTGTTTTGTTCTAAGAGATCCTGTCAACATTTTAAAAGAAGACACTAGGCCAGGTGCAGTGGCTCACACCTGTAATCCCAGCACTTTGGGAGGCCAAGGCGGGCAGATCACGAGGNNNNNNNNNNNNNNNNNNNNNNNNNNNNNNNNNNNNNNNNNNNNNNNNNNNNNNNNNNNNNNNNNNNNNNNNNNNNNNNNNNNNNNNNNNNNNNNNNNNNNNNNNNNNNNNNNNNNNNNNNNNNNNNNNNNNNNNNNNNNNNNNNNNNNNNNNNNNNNNNNNNNNNNNNNNNNNNNNNNNNNNNNNNNNNNNNNNNNNNNNNNNNNNNNNNNNNNNNNNNNNNNNCATGCCCCTGTAG…
11	113806178	113806182	5	C5535140	574	855	282	-		AGATC	AGCTGCTCTATGGAGAGAGAGAGAGTGTGTGTGTGTGTGTGTGTGCACATGTGTGCCTGTGTATGCAAGCACACGCCCTTGTTTACCTGCCCCATCTCTTTCCTGTGTTTGTCTCCTCCGTGCAGTGTAGGTAATGGTGTGTGCAGTGTTCTCAGGAGCACTTGGTAGGTGACTATGTTCCACCTTGCATGTGCTACTCCTTCACATTTCCCTTTAATGCTCTCCATTATTCGGGCTGCATTAATAATGTTTGTGGGCTGATATCTTTAAAATTAATCCTGA
11	120854415	120854620	206	scaffold223540	327	527	201	-		AATTGGTCACCCTCCTTCTTCCTGACACCAGTGTAACCTATGCATGAACCACTTACACACCACGCTGCAGTTATTTTGGTATCAGCCCCCTACTAGAGATTGAGCTGCCTGAAGTAAAGACTGTGTCTTTTATCCCTGTGCTTGACATGCAGTAGACAGTCAATAAATCTACATTGTTATAGTATTGTCACATGTAATAGATTAGG	AAAAAAAATGCTTAACATAATTTAACCATTACTGAAATTCAAATAGGGAGAGACAACATTTCATATCCACTAGGATTGCTAGTGTGAAAGTTAATTATTCAAATTGGGTCATTCTTGTCATAACCAAATAAATCAGTCAAGGGGCCACAGGGAAAAAGCCCTGGGAGCTTATAGCACCTGATCCAAGAATTAANNNNNNNN
11	133224115	133224117	3	scaffold9240	4512	5723	1212	-		CTG	NNNNNNNNNNNNNNNNNNNNNNNNNNNNNNNNNNNNNNNNNNNNNNNNNNNNNNNNNNNNNNNCAGCATCACCATCACCACCATCATCACCACCACTACCAACACGTCACCAGCACCATCATCACTATCACCACCACTACCACCCCCACTATCACCATCATCACCACCATCACCACCAGCACCAGCATCATCACCATCACCACCACTATCAACATTACCACCACCATCACCACCAGCATCACCATCACCACCACCATCATCACCACTACCACCACCACCATCACCACCACCATCATCACTATCACCACCACTACCACCACCACTATCACCATGATCACCACCATCACCACCAGCACCAGCATCATCACCACCACCACCACCACTATCAACATTATCNNN…
12	1652490	1652491	2	scaffold40560	505	929	425	+		CA	TGTCGCCCAGGCTGGAGTGCAGTGGCACGATCTTGGCTCACGCAAGCTCCGCCTCCTGGGTTCACACCATTCTCCTGCCTCAGCCTCCTGAGTAGCTGGGACNNNNNNNNNNNNNNNNNNNNNNNNNNNNNNNNNNNNNNNNNNNNNNNNNNNNNNNNNNNNNNNNNNNNNNNNNNNNNNNNNNNNNNNNNNNNNNNNNNNNNNNNNNNNNNNNNNNNNNNNNNNNNNNNNNNNNNNNNNNNNNNNNNNNNNNNNNNNNNNNNNNGGCCTGGCCTCCTGGCTAATTTTTAAAAATTTTGTAGAGAGAGCGTCTCGCTATGTTGCCCAGGCTGGTCTCAAACTCCTGGCCTCAAGCGATCCTCCTGCCTCGGCCCCCCAAAGTGTGAGCCGCTGCTCCCA…
12	2858860	2858880	21	scaffold54765	424	1025	602	+		ATTCTCGTTGCCAGAACAGCA	CGCTCTGGGAGTTCAGGAAGTGAAGAGCTCGCTCTGGGTAGGGGTGGGATTGGGGTCTGCTGATGCCTTCTGGTGGAGATAAGGAAGTGTGTTCTGGCTCTCAAGAAGAGTTTACATTAGGGCTTAAGCTGGACAAGGAGGGACTGATATGATGTTTAGTGAAAAATCTGATTAAACCTTTTTCTGAATGGCCCTCAGGGATCTAGAATTGGGTTGACCCTAGTCCTTGCTTGATGACATGCTCTTGTTCACATGGGCCCTGCTTTTGTCTTGTGTATTTTCTTTCTTTATTTTTTTTGGAGACAGGATCTCGCTCTGTCACCCAGGCTAGAGTGCATTGGTGTGATCATAGCTCACTGCAGCCTCGAACCCCTGGGCTCAAGCATTCCTCCCTGCTCT…
12	7189792	7239876	50085	scaffold378604	433	4339	3907	+		TGCCCGGCTAATTTTTTGTATTTTTAGTAGAGACAGGGTTTCACCGTGTTAGCCAGGATGGTCTCGATCTCCTGACCTCGTGATCNNNNNNNNNNNNNNNNNNNNNNNNNNNNNNNNNNNNNNNNNNNNNNNNNNNNNNNNNNNNNNNNNNNNNNNNNNNNNNNNNNNNNNNNNNNNNNNNNNNNNNNNNNNNNNNNNNNNNNNNNNNNNNNNNNNNNNNNNNNNNNNNNNNNNNNNNNNNNNNNNNNNNNNNNNNNNNNNNNNNNNNNNNNNNNNNNNNNNNNNNNNNNNNNNNNNNNNNNNNNNNNNNNNNNNNNNNNNNNNNNNNNNNNNNNNNNNNNNNNNNNNNNNNNNNNNNNNNNNNNNNNNNNNNNNNNNNNNNNNNNNNNNNNNNNNNNN…
12	10155045	10155249	205	scaffold445463	979	1405	427	-		TTTTTTTTTTTTTTTGAGACGGAGTCTCGCTCTGTCGCCCAGGCTGGAGTGCAGTGGCGCGATCTCGGCTCACTGCAAGCTCCGCCTCCCGGGTTCACCCCATTCTCCTGCCACAGCCTCCCAAGTAGTTGGGACTACAGGCGCCCGCCACCACGGCCGGCTAATTTTTTGTATTTTTAATAGAGACGGGGTTTCACCGTGTTAG	NNNNNNNNNNNNNNNNNNNNNNNNNNNNNNNNNNNNNNNNNNNNNNNNNNNNNNNNNNNNNNNNNNNNNNNNNNNNNNNNNNNNNNNNNNNNNNNNNNNNNNNNNNNNNNNNNNNNNNNNNNNNNNNNNNNNNNNNNNNNNNNNNNNNNNNNNNNNNNNNNNNNNTTTAAAAAAAAAAAACTTGCTCAAATTAGTTAAACTTCTCTTCCCATATGCAAAATCGGGATTATAATGTCTGTCATACATATATGCTTCACTCATTCAACAAATATGTATCGGGTAACACAGGAAGTCCTCACTTAACGTCATCAATTAATAGATTCTTAGAAACTGTGACTTAGGTGAAGCAAGGTAGAGCAAAGCCAATTTGATCATAGGCTAATGGATATAAACAAAAGC…
12	19940309	19940529	221	scaffold66397	223	1694	1472	-		TTTTTTTTTTTTTTTTTTTTTTTTTTGAGACGGAGTCTCGCTCTGTAGCCCAGGCTGGAGTGCAGTGGCGGGATCTCGGCTCACTGCAAGCTCCGCCTCCCGGGTTCACGCCATTCTCCTGCCTCAGCCTCCTGAGTAGCTGGGACTACAGGTGCCCGCCAGCATGCCCGGCTAATTTTTTGTATTTTTAGTAGAGACGAGGTTTCACCATGTTAGCCAGG	NNNNNNNNNNNNNNNNNNNNNNNNNNNNNNNNNNNNNNNNNNNNNNNNNNNNNNNNNNNNNNNNNNNNNNNNNNNNNNNNNNNNNNNNNNNNNNNNNNNNNNNNNNNNNNNNNNNNNNNNNNNNNNNNNNNNNNNNNNNNNNNNNNNNNNNNNNNNNNNNNNNNNNNNNNNNNNNNNNNNNNNNNNNNNNNNNNNNNNNNNNNNNNNNNNNNNNNNNNNNNNNNNNNTAAGTGATCTAAACACATCACTTAAAAGGCACAGAGTGCCAAATTGGATTAAAAAAATAAGACCCATCTGTCTGCTGTCTTCAAGAGAACCATTTCACATATAACAACACTCATAGTCAAAGTAAGGTCTACCATGCAAATGGAAAACAAAAGAGATCAGGGATTGCTATTC…
12	30501743	30501748	6	scaffold164471	5520	8427	2908	+		ATTTAG	TTGAATGCAATCATTTAAACTGTCCTGTGATTATGGGAGCTCACCTGGAACCCTCAGGTTATTTCAATTCTGTGTAAACACAGAACATAATGTAGAAGATCTGTTTGTGTGAAAACTCTGCTTCTCAAACATATTTGGACCCTGTCACAAGCATTCATCTATCTAAAGTTTGTTTAAAATGATGAATAATAAATCACCAATTATATCATGACTGTGGTCCTATCAAATTCCAGAATTAAGTTGAGCTGGAATTTGGCAGGCAGAGGTAAAGCCCATGACAGCGGGAGAGAAGGCTACTCAGAAGGCTCTATGCCCTCAAATAAGGACTAGCCCCCAGAATTTTGCAAGGAGGTACCATTCTTAAATGAAGATTCTGATCTTTGCAGATTTCTCTTTGCA…
12	34437645	34437857	213	scaffold32667	7768	7981	214	+		ATATTTTACTATAGGTCTCAGTGAGGTATGAAATGTCCCTTGGTTGATTCCACAAAAAATTGTTTCTAACCTGCTGAATCAAAGGTAGGTTTAACTTTCTCAGCTGAATTCACACCTCAAAAAGCAGATTCACAAATAGCATACTTTCTGTTTTTATGGCTTGATATTCAGTGTTTTACTCTAGGCCTCAGTGGGCTGCGAAAAGTTCTTTAG	CTTGTTCACCATAGGCCTCAATGCACTCCCAAATGTCCCTTTAGGGAATCTACAAAAACAGTGTTTCCACACTGCTGAATCCACAGAAATGTTTAACTCTATGAGATGAATGCACACAAAACAAAGCCATTTTTCAGGTAACTTCTTCTGGTGTTTAACTGGAGATATTCACTTTTTCACAGTAGGCCTGAATGAGCTTCCAAATATCCTTTCT
12	71533753	71533754	2	scaffold480042	561	1061	501	+		AG	CTTCATTCATTCATTCATTCATTCATACATTCAACATTACTGCCATACCTCTATGTGTCAGATATTGTGCGAAATAATACATAAGACCTTTAGAACCTACTAGGGAAGGTTAATAAGTAAGCAAATAGCTACAGTGGGAGTGGCCCCAGAAGCAAAGGGCAAGACAGGGGATGGGATTTTCAAACCAGGGCAGAAGTGAATAAGGTATTTGTATGAGTGAGGGTAGGAAAAGCTTTCCGGAAAGACAACGTGGCAGTACAGTGCTGGTGTGTTTGGGAACTGAGAAGCCTTGGGTATGGCAGGAGACCGGCAAAACTGTTTCCAGTAAATGATGGAAGATGAATCCAAGTGTGGGTTGGGGTAAAATCATAGGTGTTCTACATGCCATGCTAAAAAAAA…
12	73580545	73580553	9	scaffold406869	6909	8924	2016	-		CATTGATTC	TTTATTTTAATAGAGCCAGTAAATGCTAAAACATAAATAGTGCCAATTAGTTAAAATTCCATATTTTTAGAGCTATCATCTTTTCCTTTTGCAAAGAATTAATGTAATCTAGTTTTTAACGTACAATTAGAAAATGTATTGCCATCTCTTACAAGGCCTATTTTCTTGTCATGGAGAGGGCTGAGTTGGCTGGCAATCTAGCCATACTTCTTTGATTGAAACATGTCACTTTAGGCCAGACTCAGTGGCTCACACTTGTAATCCCAGCACTTTGGGAGACCTCACCTGAGGTCAGGAGTTTGAGACCAGCCTGGCCAACATGGTGAAACCTCATATCTACTAAAAATACAAAATAAGCTGGACATGGTGATACATGCCGGTAATCCCAGCTACTCGGGA…
12	78383879	78383888	10	scaffold350769	4022	4436	415	-		ACACCAGGGG	TCATGCTTTCTTGTGTGCCTTTGAACAAAGATTTTGATTTAAAAAATCATTGAGAAATGNTAATTCAAGAATGCCCAGAAATTGTCATTAGTATTTGTTAAGTTGTTTATGAAGAACTTAAGCCCACTTTAATTTCTGTTTTTATATAGATCTTCCCCAAGACAAAACATCTTTTATTGACTTCCTTGAAAACAATTTAGTACTAGAGATCAGCAATAACTTATTAGACAGAAACCAGATTATTTAATCATTTGGCTTTCGAAATAATATTTAGATTGAAAAAAGCAAATTAGAAGAGTTTACTAAAGGAACTAATGACTGTCATCTCATACTCTTCTTTTACATTTTAAACTTTTTAAGAAAATGATCTTTCATCATGTCAGTNTTCCCTGAAGTTTC…
12	95262311	95262311	1	scaffold464891	1625	1814	190	+		A	TTGGGCTCTTAAGACTTATGCCAAATTGACTTTGCCTGTGTTCTATAAATGGAGCCACAAAGCCTGGATGATAGCACGTCTGTTTACAACATGGCTTACTGAATATTTTAAGCCCACGTTGAGACCTACTGCTCAGAAAAAAAATAAAAAGATTCCNNNNNNNNNNNNNNNNNNNNNNNNNNNNNNNNNN
12	102141415	102141421	7	scaffold316569	4198	4855	658	-		GATATGA	GTCCTACATGGTTGGGGAGAGGGAAGACAGGGTAAATATAGAAATCCTAGATGGAAAACATAAAGAGCACATTTTAGGCCGGGTGCTGTGGCTCATGCCTGTCATCCCAGCACTTTGGGAAGCCAAGGTGGGCAGATCACTTGAAATCAGGAATTCAAGACCAGCCTGGCCAACATGGTGAAACCTCATCTTTACCAAAAATGCAAAAATTAGCCGGGCATGGTGGTGGGCATCTGTAGTCTCAGCTACTTAGGACGCTGAGGCGGGAGAATCACTTGAACCCTGGAGGTGAAGGTTGCGGTGAGCCAAGATTGAGCCACTGCACTCCAGCCTGGGCAACAGAGTGAGTGAGACTCTGTCTCAGAAAAAAAAAAAGAAAAACCCACATTTTTAAATTGA…
12	109373952	109423068	49117	scaffold16924	831	5749	4919	+		NNNNNNNNNNNNNNNNNNNNNNNNNNNNNNNNNNNNNNNNNNNNNNNNNNNNNNNNNNNNNNNNNNNNNNNNNNNNNNNNNNNNNNNNNNNNNNNNNNNNNNNNNNNNNNNNNNNNNNNNNNNNNNNNNNNNNNNNNNNNNNNNNNNNNNNNNNNNNNNNNNNNNNNNNNNNNNNNNNNNNNNNNNNNNNNNNNNNNNNNNNNNNNNNNNNNNNNNNNNNNNNNNNNNNNNNNNNNNNNNNNNNNNNNNNNNNNNNNNNNNNNNNNNNNNNNNNNNNNNNNNNNNNNNNNNNNNNNNNNNNNNNNNNNNNNNNNNNNNNNNNNNNNNNNNNNNNNNNNNNNNNNNNNNNNNNNNNNNNNNNNNNNNNNNNNNNNNNNNNNNNNNNNNNNNNNNNNNNNN…
12	122530996	122580505	49510	scaffold11312	639	3431	2793	-		NNNNNNNNNNNNNNNNNNNNNNNNNNNNNNNNNNNNNNNNNNNNNNNNNNNNNNNNNNNNNNNNNNNNNNNNNNNNNNNNNNNNNNNNNNNNNNNNNNNNNNNNNNNNNNNNNNNNNNNNNNNNNNNNNNNNNNNNNNNNNNNNNNNNNNNNNNNNNNNNNNNNNNNNNNNNNNNNNNNNNNNNNNNNNNNNNNNNNNNNNNNNNNNNNNNNNNNNNNNNNNNNNNNNNNNNNNNNNNNNNNNNNNNNNNNNNNNNNNNNNNNNNNNNNNNNNNNNNNNNNNNNNNNNNNNNNNNNNNNNNNNNNNNNNNNNNNNNNNNNNNNNNNNNNNNNNNNNNNNNNNNNNNNNNNNNNNNNNNNNNNNNNNNNNNNNNNNNNNNNNNNNNNNNNNNNNNNNNNN…
13	19825793	19825797	5	C5842939	197	624	428	-		CATCC	AGGAGGTTCTATTTTGGTGTCTGTGGAGGTTTTGTTTCAAGGTTTAGAGCTCCTTTTAGCATTTTTTGTGCTGGCTTGGTAGTGGTGAATTCTCTCAGCATTTTTTGTTGGAAAAGGACTTTACCACTCTTCATTTAGGAAGCTTAGTTTCACTAGATACAAAATTTTTAGCTGATAATTTTTTTGTTTAAGGAGGCTAAAGATAGAATGCCAATTATTCTGGCTTGTAGGGTTTCTGCTGAGAAATCTGCTGTTAATCTGGTTGATTTTCCTTTATAGGTTACCTGATGCTTTTGCTTCACAGCTCTTAAAATTGTTTTCCTTCATCTTGACTTTAGATAACCTGATGACTATGTGCCTAGGTGGTGATAATTTCTGTGATGAATTTCCAGGGTGTTC…
13	23937338	23937653	316	scaffold358137	199	503	305	+		GCACCTGGCCTACATTTATTTTTTACTTACTTATATATTTATTTTTGAGACACAGTTTCGCTCTTGTTGCCCAGGCTGGACTGCAATAGTGGGGTCTTGGCTCACTGCAACCTCTGCCTCCCAGGTTCAAGCGATTCTCCTGCCTCAGCCTCCCAAGTAGCTGTGATTACAGGTGCCCGCCACCACACCTGGCTAATTTTTGTATTTTTAGTAGAGACAGGTTTCAACATGTTGGCCAGGCTGGTCTCGAATTCCTGACCTCAGGTGATCTGCCCACTTGGCCTCCCAAAGTGCTGGGATTACAGGTGTGAGCCAC	ATGCCCAGCCTTCAATTTGCTTTTAAATTATTAGTTTTTTTCTTTTGCAAAAGTACGGTGAGTTTTTTTTGACAGTAGAATACATACTAAAATGTAATTATATAGATATATAATACATATCAAACCCCTAATTCTACCACAAACAGATAAGCCTGATTAAACTCCCAGGGATATATCCTGACAGGCATTAACTATGCTTACATATACTTTGTTACTATAATAAGATCACACTGTTCATATTATTAAGCAGTCTNNNNNNNNNNNNNNNNNNNNNNNNNNNNNNNNNNNNNNNNNNNNNNNNNNNN
13	26386629	26386633	5	scaffold392861	2069	6033	3965	+		AGATA	TTCTGAGACGTTGGATAGCCACAATATCTTTATTCTTTGATTATATTTGATTGGTAGATTAGCTGGGTATAAAATTCTAGGCTGAAATTCTTTTTCTGTCAGAATGCTATGTGTTGTTTAGCTTACTTCTGGTTGATTGGAAACTCAATGCAATTTTGATTCTCCATCTTTGGCATTTAGATTCTATTTTCTCTTTATGTTTAGTGTTCTGAAATTTACAAAGATATGTGTTTTTGTGGATATCCTTTTCTTAATGCGCTTTCAATCTAAAGACTGGTTTCCTTTAGTCTGGGAAATTTTCTTCTATTATTTTTTGGTAATATCCTCCTTTGCATTTTCTACATTCTGTCTCTCTACAACTTAGTCATATATTTAACCTTCTGGGTTTACATTCTAATC…
13	49486579	49486580	2	scaffold487646	589	1786	1198	+		TC	CTATCATTAGACTACTTCAGATGGGGGAGAAGAGAGCAGTTGATTATAGACTGTGACTTCTTGATCAGAAGAAAATTGGTGTCACAATTTAGCGAGCCTAGGCCAAATCAGTTCTGCTTTAGTTCACAGAAAGGAGTCCAGGGTAAGCAAAATTTTTGGTAAAAGTTGCAGACTTTTCTTATTCCCTTAGAGCCTTGTCATCTGGCCAAACCTAGCTTCAGGAGCATCTGGGAAATGAAATCCAAACAACGTAGCCTTGTATTCACCAAAAATTCCATGATATGGAGGAAAGAGAGAACCAATTTGGAGAGAAAATAACAGTCTGCCTCATCTTCCCAAGTCAGCACAGAATGCAATGCAGAAGAACAGGCACTCCACCTTAATTGCTCTCTAATATCA…
13	103346855	103346857	3	scaffold103266	1328	3420	2093	+		CTG	AGCCTGCTGAGAGGAAAGAGCTGGACAAGGCCCGAGTCGCTCAGCCCAAGACATTCCCGAAGAGCTCTGAAAGGTGTAGCTTATCTGAGCTGAAAAGAACGCCTGCTTTTCAGCTTAGTTCCCTGAGTGAGCAAAGCAGCCACCCAAGGGACTGTTATCCTGGCTTTGCTGAGCAAGATGCAGAGAAACCATTACGCATTTCTGAACCTATGTGAGTGAAGAAATGCAAAAACAACAGCTTTGGCCTGAAAACCAGTTTTATGTTGCTCAGGGGCCTATAGCAAGTTTTTGTTCTTTTGAAAAATTATTCTTTGCCATCCTCCTCCCTACTCCAAATATTGCAGCCCATCACTAAGTTCTGGGACTCTACACTGTATCTCTAATAACTTCTGGAACTGA…
13	109342727	109342784	58	scaffold46265	4158	8877	4720	+		TCTCCTTGGTCTTGCGGTACTCAACGTCGTGCTGCCACCACGAGCTATGGGGGTGCTT	GGCTTGCATATGAATGACTGAGTTTTTAGCCAAGGTCTTTTCTTTTTCATCAGCTTCTGTTTAGTGGAGATTATTCTTTCAGAATATACACTATCTCATTGAGTCTTCTAATTAATGTCTTCATTTCGAAGTCTGAACTTAATGAATCTCAATGAAAACTTGATTAAATAATGACAGTCACAACTATATTGACTTAATGTTTATGTTTGAACAATACTTATTCAGGACTGATTGAGTTGGGCAGACCAGAGTTTTCACCAAGTTGGGCTATTCTTAGATGATTGTAATAATCCTCTACCTGGTGTTTCTACCTTTAAAGTTTCCTTTTTCCAATCTGTCACACCCAGCAGTATATTAACACTGTTTTAAGAAATATCCTTTTTACCATATTATTCTCAT…
13	113592317	113592317	1	scaffold85801	606	822	217	+		C	GGTTCAGGTGAGCTCTGAGGCATTGGTTCAGGGGAGTTTTGATGAGCTGGTTCAGGTGAGCTCTGATTGGTTGGTTCAGGTGAACTGTGATTGGTTGGTTCAGGTGAGTGCTGATGTGCTGGTTCAGGTGAGTTTTGATTGGTTGCTTGGTTCAGGTGATCTCTGAGTGGTTGGTTCANNNNNNNNNNNNNNNNNNNNNNNNNNNNNNNNNNNNNNN
13	114325994	114425493	99500	scaffold72083	968	2585	1618	-		NNNNNNNNNNNNNNNNNNNNNNNNNNNNNNNNNNNNNNNNNNNNNNNNNNNNNNNNNNNNNNNNNNNNNNNNNNNNNNNNNNNNNNNNNNNNNNNNNNNNNNNNNNNNNNNNNNNNNNNNNNNNNNNNNNNNNNNNNNNNNNNNNNNNNNNNNNNNNNNNNNNNNNNNNNNNNNNNNNNNNNNNNNNNNNNNNNNNNNNNNNNNNNNNNNNNNNNNNNNNNNNNNNNNNNNNNNNNNNNNNNNNNNNNNNNNNNNNNNNNNNNNNNNNNNNNNNNNNNNNNNNNNNNNNNNNNNNNNNNNNNNNNNNNNNNNNNNNNNNNNNNNNNNNNNNNNNNNNNNNNNNNNNNNNNNNNNNNNNNNNNNNNNNNNNNNNNNNNNNNNNNNNNNNNNNNNNNNNNN…
14	32463113	32463125	13	scaffold192029	1021	1491	471	-		CTTATCACCACCA	AGTAGAGATCCCAGCATGGCTGAATAAACCAATGCGTGATTCCACATCTCTTATCCTCAGCTTCCAGATCGGCAGCTGGCACAAAACAGGTGCCATATATATACATATATATGTATATATATATATATGTGTATATATATATATACGTATATATATATATGTATATATATATACGTATATATATGTGTATATATACATATACGTGTATATATATATATATACACACACACTCACACACACACACATATGTGAGATAAATNNAAAGTGTACAGTGTAAAGTTAATATTATTTTGACATATCATTCTGAAGGTGTCTGGGGCCGAGTAGTCAGCGAGACAAGCCAGAGGTGCAGGACGGGTCAGGACCAAGCAGAGCCAGACCAGTCATGGATCTGTTGCT…
14	34516670	34516673	4	C5743771	562	1085	524	+		GACT	TTCATGCTAAAGGACTCGTCCTCTTCTGCAGGCGTGCTCACAACTTCCGCCATCTGTGGTTCCTTTGATGTTTTCGAGAGTTTCTCCTCATTCTCCTGTCTATTCTCATTTTTCCTTCCTCACCTGTCTCTGTATCTCTCAGTCATTTGGCCCAATTTTAAAGGCACAGGATCAACATACCCCTGAACAAAAAGAGAGGAGAGCTGCCTTTGCCTCCCCAGCTACCAAACCCCATAGCTCTCGTCTTCCCCCATGGAGTGCTGGTCTTCCAGCTGTCCCCCAGCAGCAAGCTTCCTGGAAGCACAAGCCACTGACACATACGGAGTAAAAGATGCCCAGGGGCTGCCCAGGTGCCCTTGATAGAGTAACAAGATTTTTTTTGTGTGCGGGGTTGAGGGG…
14	40317394	40317394	1	scaffold153503	7744	7962	219	+		C	NCATGGTGCAACCCCATCTCTACTAAAAATACAAAAATTAGCTGGGCATGGTGGCGCACGCCTGTAGTCCCAGCTACTCGGGAGGCTGAGGAAGAAGAATCGCTTGAACCCGGGAGGCGGAGGTTACCGTGTGCCAAGACTGCACCCCTGCACTCCAGCCTGGCAACAGCACGAGACTCCATCTCAACAACAACAACAACAACAACAACAACAACAACA
14	41376752	41376756	5	scaffold478442	3103	3262	160	-		TTTTA	ACATTTTCACTTAGATTCTGAAAACATACTCTTAAAAGCTCCACCTTAAAGTAGTTAACTGTTACAGGTTAAAGAGACGTCTTAGTTGGAAAATAGCTCAGAACATCTAGAAGATAAAATTGCATTGTATATTTTATATCTAGAAGATAAAATTGCATTG
14	48323906	48323967	62	scaffold119593	1358	1614	257	-		GCCAATGTACAGTAACCTGGCAAGAAGAAAGGAGAATAAATACTCTTACTTCACACTCCACC	NNNNNNNNNNNNNNNNNNNNNNNNNNNNNNNNNNNNNNNNNNNNNNNCAATAACTTCTTATTGAGCATGTATTATGTACTAGGAAATATGATTAATAATATACTGCTTATGCTATGAAATATCTCATACTTTAATCTGTTTGGGTCCCAGACTATTGTAGTCACATCTTTTCTTGCCCTCTTTTACCCATTCTGGAAGCAGTCNNNNNNNNNNNNNNNNNNNNNNNNNNNNNNNNNNNNNNNNNNNNNNNNNNNNNN
14	57466336	57466338	3	scaffold68524	1978	2562	585	-		TAA	GCCTGGCTAACGTGGTGAAACCCAGTCTCTAAATTACCTGGGCATGGTGGCAGGCATTTGTAATCCCAGCTACTGGGAGGCTGAGGCAGTAGAATCACTTGAACCCAGGAGGCAGAGGTTGGAGTGAGCCAGGATCGTGCCACTGCACTCCAGCCTGGGCAACAGAGTGAGACTCCATCTCAAAAAAAAAAAAGAAAGAAATATGGACCTTCTTCACCCTCCTTGCTCTCTTTCTGCCTCTTAATTTGCCTGCCTTTTAATTTTATAGAGATTGGGAAAGGAGTTTAAAAATTCCCTACCGACTTTGTCAACTTCTTTATTGATAACCTTTTTCTCCTTACCCCTTTTGCTACAAGTCCAATCTCAGCTTGCCAGAACACCACACTCTTACTGGAACTC…
14	58412148	58412166	19	scaffold156517	1020	3880	2861	-		GCAATGATAATGTGTGTGT	NNNNNNNNNNNNNNNNNNNNNNNNNNNNNNTGAAACAAGATAATGGCATTTGCAACAACCTGGATGGAGTTGGAGAGCATTATTCTAAGTGAAGTAACTCAGAAATGGAAAACCAAACATCGTGTGTTCTCACTTGTAAGTGGGAGTTAAGCTATGAGGACACGAAGGCATAAAAATGATATAATGGACTCTGGGGACTCAAGGGGAAAGGTGGGAGGGGGGTGAGGGATAAAAGACTACACATTGGGTGCAGTGTTCATTGCTTGGGTGACAGCTGCTGAACTTATGTAATCCAAAACCACCTATTCCCCAAAAACTATTGAAATTAAATTAAATTAAAAAAAGAGTGTTCATATTTACTCCATGGAGGGTAGTTATAACAGCTGCTTCATGTCTTTA…
14	67863153	67863302	150	scaffold2434	2598	3382	785	-		ATGCGCCTGGCCTCTAAGAGAGTTTTCATCAGACCATGCTCTCACTCAAAATCTTCAATGGCTCTCCATTACCTCCATCTGGCCCAAACCAAACTCCTATCACTCCTTTGGTGAACATTCCCCTTTGACCACACTGGAGGCCCTTCTCCC	CCTCCCAAAGTGTTGGGATTATAGGCGTGAGCCACTGAGCCCGGCCTGTGGTGTTCTTTAGGATCATGAGCCAGTCATGTCTTTTTTTTGAAACAGAGCCTCTCTCTGTCACCCAGGTTAGAGTGCAGTGGTGCAATCTCGGCTCACTGCAACCTCTGCCTCCCGGGTTCAAGCGATTCTTCTGCCTCAGCCTCCTGAGTAGCTGGGATTACAGGCATGTGCCACCANNNNNNNNNNNNNNNNNNNNNNNNNNNNNNNNNNNNNNNNNNNNNNNNNNNNNNNNNNNNNNNNNNNNNNNNNNNNNNNNNNNNNNNNNNNNNNNNNNNNNNNNNNNNNNNNNNNNNNNNNNNNNNNNNNNNNNNNNNAGACCAGCCATGTCTTATTCACCATTTAGTTTAG…
14	73799449	73799450	2	scaffold458230	1119	2380	1262	-		CA	GTACAAGTTTTCCTTTTGGTGCAAGAAAATGTTTTGGAACTAGATAAAGGTGGTGGTTCTACAGTGTTGTGAGTATACTAACTACCACTGAATTGTTTATTGTTTATTTTTCTTAAGGTAGTCTCACTCTGTTGCCCAGGCTGGAGTGCAGTGGTGCAATCTTGGCTCACTGCAACCTTCACCTCCTGGGTTCAAGCGAGTCTCATGCCTCAGCTTCCCGAGTGGCTGGGATTACAGGCATGTGCCACCACACCCAGCTAACTTTTGTATTTTTGGAAGAGACAGGGTTTCACCATGTTGGTCAGGCTGGTCTCGAACTCCTGACCTCAAGTGATGCTCCTGCCTCAGCCTCCCGAAATGCTGGGATTACAGGCTTGAGCCACCATGCCCGTCCTGAAT…
14	82753870	82753894	25	C6051517	1132	1942	811	+		CCCATTATTGGGTACTATAGTAGGC	GGCATATGTTTAACATATGACTATGCCAAAATGTTCTCTAAAGTAGTTGTGACATTGTACACTCTCAAGGTTCCAGGAGTTCCAGAACCTAGCCAACCCTTGGTATTATTGTAGATATTTTAAATTTAGCTATTTTAGTGGTTCTAGTGGGAGTGAAGTGGTATCTCACTGTAATTTTAATTTGCATATCCCCAGTGGCTTATGATATTGAACAAATTTTCATGTGCATATGTCAATTGCATATCTTATTTTGTGAAATGTCATTTAAGACTTTGCACTATTTTTATAGGGTTGTTTGTCTTCTGATTGTTGAGTTGAAAGAATTTTGGCTATTTTATAGGACATTTTCATATACATTTTAGAATCAGCTTGTTAATTCTTACGAAAGCCTACTAGAAT…
14	86896756	86896759	4	scaffold499415	2467	3481	1015	+		TTTT	AGGAAAAACACATAAAATGATAACCAGCAGAGCCAAAAGCTAGCTATTAGTCATCAAAAATGAAAATGAAAACTACAGTTTATTATTAACTAAACACCCCCTAGAAAAGTAATATTAAAAAGATTGGCAATAATGAGTTTCTCCAAAATTAGGAATAATTGTGACACTTATACTCTGTTAATCTAGTGTAAATTAGTCCAATTACTTAGGGAATCTACTTGGCAGTATAAAGTTGAACATGTACATACACTGTGACCCAGTTTGATAACTGTGTACGTACCTAACAGAAACGCACATACTTATGTCCAGAAAAAGTAAGCTCTAAATAATTTAAAATGTGAAATGTTCAAAAATAAAATGGTAATACATTTTTATATATTTAATTGGAATCCAAATTTT…
14	92101081	92101092	12	scaffold170488	669	4326	3658	-		AAGCTGCAAAAA	CTCACTCAGAAGCAGAGGTGAACATGGGAATCAGACCTAATATAACAAACATCAGCAATATTTTTTCTCATGAGGATTGTACAAATTTTGTCTCTGACAAAAGTGTCAGTAATCTCTAGAATTATTTTTTGCTCTAGGTGGATCTTTTATGTGTGATGTTCCAGATCAGCTAGTTTGTGTTTATGTAGGTGTTTTTCTATAGAAAACCTACAGAATCACTTTTCAATCTTTTAATATTAATATGAGTAATATTATACCAGTGTTTATCTTAATTTCTTATATTCTAATTATTTTTAAAAGCATATGGTCATTCTCTTAAGGATTAGAATATTTAAAAACCAGAACAGCACAATCTGTGATAAGATTCAATAACTTTGCTCTGTTTGCACAGAAACTAGG…
15	39833927	39833957	31	scaffold254055	1275	1428	154	+		GGAGGCCGGGACTGGCAGATCTGGCCTGAGG	NTTCAAATGTTTGTTGAAAAAGATGAGGAAACTACAGCAGATTAGTCTTTTTGCTTAAGCTTGCATGGAATGTTCATCAAGTTAGACTGCATTCTGGGTCATAAAACATACCTTAACACATTTAAAAGAATAGAAATTCTCAGATCACTTGGGA
15	52388397	52388398	2	scaffold67391	1454	1603	150	+		TT	GCTAGAGATCCCTCTAGCTGGGTTCTATTGTCAGTTTACTCCCATTGACATTAAATCTGGAAATTCCACATTGCTGATGGGACCCCCCCCCCACCTCCAGTGTGTTAATGCTACTATTGATTATTGAGCTGTAATAGATCTTTTCAATAG
15	71553387	71553652	266	scaffold286042	1524	1827	304	-		GCCGAGATGGCACCATTGCACTCCAGCCTACCCCTGGTACCTGTGATGTAACCTTCTTTGGAAAGAGGGTCTTTGCAGATCTAATTAAGATATAAGTTTAGATGAGGTCACAGTAGAGTAGAATAGGCCCTAATCCATTGTGACTGGGGACCCACACAGAGAGCACCATGGGAAGACACAGACAGGGGGAAGACAGCCCATGTGAAGGCAGAGGCAGAGACTAAAGTGATGCAGCTATGAGCCTAGGAACGCCAAGGATTGCCAGC	NACAGGGATATTATAATATTCTGTTGAATGTCTTATAGAAATATAGATCCAGCTGGCCTATTCTGTTTCATGTATTTATTTGTTGTCTTATTTATCTAGTCATTCAATCAGGCATCACTGAGTGCCTACTAAGTGACAGGCACTGAGGAGTTGGCAGTGAACCAACAAGATGCTGTCTCTACCCTAAGGGAGCTCATTGTCGCTTATATTCTGGTCTAGAAACTTGATTTAGAATTTCTTTTTTTTCTTTGAGACAGAGTCTCACACTGTCGCCCGGGCTGGAGTGCAGTGGTGCAACCTTGGT
15	78892129	78892149	21	scaffold586	297	1094	798	+		GGGCAGATCACCTGAGGTCGG	AGGAGAACTGCTTGAGTCCAGGAGTTCGAGACCAGCCTGGGCAACACAGTGAGACCCCCCCCCACCCCACCCACCGACCTCTTCAAATTAAAAAAAAAATTAGCTGGGTGTGGTGGCATACACCTGTAGTCCCAGCTATTTGGGAGGCTGAGGTTGGAGGATCGCTTGAGCCCAGGAGTTAGAGGCTACAGTGAGCTACGATGGCTCCACTGCACTCCAATGTGGATGACAGAGCAAGACTGTCCCAAAAAAAAAAAAAAAAATTAAAAAAAGGCTAAAAATTTTATTGCAGTCTCACTTTTATTTTTTNTATTTTTTTTGGTAGAAATAGGGTTTTGCCATGTTGCCCAGGCTGGTCTTGAACTCCTGGGCTCAAGCGATCTACCCATCTCAGCCTCC…
15	88582703	88582866	164	scaffold215287	337	531	195	+		ATGGCCCTGACAGGTGTCTTTCCCCACAGAATGGTCCATATTCTCTGTCCAGAGGCTTTTCCTCCCCTCCCTGTTCTTCCACAGGGGAAAAATGAGGGTGTAGAGCAAGGAATGGCTCCAATTCCATAAATGGTTTATTCCAAGTTGGGATTCAGGTTCCCAGA	NCTATGTTGTCTGTTCACTCTGATGATAGTTTCTTTTGCTGTGCTCTTTAGTTTAATTAGATCCCATTTGTTAATGTTTGCTTTTCTTGCAATTGCTTTTGGCATCTTCATTATGAAATATTTGCCCATGTCTATGTCCTGAATGGCATTGCCTAGATTTTCTTCTGGGTTTTTTATAGTTTGGGGTTTTGCATT
15	95691674	95692330	657	scaffold306812	1206	1420	215	-		AGCATGGAAGGGACCCAAGTGGGTTGCTGCTGCTGGCTGGGGTGGCCAGCTTTTATTTCCTTATTTGTCCCCACCCAGGTCCTCATGATTGGTCCATTTTACAGAGTGCTGATTGGTCCATTTTACAAACCTCTACCTGGCCACAAAGCGCTGATTGGTGTGTTTCTACAGAGCACTGATTGGTGCATTTTACAAACCTCTAGCTAGCTACAGAGTGCTGATTGGTGGATTTTACAATCCTCTTGCAAGACAGAAAAGTTCTCCAAGTCCCCACTCCACCCAGGAAGTCCAGCAGGCTTCACCTCTCACTTCTACATATAACATATCGTGCTGGCCAATGGGGAGAAGTACGCTAACATTTAAAATATATTTCTGCCTTGAAAGATTTGTAATTTAGTG…	TGACAAGAAAACAGCTTATTTAATAGGCAGATATAAAGTCCTCATTACTCTGTAAATTGATTGGATATTTAGTGATGATAAAGCATTACTGATATAAAATTTTAGAAGCAATGATATTAAATTTNNNNNNNAGGTGGTCTTTTGAAGATATATATGGACACATACAAAGGTTCAATAATAGTATTAGCTCTACTTTTATATAGTGAAATATAAAA
16	7196985	7196995	11	scaffold40356	1893	2808	916	-		TTTTTTTTTTT	TAATAATAATAATAATAATTAAATAAATAAACAATTTACCCATGTAACAAACCTGTGCATGTAGTATTTGAACCTAAAATAAAAATTGCAAAAAATAAAAATTTAACACACGCAAAAGACCCAAAAGAGTGCANTACCTGCATACACACACACACACACACACACACACACACACACAATTACTTATTGAAAACTTACTTATTGAAAACCCACTTAGAAAAATAACCCCCATTTGTTTTTCTTCAGTCTTCACTTATNNNNNNNNNNNNNNNNNNNGGACTCCTTTAAATGTCACTGACCCTATGGTTTTTCTTGTTTGCTGTCAAACTCAAGATGCTGTTTGATCAGATTTCTCCATAGAAATAAACTAGGTACTCGCCCACAGCAACAGCCTCAATG…
16	8131552	8131709	158	scaffold136215	916	4366	3451	-		TTGTTACAACATTGCTTACCACAAACCCTGGTAAAAAAAAAAACTAAACTAAATGATTGTTACTTAATGCTGTTTAAATAAATTATGCTTACTCTAGCAGAATGCCATGCGGCTTAGCGAAAACAAAAACAAAAAACGAAGAGATGAATGCTTAAATG	AGTCCAGGCATAAACTGGGACTATCCCAGACAAAACAGGGTGTATGTTCACCCTTCTTATTTTTCCCCATATCTTTTGCTCTTAACTCATAATAAGTGCTTAGTACACTTTGTTGAGAATAAGTTTTAATTTTTGTTCAGGTAGAACTTGATAGTCATTATATGGCCTGTGGAGAACCAGCATTGGCATTTTCTGGGAGCTTGTTAGAAATACAGAACCTCGCACCCCACTCCAGAGGTATTTAATCAGAACCCGCATTTTAATGAGATCCCAAGGAATTTCATTTGAAAGTTGAAGCTTGAATGTAATGAAATATGTTATATTGGAGTCGGTACAGTTTCAGTAGTTCTTGAACTCGGCTACCCGTTACAATCATCTGAGCCGTTGTGAAAAACATAC…
16	10771589	10771589	1	C5312723	374	614	241	+		T	AGTGTCTGGGACCACCCTGGGCAATGTGGTGAAACCCACATCTCTATAAAAAATGTCAAAAAAAAAAGTACCTACGTGTGGTGGTGCATGCCTGTGGTCCCAGCTACTTGGGAGGCGGAGGTGGGAGGATCGCTTGAGCCCAGGAGTCCGGGACTGCAGTGAGCCATGATCGCACCACTGCACTCCAGCCTGGGCAACACAACAAGACCCTGTCTCAAAAGAAGCAGCAGCAGCAGGAGGA
16	24347964	24347980	17	C5512712	427	798	372	+		TAGGTATGATCCTGGGA	CTTTGGGATGCCAAGGTGGCAGGACGGCGTAAGGCCAGGAATTCGAGACCAGCCTGGGCAATATAGCAAGACCCCATCTCTACCTTGAAAAAATAAAATTAAAATTAAAAAAAGAAAAACTAAAATGAAGAGATCAAGGCCGAGGGGAAGAAGGTGTCTTGGTCCATTTGGGCTGCTATAACAAAGTACCGTAGGATGGGTGGCTTGCAAATAACAAATTTGTTTCTCATGGTTCTGGAGGCTGGAAGTCTGAGATCAGGGTGCCTGCCTGGTGAGGTGCTGGTGAGGGCCCTCTTCCGGGTTGGTGGGGTGCTGGTGAGGGCCCTCTTCCAGGTTGCAGATGGCTGTCTTTTCACTGTATCGCCACATGGC
16	25571014	25571207	194	scaffold1025	974	1308	335	-		AACGCATTCATAGCTGAATTCTACCAGAGGTACAAAAAGAGCTGGTACCATTTCTTTGGAAACTATTGCAAACAATAGAAAAAGAGGGACCTCTCCGTAACTCATTTTATGAGGCCAGCATCATCCTGATACCAAAACCTGGCAGAGATGCAGCAAAAAAAGAAAATTCCAGGCCAATATCCTTGATGAACATC	ATTATTTTGAAATACATTCCATCAATACCTAGTTTATTGAGTGTGTTTTAGCATGAAGTTGTGTTGAATTTTATCCAAGGCCTTTTCTGCATTTATTGAGATAATCAAGTGGTTTTTGTCATTAGTTCAGTTTATGTGATGGATTACATTTATTGATTTGCATATGTTGAAACAGCCTTGCATTNNNNNNNNNNNNNNNNNNNNNNNNNNNNNNNNNNNNNNNNNNNNNNNNNNNNNNNNNNNNNNNNNNNNNNNNNNNNNNNNNNNNNNNNNNNNNNNNNNNNNNNNNNNNNNNNNNNNNNNNNNNNNNNGTAGAATTTGGCTGTGAATCTGTC
16	48905294	48906235	942	scaffold407949	2366	2777	412	-	Multiple SVs?	TTTGGTGCATTTTTCTTGCCCTAAAGTTGTGCTAACTTATGTTCTGTTGGAATAGCAGCCCAGTTCAATGAACCTTCAGACAAACTATCTAACCTCATGTAGGTGCATTTTAATCCCATTTGACTTCTACTGGAAAAAGCCTCAGCTCTGATATAAGACTTTGAGATTATAGGTAAAACCTCAGTTAGTGCAAAAGTATTCACATATGATGCAGCTAGCAGAAGAAGCAGATCACCTGAGGGCCCCACATCTGCTGTGGACATTTCCTAGGCTTGCATCTGTCACAGGTATGTCAGCTATACTAGGGATTTACAGCACATGAGACCGACACAAGGCCTGACCATGAGCTCTGACTTAGGGCTGCCAGGTATCCTATTTTTTCATTCTGTTTCTTGCTTT…	GGCAAAGAGAGGAGAATGACGTGTAAACATTCTATCTAGAGCAGCCATTCACCTCTCCACCACTCTGTGTCACATGGCTCATTTCTACCGTCTTCACAGCAATTACGTTGCTCTGAAATTTCTTTTTATTTAAATTTCAACTTTTACTACAGATTAAATGGTACACATGCAGGTAAATTGTGTGATGCTGAGACTTAGGGTCCCAATGATCCCATCACCCAGGCAATAAGCATAGTACCCAGCAGGTGGTTCTTCTGCCCACACCCCCTCCCTCCCTGCCCTGTTTAGTGGCTCCCAGTGTCTATTGTTCCCATCTTTAGATTCATGTGTATTCAATCTTTAGCTCCCACTTATAAGTGAGGACATGTGGTATTTGGTTTTCTGTTCTTGTGTTCAGTC…
16	69403012	69403035	24	C5836713	648	797	150	+		AGGGCTCTTTGTGTTATATAGATA	TTGCTCTAACTCCATCTGTTCATCTGTCTCCCTCTGGCTTAAGTTTTAGACATTTCCAATCAGTCCAATGTCATTCAGTTTCGGTTTGCTTATCTGTAATGTGTGGTGTCCTAAAAGCCAAGAGTTCTGTCCACACACACAGACAGCAGC
16	69762890	69762895	6	C5505066	484	779	296	+		CTGGAG	TTTTTCTTTTATTGAGTCCACCACTGCGGCCTTGAATTCCTGGGCTCAAGCGATCTTTTTGCCTCAGATCCTGAGTAGCTGGGACACAGGCGCCTGCCACCACGCCTGGCTGCTGGCCACATTTCCAGTGCTCAATAGCTACTTGAAGCTTGTGGCTACCTTACTTGGGCAGCACAGATAGGGAAAGTTCTATTGGACAGGGCTGCCTACCTAGCCCTTTTTTAAAACGTCCTTTTATACTATTTTGTCAGATGGGGTCTCACTTTGTTGCTCAGGCTTTTCTCAAACTCTTGGGC
17	5594700	5595552	853	scaffold404175	345	613	269	+	Inversion+SV	CCTGTCACTACAAAAAATAAAACACCTAGCTGGGCATCGTGGTAGGTGCCTGTAGTTCCGGCTACTCAGAAAGCTGAGATGGGAGGATCTTTTGAGCTCAGGGGGTGACGGTTTCAGGGAGCTGAGATTACACCATTGCATTCCAGCCTGGGTGACAGAGCAAGACCCTGTCTCAAAAAAATAAAAAAAGAAAAAAGAAAATTTAGAATAATGCAATACCCATTTTACTTTTCTATTCTCCAAAATATTAGCTTTTGCAAACAGCTCAGGGCAGCAGGTAGAGCTCTGTGGCAGATCACTAGAGACCAGGTTTCTGATTGGTCAGTTCTCTCTGAGATTACCTGTTTGCCAGCTTGATGGTCACCTAACCGGACTGTCACCTGGTTCCATGGTCACCAA…	ATAGAGCCTGGTCTTGAAATTTCATTCTTCCCCTTCTCCCTCCCTGACCTTGTAAGTGGAAGATCAGGATTTATTTTCCCACTGAGATAGACTGTGCCCACCCCATCAGAGGTTCCTACAGTGGATTTGGTGTGAAATGACACATTTTTTCACCCTTTTTCACAAGATATCATGTCTGTCTACAAAACTGTCTCTGGACTGGGCAAAATGGATTAAATCAATGGGGTGTGAGCAAACCAGTAAATAGTGTGGGAGGAAAATATTAGAAC
17	8760276	8760276	1	C5851561	494	1443	950	+		A	TTAAAATAAAAACAACAACAACAATAAAACTATTAAAATAATCCCCCTTTACCCCTCCCTGGGCTCCAGGGACTCCTGTACTAAGAGGCTGATCCATGCTGTGCTGTGGGCGTGACTGACTGGAGTCTGAAGAATTGAGTTTGAGTCTGGGGCTCCCATCATTGGCCTGTGTGGCCCATTTCTGGCCTCTCTGAGCCTCAGCCACCTCCTTTGTGAGATCACACACCTAAAAGCACAAGGTAGAATGTCAGACTATTGAACAACACCTTGTAGATAAAGAGCTGGGCTTGGAGATCGGGGACTTGAAACCCCAGTACAGAGAGGAACGTGTCAACCATCCATGCCGTTCTGTCTAAAAATGCTCCCTGGCCTGTTTTTGTGAATAAAAGTAGGCATTGA…
17	9804762	9804765	4	scaffold284256	995	3428	2434	+		TTGC	ATATCTTATAAGGGGTTAATATCAAAAATATATAAGGAGCCAGGTGCGGTGGCTCACATCTCTCATCCCAGCACTTTGGAAGGACAAGGCAGGAGGATCACTTGAAGGCAGGAATTTGAGACCAGCCTGGGCAACAAAGTGAGACTCCATCTCTACAAAAGAAAGTTAATTAGCGGAGGTGGTGGGCGTGCCTGTAGTCCCAGCTGCTCGGGAGGCTGAGGATCGCTTGAGCCCAGGAGGTCTAGGCTGCAGTGAGCCATTTTTGCATCTCTGCACTCCAGCCTAGGTGACAGAGCAAGACCCTGTCTCTCCCTATATATATAATATATACATTATATATAATATATAAGGAACTCCTAAAACTCAATAGAAAAAGAACAAATAACACAATTGAAAAAT…
17	17734394	17734394	1	scaffold98542	462	1218	757	+		A	GCCACCTGCCCACTGCCTCCTTGGACCCACTCCCAGCACCCTCCTCTCCATCCCCCCAACCCTGTCCCTTCAGATGCATTAGGGCTGAACCCCTGGGGGCTCAAAGGCAGCAAATCATACAGCCTCCATCTCCTGCTTTTCAAGGGAGGCCCCCACAGTTCAGAGAGGGCAAGATACTTTCCCTAGGAGCAACAGCAATGCGTGGTCGCACTGGGAGGACTTTCTGCTGCCCTGGGGTTAGACAGGCTGGATGCAGAGGCAGAAAAGGGCATGGGAAGGGGAACATGTCTGATAGGCGAGACCCCTCAGGCTCCACCCCTGAGGGGCTGTCAACACGGGAATGAGGGAGAAGGGGCACCATACCAGAGCAGGCTCTGCCTGAGGTGGGGGTTCTGGATA…
17	37433978	37434226	249	scaffold131225	225	495	271	-		GCTTGGGCAACAAGAGCAAAACTCCGTCTCAAAAAAAAAAAAAAAAAAAAAGTAAAATTTACTAAACTTTTATGTTTTTCAAATCTGTCAAGAAAATGAAAGCATCAAAAATGTACTTTAATCACCTCAATAATTTTGGGCAGAGCATGAAATCTCATGAATGCTGAGAATCATTTTATCACGCTGTAGGGAAGAAATGACTCCTGTACTAAGATTTGGGTGAAGGAAAACAATAAAATACACATAAGA	NNNNNNNNNNNNNNNNNNNNNNNNNNNNNATCCTTCCATCACCATTATATGAAAACATCAGTCTCAACATAGCCTTATCAACAATAAGTATTATCATTTTTAAAAATTTTAAGCTGTTTGATAGGTGAAAAATTACATCTTACTTTTGGTTCACTTTCATGCTTCAGTTATCAATGAAGTTACACATTTTTTCCATGTGTTAATTGACCACTTATATTTTTTCTTTTTCTTTTTTATTTTTTGAGATGAAGTCTCTCTCTGTCGCCCATGA
17	41169116	41169116	1	scaffold417862	520	1111	592	+		G	AGGTTGCAGTGAGCCGAGATCGCGCCACNNNNNNNNNAAAAAGAGCGAAACTCCGTCTCAAAAAAAAAAAACAAAACAAAACAAACAAAAAAACCCACAACAATACAAAAATTAGCCAGGTATGGTGGCGTGCGCCCGCAGTCCCAGCTACTTGGGAGGCTGAGGCAGAAGAATTGCTTGAATCCGGGAGGTGGAGGTTGCAGTGAGCCGAGATCGTGTCACTGCACTCCAGCCTGGGTGACAGCCAGACTCTGTCTCAAGAAAAAGAAAAAAAAAAAAGCCAGGCGTGGAGATGGGCACCTGTAATTCCAGCTACTCAGGAGCCTGAGGCAGAACTGCTTGAACCAGGGAGGTGGATGCTGCAGAGAGCCGAGGTTGCGCCACTGCACTCCAGGATGG…
17	61624800	61624803	4	scaffold121157	834	1123	290	+		GGGG	AATAGGAAAAGGAGGACATAATTTCAACCTAGATGGTCTGGCTTTGAGAGCATGTGCAATTAACCACTGCTGAAAAGGGCTGTTGTCCAAGAACTACCTGGTTATTGGTTTTCAGTCCTTTGCTCCAGTGTTCTGTAAAAGAATTTCGAATATGTATATCCCCCTCATACATTTTTAAGTTGACATCTGAAATATTATAAAATACTTCAATGATACATTTAAATAGATGCAAAGGATATAATCTCAAGTGTCTTGTAAATATTGACACTTTATAAAACAATTCCATCCTT
17	69645234	69645257	24	scaffold44792	5394	6589	1196	+		TGCACACTGGGACCCAGGAACTGG	AGCCTTACCAGATGCCCTGCCAGACATAGGCCTCGGCTCTCTTTCTATGCTAATCTCTAACTAATCCCACCTATAACAAAAACAAGCTTCATACCAAAGTATGCATTTTTCATCTGTATTCCAATAGACCAGACACTAGAAATGGGAGTGGACTTGGTTCTATGTACACTTTTTCTATTCAGAGAAGGGGACTCATTTAAGCTTTGGTCTGGGAGTATCCTGTTCTGTGAAGAGTTTCCAAACCAAGATAGGGTGTGGTTAGTAATCTTGGCACTTCAAGTGGCTGAAGATAGATGCCCTGTGGGATCTTGCCATCTATTACACCCACACACACCATTGTCATTACAGCGTCTTAGACAACACCACCACACCCTGCCAGGCACTAGGATTTTCAATTTA…
17	76393475	76393524	50	scaffold354226	479	646	168	+		GGGTTCACACCTCCCCTTTCTGCCTCTCCTAGGAAGGAGGCCTCCCTCTT	CAGACGGGCCCATTGCCCAGAGTTAGTGCCGTTTCTTGGTCTGTCCTTGTTCAGAGTTACTGGNCATTATGATTTTTATTTTCTATCATATTACTTATTGTTTTGCCTTTTGTTTTTTACTTTATTACTTTGGGGCTTTATCTTGTAAAAAACTGTCTTTCTTTTTTC
18	1648315	1648368	54	scaffold242322	1174	1477	304	-		TTTTTTTGTATTTTAGTAGAGACGGGGTTTCACCATGTTGGCCAGGATGGTCTT	GNCGACCAGCCTGGGCAACAAAGTGAGTCCCCATCTCTACAAAAAATTAAAAACAAAAAATTAGCTGGTCGTAGTGACATGTGTCTGTAGTCTCAGCTACTCCAGAGACTGAGGCTGGAGGATCACTTGAGCCTCGGAGGTCAAAGCTGCAGTGAGGCCAGGCGCGGTGGCTCACGCCTGTAATCCCAGCACTTTGGGAGGCCAAAGCGGGTGGATCACGAGGTCAGGNNNNNNNNNNNNNNNNNNNNNNNNNNNNNNNNNNNNNNNNNNNNNNNNNNNNNNNNNNNNNNNNNNNNNNNNNNNN
18	14123432	14123611	180	scaffold223812	278	486	209	-		ACAGGGCCAGGAATGGTGGCTCACGCCTGTAATCTCAATACTTTGAGAGGCCGAGGCAGGAGGACTGCCTGAGCTCAGGAGTTCAAGATCAGCCTGGGCAACATGGCAAAACCCTGTCTCTACTAAAATACAAAAAATTAGCCAGGCGTGGTGGTGCATGTCTGTAGTCTCAGCTACCCG	NNNNNNNNNNNNNNNNNNNNNNNNNNNNNNNNNTCTCAGAGCTTTATTTTATTCCTTTGAAGAATTTCTCCTGGGAACTTTTATGTTTTATCTTTACATAAACCTTCTCTTTTCTTGAGCTAATTTGAGTCCTTCACTCTAGGTTAGTGGTAATTCTAGAAATTCAATGACATAAAATATTGTTTCCCACATCTTAAAATCCAATTTGC
18	28136360	28136586	227	scaffold448137	8157	8462	306	-		ATACAAAAATTAGGCTGGCGTGGTGGCGCACCCCTGTAGTCCCAGCTATTCCGGAGGCTGAGACGGGAGAATCGCTTGAACCCGGGAGGCAGAGTGGCCCGAGGTCGCGCCACTGCATTCCAGCCTGGGTGACAGAGTGAGACTCTGTCTCAAAAGAAGAAGAAGAAGAAGAAGAAGAAGAAGAAGAAGAAGAAGAAGAAGAGGAAGAGGAAGAGGAAGAGGAAGAG	TCCTTCTCCTTCTCCTTCTTCTTCTTCTTCTTTTGATAACGAGGTCCTTTTTTTTCCCTTAAGTTCTGTGCAGAATGTGCAGGTTTATTACATAGGTATACATGTGCCAAGGTGGTTTGCTGCACCTATCAACCCATCATCTAGGTTTTAAGCCCCACATGAATTAAGTATTTGTTCTAATGCTCTCCCCTCCTTGCCCCCCACCCCCTGACAGGCCACTGTATGTGATATTCCTCTCCCTATGTCCATGTGCTCTCATTGTTCAACTCCCACTTATGAGTGAGAACATGTGGTGTTTGGTTTTCN
18	30696767	30696775	9	scaffold75480	15407	15889	483	+		AAATTTACC	CTCAATTAGGTCAGATTCACTCCGGATAATGTCCTCATCCTAAAAATCAACTGATTTGGGACTTTAATTACATGTGCAAAATTCCTTCACAGCAACTCCTCAGCAAATGTTAATTGAATGACTGGAAAATGTGTGTGTGTGTATATATATATATATATANCACATATATCCTGGAATCAATCCGCAAAGCAGAATCAGTAGGATGCAGAGCTAGATAACAGGTGATGATGATGATAGATAGATAGATGCATAGACAGACATAGATATAGACTATCTATCTATCTATCTAAAGTAATTAACTTTTGCAATTGTCAGGGAGGCTAAGTAAATTCAAAGTCTATCATCAGGAAGGATCACAGGAAGGCTAGAAACCGTGAGTATGGGCTAAAACTGTTGTCC…
18	47147405	47147440	36	scaffold166197	947	1231	285	+		GAAAAAAAATTTTTACCTTACCCCCCAGGTTTCGCC	TTTGAGACAGAGTCTTACGCTGTCGCCCAGGCTTGAGTGCAGTGGCGCGATCTCGGCTCACTGCAATCTCCGCCTTCCTGGTTCAAGTGATTCTCCTGTCTCAGCCTCCCAAGTAGCTGGGGATTACAGGCTTGTGCCACCACACCCAGTTACTTTTCTATATTTTTAGTAGAGATGGGGTTTCACTATGTTGGCCAGGCTGGTCTTGAACTCCTGGCAAGTGATCCATCCACCTCAGCCCCACGAAGTGCTGGGATTACAGGCATGAGCCACCACTCTCAGCCA
18	59312090	59312098	9	scaffold239535	2784	3469	686	-		TTGTTAAAT	CATGTGTAAACATTATTGTGGAATAAGTTTGTAGGTGTGAACTTGTTAGCTCACCAGGTGTGCATACAATACATTTTAAAGGGCACTGAAAAAAATGCCTCCAAAATGAAAATTCCATATCAATTTATATGCCTGCTAACAGTGTATAATAGTTCTAGTTTTCCCTACACACTTAAATTTTTTTTAAAGAGAAAAATGTTATATTTTAGATTTTTATTACTTTAGTAGGTGGAATATCTTTTCACATATTTTTGGGCCATTTGTATTTCTTATGTGAATTCCCTGTCTGTATTGCTCATCTTTCTTTTCCTGTTATTTTTTGGTCTTTTTCTTTGATTTATAGGTCTCTGAATAGTATGGCCAATAACTTAACGTCTTCTACCTGATACAGTATTTTCT…
18	63201107	63201276	170	scaffold24294	3912	4462	551	+		AGATACCTTTTTATTAAGATATTTTAGTTTTCAGTATGTTTAATAGTGAAATGAAAATACAAATAAGATGAAGAATATAAAAATAGAGGTAAACTGGTTAAGTGAAACTATAGGCATTTCACACACTGGTAAACTATTTCCAGCAATCATGTTATTCTTGAATATCAAAA	CATCTTGACATGAAAAACAGTAATGGTAATTCTAATACAAAACTAACAGATTGAGTGCATGTGAATCACTAATATTGGTAGGCTATCCAAATATGCAGCTTTTGCTAGTANTAAGTGTGATTTTTGCATGTTCTGTTGTCTTGTATTATATTTGCACCAACATGACTATTGTTTTAAAAGAATAAGGAATTCAGTTATTCAATTAATTTCAAAATAGTTATCAAAGAATAATCCAAAAGTTCNCTACCCTAAAAACTAAGATAAATGTTGAAGGTGATGGCTATCCCAATTAAACTGATTTGATCTTTACATTCTTTATATCAATGTATCAAATTATCACTTGTACCCTCAAAATATGTACATCTATTATGTATCAATAAAATATATAAAATGAAAGAG…
18	69712823	69712888	66	scaffold114542	3291	3570	280	-		AGCAATGGTTGTTAGAGTTATGACTCTTTTGAATACAAATGACAAAGGCCTATCTAAAACTACTAA	NNNNNNNNNNNNNNNNNNNNNNNNNNNNNNNNNNNNNNNNNNNNNNNNNNNNNNNNNNNNNNNNNNNNNNNNNNNTTTTGTTTTTTATTTTTCACTTTTATTTTAGGTTCAGGGTACCTGTTTAGGTTTGTAATAATGGGTAAATTATTTTATTTTAGGTTCAGGTACCTCTGCATGTTGGTTATATTGGTAAACTGCATGTCATGGCAGTTTGGTGTGCTGATTATTNNNNNNNNNNNNNNNNNNNNNNNNNNNNNNNNNNNNNNNNNNNNNNNNNNNN
19	2832877	2833166	290	scaffold400840	310	572	263	-		TTTTTCTCAGAGATGGAGTCTCACTGTGTTTCCCAAGCTGGTCTTGAATTCTTGGACTCAAGTGATCCTCCTTTCTCAGCCTCCCAAAGTGTTGGGAGTACAGGCATCAGCCATGACTCCTGGCCCCATTTTCTTCTATTTTTTCCCCCCATTTTCTTCTTGAAGCCATTTTGCCTATGTTTCTAGTTGTCTCTTCCCTCTTTGCTTTCTTGATAATTCTTTCTCTCTGCCAGACATATTCTCCCAGCTTAACAGGGTAATTTCTTTCTTTTTTTTTGAAACAGTCTCGC	ACAAAACTCCATCTCAAAAATAAATAAATAAATAAAAATAAACCATAATCAAGTGGGTTTTATACCAAGGATGCAAGGATGGTTCTACACACGCAAATCAATAAATGTGATTTATCACAGCTAAGAACAAAAACCATATGATCTCAATATATGCACAAAAAGCATTTCATAAAATTTAGCATTATGGTAAATTTAGCATTAAGGCCAGGGTGGCTCNNNNNNNNNNNNNNNNNNNNNNNNNNNNNNNNNNNNNNNNNNNNNNN
19	3145574	3145575	2	scaffold241843	465	966	502	-		GT	GCTCCGTCTCCAAAAAAAAAAAAAAAAAAAAAAAAAAAAANNNNNNNNNNNNNNNNNNAAAGGACATTCACACGGAAATTGGGAAAACTGGCAAATTGCAAATCAGGACTGTGTGTTAGCGGAGGGCACTGTGTCATGCTTTTGATCAAGGTCCCGCAGTGTTTTTCCTTCTCAGTGCAACTCAAACTCGCTGAGTATTTAGGGAGGAAAAGGTATCAGGGGCCAGGCACAGTGGCTCATGCCTGTAATCCCAGCACTTTGGAAGGCCAAGGCGGGTGGATCACCTGAGGTCAGGAGTTCGAGACCAGCCTGACCAATATGGTGAAATACAAAAATTACTACTAAAAATACAAAAATTAGCTGGGCGTGGTCGTGGGCGCCAGTAATCCCAGCTACTCG…
19	29223821	29223827	7	scaffold446892	709	1308	600	+		GCAACCA	TNNNNNNNNNNNNNNNNNNNNNNNNNNNNNNNNNNNNNNNTTGATTGGAATGAGATGTTCTCTCATGGTGATTTTGATTTGCATTTTTCTGATGAGTAGTAATATTGAGCACTTTTTTCATATGCTGTTGGCCACACGTATGTCTTTTGAGAAGTGTCTGTTCATGTTCACATCCTTTGCTCACTTTTCAATGGGGTGGTATTTGTTGTTGCTGATTCATTTAAGTTCCCTATAGATACTGGATACTAGTTCTTTGTTGGATGTATATATTGAATAAGGTATCTCTACCCATTACTTTGTTGTTGTTGTTATTACCTTTGTTGAAGATCAGTTGATTGTAGGTGTGCATCTTTATTTCTGAATTATCTATTCTGTTTCATTAGTCTATTCTGTTTCATT…
19	44021566	44021605	40	scaffold319945	352	1468	1117	-		TAGATTACTTGAGGTCAGGAATTTGAGACCAGACTGGTGA	NNNNNNNNNNNNNNNNNNNNNNNNNNNNNNNNNNNNNNNNNNNNNNNNNNNNNNNNNNNNNNNNNNNNNNNNNNNNNNNNNNNNNNNNNNNNNNNNNNNNNNNNNNNNNNNNNNNNNNNNNNNNNNNCTGTCTTCTAAAATATTCCACATTCTAGACGTGTTCGACTGTTTCCTCATGGTGTGTCATTTAATTTGTCTTATTAAAACTTTTCTTTCCTATGAACTGAAGTAGATTGTAGATATTTTTGTATTAGTTAATAATAATAAGGCCAGGCGCGGTGGCTCACGCCTATAATCCCAGCACTTTGGGAGGCCGAGGTGGGCGGATCATGAGGTCAGGAGATGGAGACCATCCTGGCTAACACGGTGAAACCCCATCTCTACTGAAAAATACAAAAA…
19	49111995	49112000	6	scaffold251661	258	631	374	+		GCCCAG	ACCTGGCCCTTTTTCTTTTTCCTTTTCCTGAATTATCTGCTATGAAAACTGTGCGTTGTTGTTTTTTGTTGTTGTTGTTGTTGTTGTTTTTGTGAGACGGAGTCTTGCTGTGTCTCCCAGGCTGGAGTGCAGTGCTGTGATCTCGGCTCACTGCAACCTCTGCCTCCCAGGTTCAAGCGATTCTCTTGCCTCAGCCTCCCAAGTAGCTGGGATTACANNNNNNNNNNNNNNNNNNNNNNNNNNNNNNNNNNNNNNNNNNNNNNNNNNNNNNNNNNNNNNNNNNNNNNNNNNNNNNNNNNNNNNNNNNNNNNNNNNNNNNNNNNNNNNNNNNNNNNNNNNNNNNNNNNNNNNNNNNNNNNNNNNNNNNNNNNNNN
19	56847647	56852402	4756	C5613597	524	819	296	-	Antisense	CATTTCTTTTTACTCTTTTTTCTCTGAACTTCTCTTCTCGCTTCATTTCATTAATTTCATCTTCCATTGCTGATACTCTTTCTTCCAGTTGATCGCATCAGCTACTGAGGCTTGTGCATTCGTCACGTAGTTCTCATGCCGTGGTTTTCAGCTCCATCAGGTCCTTTAAGGACTTCTCTGCATTGGTTATTCTAGATAGCCATTCGTCTAATTTTTTTTCAAAGCTTTTAACTTCTTTGCCATTGGTTCGAACTTCCTCCTTTAGCTTGGAGTAGTTTGATCTTCTGAAGCCTTCTTCTCTCAACTCGTCAAAGTCATTCTCCATCCAGCTTTGTTCCGTTGCTGGTGAGGAGCTGCATTCCTTTGGAGGAGGAGAGGTGCTCTGATTTTTAGAGTTTC…	TTCAGAAGGTGGGTAATAACAAACTCCTATGAGCTAAAGGAGCATGTTATAACCCAGCAAGGAAGCTAAGAACCTTGAAAAAAGGTTACAGAAACTGCTAACTAGAATAACCAGTTTAGAGAGGAACATAAATGACCTGGTGGAGGTGAAAAATGCAGCCTGAAAATTTGGTGAAGCATACACAAGTATCAATAGCCGAATTGATCAAGAGGAAGAAAGGATATGAGAAATTGAAGATCAACTTATTGAAATAAGGTGTGAAGACAAGAATAGAGAAAACAGAATGAAAAGGAACA
20	10990142	10990149	8	scaffold30781	1324	1737	414	-		GCAATAAT	NNNNNNNNNNNNNNNNNNNNNNNNNNNNNNNNNNNNNNNNNNNNNNNNNCAAGAGTGCAGAATCAGGCCCTGATTGTGGCTCTGGAATAGCAGCCAGGCATACTAAACACTGGTTCTAAGCATTTTTTAAGGCAAGGACTCAAGTATAAGTGGGTCTGAGAGAGAAACCCATGGAAAATGGAACAAAGATTTAGTCTGGGTCTCAAAAACAATAGAGAAGCTCACTTTCTAGAGATGAGCAATATGGTTGCATTAGCACTACTTCTTCCACGGTCCTGAACCCCCAAGAACAAGACTAGTTCTGGCTCTTGAGTGGAACTCAAAAGTGCATATGGGCGCAGGAGACCATCCACAGAGAAGGGAGAAATCTAGCCAGAAAATCCAGCCAGTCAAGACATT…
20	12359713	12359721	9	scaffold448000	959	1120	162	-		CCTTCCTAA	NCTGTAACCAAGAAGCTGAATGCTAATGCAGGGGTTGCTATGGTAAGCAATCTTTTCTGGTGAGTGGTAGAATAAATAGTTGCATGAATTCCTAAATCAATAGGGGCGACTGAACGGGATATTACCAGGTATTTTAGTCTCTAAATATAGTTATAGAGCTAA
20	34897086	34947085	50000	scaffold39917	468	11546	11079	+		NNNNNNNNNNNNNNNNNNNNNNNNNNNNNNNNNNNNNNNNNNNNNNNNNNNNNNNNNNNNNNNNNNNNNNNNNNNNNNNNNNNNNNNNNNNNNNNNNNNNNNNNNNNNNNNNNNNNNNNNNNNNNNNNNNNNNNNNNNNNNNNNNNNNNNNNNNNNNNNNNNNNNNNNNNNNNNNNNNNNNNNNNNNNNNNNNNNNNNNNNNNNNNNNNNNNNNNNNNNNNNNNNNNNNNNNNNNNNNNNNNNNNNNNNNNNNNNNNNNNNNNNNNNNNNNNNNNNNNNNNNNNNNNNNNNNNNNNNNNNNNNNNNNNNNNNNNNNNNNNNNNNNNNNNNNNNNNNNNNNNNNNNNNNNNNNNNNNNNNNNNNNNNNNNNNNNNNNNNNNNNNNNNNNNNNNNNNNNNN…
21	17559677	17559679	3	scaffold179378	2135	2303	169	-		CTT	GGAGATTTTAGAGCAGAATATAGAAAATGGTCTGACTGGACTGGCGATGATGGTAAAGGAGGTTGAGAAAGCTAGAGTGGTTGGAAAGCACAAGTTTGATTCAGATAGAAAAAAATGGAGACATTTACACAATAGAGAATGGAGAAAACTCACAAATTGGGAAGAAACA
21	21514985	21514998	14	scaffold277771	2333	2666	334	-		CTATTATTGAGATG	TGTCTCACACACACACACCCACACACACACACAAAATAATAATAAATAAATGGGCCGGGCGCGGTGGCTCACGTCTGTAATCCCAGCACTTTGGGAGGCCGAGGCGAGCGGATCACGAGGTCAGGAGATCGAGACCACAGTGAAACCCCGTCTCTACTAAAAATACAAAAAATTAGCTGGGCGTGGTGGCAGGCACCTGTGGTCCCAGCTACTCAGGAGGCTGAGGCAGGAGAATGGTGTGAACCCGGGAGGCGNNNNNNNNNNNNNNNNNNNNNNNNNNNNNNNNNNNNNNNNNNNNNNNNNNNNNNNNNNNNNNNNNNNNNNNTAATAGTAA
21	24760423	24760426	4	scaffold505493	696	1964	1269	+		GAAC	ACAAACTACATTCATGAGTTTGGTGATGTGACTTCTCAAATGAAAGCTGGTTAAAAAAAGTTTATTTCAAATGAGAATTTTCTACTAAATACGCTGATGGAACAATGGAAGTAAAGCACATTCTCACACAGAGAGATGGAAACTGCTCCATAACTTGTAATGAGAACTGTGTGGGTGCTGCTAATTGAATTTGAGCCATGGGAACTTTTGTCTGACATTGAAAAGAATCTGAAATTAAACAGGAGAATAAAAATTTGTCTAAGCAAATTTTGGCAACTATTTCAGCAGCACTTATTTCTGGGCAGCATTTGTGGGTCATTCGGCAATAACATTCTCTATAGGTTTTCAATGAATTGCTCTTAGTAAATTGGATGTCAGAGATTTTATTTTGGAAAACTT…
21	30277199	30277340	142	scaffold1139	2692	3570	879	-		CAGAATCTGGTGCATGTGTTTATCTCAAATCCAGGACTGTTTTTATGTTTACAGACCATGCACTGCAAGTCTAAGTGTTCTCAGGTAAAGCTGTCAAGGCAGGAGGCTGAGTGAGGACACACCAGCTTTACCTGCCTTGGGG	NNNNNNNNNNNNNNNNNNNNNNNNNNNNNNNNNNNNNNNNNNNNNNNNNNNNNNNNNNNNNNNNNNNNNNNNNNNNNNNNNNNNNNNNNNNNNNNNNNNNNNNNNNNNNNNNNNNNNNNNNNNNNNNNNNNNNNNCCTATATGCATTCATAGCTAACTGTATCTTATCTTAGAAATCAGGGGAATTGTTTATTTGAAGCATGAAACCTAAGTTAATGAATGGGATATTTTTGTATTCTTGCAAAGCCAAGAAATATATATTCTACTGCCCACTGGGAAAAAAACAGGACATGTGCCAATGGAAGTCCAGTTAGGATATTAGCCTCTGATAGCAGCTGACTTCCATCTTATCCAAGCACTCTTTCAAAAGTTTTCCCTACTTTCTGATAACTTTTCTCTC…
21	41720410	41720411	2	scaffold294277	1260	1832	573	+		AC	CACACAGTTCCTATNNNNNNNNNNNNNNNNNNNNNNNNNNNNNNNNNNNNNNNNNNNNNNNNNNNNNNNNNNNNNNNNNNNNNNNNNNNNNNNNNAATCATACCCCAGAGAATTCCTATCAGCCACATTATTGCAATCGTACCCCATACAGTTCCTATCAGCCACATTACTGCAATCATACCCCATATAGTTCCTATCAGCCACATTATTGCAATCATACCCCATACAGTTCCTATCAGCCACATTATTGCAATCATACCCCATACAGTTCATATCAGCCACACTATTGTAATCGTACCCCACACAGTTCCTATCAGCCACATTATTGCAATCATACCCCATACGGTTCCTATCAGCCACATTATTGCNNNNNNNNNNNNNNNNNNNNNNNNNNNNNNN…
21	43249538	43250816	1279	scaffold3069	675	2177	1503	+		NNNNNNNNNNNNNNNNNNNNNNNNNNNNNNNNNNNNNNNNNNNNNNNNNNNNNNNNNNNNNNNNNNNNNNNNNNNNNNNNNNNNNNNNNNNNNNNNNNNNNNNNNNNNNNNNNNNNNNNNNNNNNNNNNNNNNNNNNNNNNNNNNNNNNNNNNNNNNNNNNNNNNNNNNNNNNNNNNNNNNNNNNNNNNNNNNNNNNNNNNNNNNNNNNNNNNNNNNNNNNNNNNNNNNNNNNNNNNNNNNNNNNNNNNNNNNNNNNNNNNNNNNNNNNNNNNNNNNNNNNNNNNNNNNNNNNNNNNNNNNNNNNNNNNNNNNNNNNNNNNNNNNNNNNNNNNNNNNNNNNNNNNNNNNNNNNNNNNNNNNNNNNNNNNNNNNNNNNNNNNNNNNNNNNNNNNNNNNNN…	CACCACACACACATACACATACATGTCACACACACCATCACACACTATGCAAATACATACACACCCAACACACATCACACACACACACATGCCCCACACAAATACACAATCACATACCACACAAATAATATACTCAACACACCACACAAAAACACATGCCCCACAAATACACAATCACACACACCACAAATACACACATATTCAACATAAACTACACACACAATACACAAATAACACCACACACAGAAGCCACAAATACTCAACACACCACAGATGCAAGCCCCACACAAATGCACAATTACACCACATACACATTCAACACATCACACACATATAATCACACACCACACAGATACACTCAACATACACCACATACACAACCCACAAACAGACATTCAA…
21	43852514	43852514	1	scaffold63488	432	635	204	+		G	NTTCTGTAAGAATCTTCCATCAACTTCTCTGTGGATCATGGAGGAATGGTTCTCCATAGGAAGCAGTTACACTAGTGTGAATGCTTGGACAGGTCTTTTCATCCCAGCAGCATATATATGTCATTTTGTTAGTGAATGCACCCCGACCTGTGGTCTCTGACCATGCCACTTCTGGCACATGCTGTACCTCTCAGTCTCATCTCT
22	26216014	26216019	6	scaffold91982	1607	2669	1063	-		TCACAC	NNNNNNNNNNNNNNNNNNNNNNNNNNNNNNNNNNNNNNNNNNNNNNNGTGATGATAGGGTGATGGTGATGGTGATGATGGTGATGATGGGGTGATGGTGATGATGATGATGATGGTGATGATGGGGTGATGGTGGTGATGATGGGGTGATGGTGTGATGATGATGATGATGGTGATGATGGTGGTGGTGATGGTGATGATGATGATGATNNNNNNNNNNNNNNNNNNNNNNNNNNNNNNNNNNNNNNNNNNNNNNNNNNNNNNNNNNNNNNNNNNNNNATGGTGATGATGATGGTGATGGTGATGATGGTGATGGTGGTGGTGATGGTGGTGGTGATGGTGTGATGATGATGGTGATGGTGGTGATGATGGTGTGATGATGATGGTGATGATGATGGTG…
22	35260875	35260875	1	scaffold162217	963	1224	262	+		C	NNNNNNCCTTGAGGGAGGTTCCAAATGCATAGCAAGATTGCTTTTGTTTTTGTTCTACTTTGTTTCTGAAACTTGCAAATAATTTGAGAATTTGCTACGTATTAAGGCATAGAATCCAACAGCAATTATCAGCTGCAATACATGGGCACTTGCAATGAACACTTTGGTCTAAGAAATTATCACNNNNNNNNNNNNNNNNNNNNNNNNNNNNNNNNNNNNNNNNNNNNNNNNNNNNNNNNNNNNNNNNNNNNNNNNNNNNNNT
22	43620734	43620823	90	scaffold319035	161	532	372	+		ACTGCACGGCCCTTTCCAGCCTGTGTCTGGTTGGGGGAACCGGAACGTCATGCTAAGCACACACTTTTGACTGATGAAAGTGATGATCAT	TGTTTAACTGTGTAAAGCTTACATTCTAGTGAGGAGAGAGAGATGGACAGAGAGACAGACATAAACCAACACGAACCTGTAAAGTGCACATTACTTCTGGTGGCTGGGAGTGTGATGGGAGGGAAAGCAAGCTGGAAGCACAGGGGGCCCAGATGGGTGCGGAAGTGGCCAAGGCTGCGGCTCTGGGTGGNNNNNNNNNNNNNNNNNNNNNNNNNNNNNNNNNNNNNNNNNNNNNNNNNNNNNNNNNNNNNNNNNNNNNNNNNNNNNNNNNNNNNNNNNNNNNNNNNNNNNNNNNNNNNNNNNNNNNNNNNNNNNNNNNNNNNNNNNNNNNNNNNNNNNNNNNNNNNNNNNNNNNNNNNNNNNNNNNNNNNN
22	49672574	49672578	5	C5844037	461	1316	856	-		ATATA	GCCCTCAGGAACTCTGAGGGGGGAGATTCCCTCCACAGAGGGTCCTCCCTGAGGCTTCCCAGAGAAGGGCTCCTCCTTTGAGGCACTGATCTTCAGACCAGTGGCCTCTGGGCCAGAGTCACCGTGCTGGGACGGGTGCCCGGGAGCAGGTGTGCGCTCACAGGGGACTCACTGACTTGGGGCGGGGGTCGGTGGCAGGACCCTTGCTGCTTCAGAGGAGATGCTCTCCTGAGACCCGCTCTGCTGAGACCCCCTCAGGGCTCCTCGGCACACAGCCCCTTCCCCTCACTGTGGGAGAGACAGTTTCCCTGGAATCTCTCCACATACCTCCAGGGAGTAGCCTTTTTGTGTCTGTTGGTTTGAGCTGTTTTGGAACATGTTGTCCTCTGCGTGGCCTCG…
22	50933802	50933805	4	scaffold210812	547	1654	1108	-		TGTT	GAAAGAGTGAGACTCCATCTCAAAAAAAAAAAGAAAATGAGGAATCAGGGCTTTGGTGCCTTGTCATGGGTGCCAGCCCAGCCCATTTCTCTAAGTTGCCATGGGGTATAGCAAATGTGCTGTAAACCCTTCCATTCCTTTGGTTATGAATTATGTATCTTTCCTGTTTTTGTGTGTGTGTGTGTGTGTGTTTGTTTGTTTGTTTTTGAGACTGAGTCTCCCTCTGTTACCCAGGCTGGAGTGCACTGGTGTGATCTCTGTTCACTGTAAACTGTGCCTCCCAGGTTCAAGTGATTCTCCTGCCTCAGCCTCCCAAGTAGCTGGAATTACAGGTGCGTGCCACCATGCCCAGCTAATTTTTGTATTTTTAGTAGAGATAGGGTCTCAACATGTTAGCCA…
X	12006603	12006770	168	scaffold191675	1708	1925	218	+		ACTACAAGAAAACTTTGGAGAAGCTCTCTAGGACATTGGTCTGGGCAAAAATTTCTTAAGTAATTCCTGGGTGATACCAACAAGCACAGGCAACAACCAAAGCAAAAATGGACAAATGAGATCACATCAAGTTAAAAAAACTTTAGCACAGCAAAGAAAACAATCAAC	NGTCATATTGGATTAGTCGTATTGGATTACATGCCCACTCTACTCTAGTATGACCTCATTTTAATTTGATCACATTTTCAAAAACCCTGTTTCCAAATGCAGTTGCATTCTGAGGTACTAGGGGTTAGGACTTGGACATAGACATTTTGGGGGACACAATTCAACCCTTATTTGCCAAATCACTTTTTAGAATGATTAAGGCAATTAATGATCTTCTT
X	21471581	21471772	192	scaffold352216	5172	5358	187	-		GCTCATTAGCCTCAGGATAAAACTCATATTATTTAACAGACTTTCAAGGCAACACATTATTAGATTTCCAAAGTTTTCCCTCTTCAGTTCATCTCTCCATATTTCTCTTTCATATCTCATGCCCTTGTTGCTCTGTATGCCTCAGCCATAGGACCTTTTAAGTTTTTAAAATTTTCAGTCTCTAAAGCTGTA	CACTACTATATCCCTAGAATCTAGAACAGTGCCTGGCACTTAGTAGGAGCCCAATAAATAATTGTTGAAGGAATGAAAAAATGAACATGTGACCAGTGCTTGGCAGTTTTCAAAGGATTTCTGTAATTACTAGCTCATTGATTACCATTGCAACCNNNNNNNNNNNNNNNNNNNNNNNNNNNNNNNN
X	22582376	22582625	250	scaffold309573	1496	1760	265	+		TATAAATCATTCTACTATAAAGACACATGCACACGTATGTTTACTGTGGCACTATTCACAATGACAAAGACTTGGAATCAACTCAAATGCCCATCAATGACAGACTGGATAAAGAAAATGTGGCACATATACACCATTGAATACTATGCAGCCATAAAAAGGATGAGTTCACGTCCTTTGCAGGGACATGGATGAAGCTGGAAGCCATCATTCTCAGCAAACTAACACAAGAACAGAAAATCAAACAATG	AGTTTCTTTTTCTGTGCAGAAGCTCTTAAGGTTAATTAGATCTTACTTGTCAATTTTTGCTTTTGTTGTGATTGCTTTTGGCATCTTTGTCAAGAAATCATTACCAGTTCCTAAGTCCAGGATGTATTGCCTAGTTTGTCTTCCAGAGTTTTAATAGTTTTGGGTTTTACATTTAAGTCATTAACCCGTCTTGAGTTGATTTTTGCATCTGGTGCAAGGAAGGGGTCCAGTTTCAATCTTCTGCATATGGCTAGTCAGTTGTCCN
X	30662430	30662470	41	scaffold254424	2237	4038	1802	+		AAAAAATGGCCATGTCTTTTCATGGCTTGATAGTTAATTTA	TTAGTAAATTAAGGCTGGATGCAGTGTGGTTCACACCTATAATCCCAGCACTTTGGGAAGCTGAGGCAAGCGGATCACCTGAGGTGAGGAGTTCGAGACCAGCCTGGCCAACATGGTGAAACCCCCGTCTCTACTAAAAATACAAAAGTTAGTCGCGTGTGGTGGCTACGCCTCTAATCCCAGCTACTCGGGAGGCTGAGGCACGAGAATCGGTTGAACCCAGGAGGTAGAGGTTGCAATGAGCTGAGATCGCACCACTGCACTCCAGCCTGGGCAACAGAGCAAGACTCCATCTCAAAAATAATAATAAGAATAAAATAAAAATTAGTAAATTAATTGATTAAATTGATTGCTTAAATATAACTAAAAAATTTCTAATAAAATATATTTTATCATAAG…
X	46356714	46356904	191	scaffold451115	1177	2199	1023	-	KRBOX4, A105c	TCCCTGTGTGTCACAGTACAATCCATTAGGATTTGGAAGCTGTATTAATCCATTTTCATGCTGCTGATAAAGACAGACCCGAGACTGAGCAATTTACAAAACAAAGAGGTTTAATGGACTTACAGTTCCATGTGGCTGGGGAGGCCTCACAATCATAGTGGAAGGCAAGGAGGACCAAGTCACATCTTACA	ACCCTTCTTTCTCCTCCTCAGCCTATTCAACGTGAAGATGACGAGGATGAAAACTTCTTATGATCCACTTCACTGAATGAATAGTAAATAGAATACACATATAATACACAAAATGTGTTAATGAACTGTGTACATGATCAGTAAGGCTTCTGGTCAACAGTAAGCTATTAGTAGTCAAATTTGGGGGGATTCATAAATTATATGCAGATATTTTATTGCTGGAGAGTCAGTGCCCATAATCCCATGTTCCAGGGTCAACAGTATTTTGCATCTCGAGACTGGGTATCCTATAATATTTGGAGGCAGGGGCTCTCAATATGTTGTTCAGGCTGGTCTCAAATTCCTGGGCCCAAGCAGTCCTGCTCAGCCTCCCAAGTAGCTGGGAATACAGTATCCTAT…
X	48971880	48971959	80	scaffold94429	321	965	645	+		AAAAAGAAAACTTGACAGACTGGGAGAGTGGGGCTCAAGATAACCAACCACCATCATGGAAGTGTCTAATGTTCTGTAAG	GAAGGGCCTTTCCTGTATTCCCTGGAGCCACTCTACACCCTGTTGACAGATGGGAGTCCCGCCACATCCATTTCACAGATGAGGTAGCCTAAGGAGTAGTTTACAAAAATCACTGTAATAAAGGGTGGTGGTGATAACAACAGGCACCTTTTATTGTGGGCATGTTTTAACCCCTGCCCTGCACTGAGAGCTCAATACACATTCCTTCACTAAGGCACCAATCACAAGAGGAAGAAATAGTAAATTCCATGCTAATTTGACAGACCGGAGGCCGAGCGCGGTGGCTCACGCTTGTAATCCCAGCACTTTGGGAGGCCGAGGTGGGAGGATCACTTAAGGTCAGGAGTTCCAAGACCAGCATGGTCAACATGGTGAAACCCTGTCTCTACTAAAAACACA…
X	77458191	77458202	12	scaffold319896	352	1602	1251	+		AGCTGACATTGC	NNNNNNNNNNNNNNNNNNNNNNNNNNNNNNNNNNNNNNNNNNNNNNNNNNNNNNNNNNNNNNNNNNNNNNNNNNNNNNNNNNNNNNNNNNNNNNNNNNNNNNNNNNNNNNNNNNNNNNNNNNNNNNTTACCTTGCCTCCTGCTTGACATTATAGTTTCACTTGATTATTTTTTGTTTCTAAATTAAAAGCATATAATATAAATACAAAGCTTAATAGAGCAAAATGCTGATTTTTATGGATTCTAATATTTTTATATTATTCTTTCTTCCATCTTAGGTAGTAGAAAATGGGATTCACAAAATTATCATTGTTCTCAGATAACTATCACACATCCATGCCTGCACCTATACAACAAGTAACACACTTCGTAACACCATCCTCTCCTTTGTACCCACAAG…
X	98389436	98389465	30	scaffold147516	2053	2640	588	+		TACCAATACCCCCAATAACCAATACCAATA	GGTAAAAAAACCCAGGGTCCTGCCCTTCTTTTCCCAAGGAGAATTTGTTTACATTAGGGAGGTTAATTGTTTATTCCACTCTCAGGAGAGGATGGGGAAAATGTATATATAAGCTCCCAGATTCGTATTTTGGGGTTCTTCTCTATTATGTGGAAGGACACACCTGCCTTTTACCATATTGCACTGAGCATAAATATTTGGGGCAGAGAATCAATCTGATAATTCCATGGCTATAAGTAAGACTAATCAGCCCTGATCCAGGGATTGTATGCTAATTTTCAGGTTAATGTGAACAAATATAGATAAAATTATATCAATATCTGCCTTACCAACTACACAAGGGAAGGTCAAATGAGATAGCTGATACCAAAATGCTTCAAAAAGAACTTAGAAATATCA…
X	127745091	127745338	248	scaffold45177	2563	3088	526	-		TTTTTTTTTTTTTTTTTTGAGACGGAGTCTCGCTCTGTCGCCCAGGTCGGACTGCGGACTGCAGTGGCGCAATCTCGGCTCACTGCAAGCTCCGCCTCCCGGGTTCACGCCATTCTCCTGCCTCAGCCTCCCGAGTAGCTGGGACTACAGGCGCCCGCCACTACGCCCGGCTAATTTTTTGTATTTTTAGTAGAGACGGGGTTTCACCGTTTTAGCCGGGATGGTCTCGATCTCCTGACCTCGTGATC	NNNNNNNNNNNNNNNNNNNNNNNNNNNNNNNNNNNNNNNNNNNNNNNNNNNNNNNNNNNNNNNNNNNNNNNNNNNNNNNNNNNNNNNNNNNNNNNNNNNNNNNNNNNNNNNNNNNNNNNNNNNNNNNNNNNNNNNNNNNNNNNNNNNNNNNNNNNNNNNNNNNNNNNNNNNNNNNNNNNNNNNNNNNNNNNNNNNNNNNNNNNNNNNNNNNNNNNNNNNNNNNNNNNNNNNNNNNNNNNNNNNNNNNNNNNNNNNNNNNNTTTGATTATTATTAGCTTTGAGACCTTTGACTTTTGTTCTCTTTGAAGTTCAGATTTTTATGTGCCCAAAAATGAGGAAGTAGAGGTTGAATTAAATAATCTATTCCACAAAATAATAATGGCATATAGAAGGTTATTG…
X	145288807	145288810	4	scaffold280409	2697	3056	360	+		CCTC	TCTCAGATACTAGTCTTATGGATCTTGCACAACATAGAAGCTTACGTCTTCAAGGTCAAGTGGAGAATATCTCTCCAGTCTGCTAAAATAGAGTTTATATCTTGTAAGATAATCACAAGGAGTGACTATCCCGTCACTCTTTACCATATTCACAGGTCTTACCCCCATACTCAAGGGGTGGAAATTATACAGAGCATGTAAACCAACTGGGCAGGAATCTTGGGGACCATTTAAAATTCTGTCTACCACAGAAAGAAAAAGTTCTTGTAAAGGAGAAACATGATGTGCAGAAGGATTAGCTTTTGACAAAAGTACAGATGTTTATTCTTTTGCAATAGAAGCAGAGGAAGGATATGTGGT
X	150217081	150217273	193	scaffold373719	2795	2988	194	-		TGCAATTGGAGAAATTATTTTCTTTTTCTCTTCCCCCCCTTTTTACCTCCCCTCCCCCACCTTTCCCTTTCCTTTCCTTTTTCTTGGAAAATCTATGTAGACACTGTCAATGGACTACCCACAATGGAAGAAGACGTTTATTTTCTTGTTCTCCCACATCCCAATTTTCATTGGTTATATTCGCCTTACTTTG	NTAAATTTTGTCCTTGCATAAGTTATTTTATTTATTATTATTATTTTTGAGATGGAGTCTCACTCTGTCACCCAGACTGGAGTGCAGTCGTGTGATCTCGGCTCACTGCAAACCCCGCCTCCTGGGTTCTAGCGATTCTCCCGCCTTATCCTCCTGAGTAGCTAGGACTACAGGCATGTGCCACCACGCCCAGC
Y	7588541	7588541	1	scaffold234667	475	3802	3328	+		C	ATCAGAAAATGCATTTAATGGCATATGTGCAATTTAGCCCTTACATTATTAAGTGGCTATTCTGAAATAGAAGCCCTGACTATAACTCCTAGGCCAGACATTCCTGCAGAATAGTGGTCCAAGGGAGTGGCTATCAGAAACACGTGGTAAGGTTTCATTCTCCATCTTTTACCAGTCCCATGCTAAAACCTGCAGGTTCCTGGTGAAACACTCCAATATCAGCTTTTTCCCTCATCACCACTGGCATTATTGAGCATGATCCAGAACTCTCATTAGTCACCTTCTGTATGCAGGCACTGCAATATTAAGAAACTGCAAAAAGTAGGACCTGCCTTGGGGGTTCGTTGCAAGTATATCTGTATAAAGTATATTACCCACATATTTAATGTATATATTTTA…
		min	27970.3				2018.94
