# Supplementary material for: A high-quality human reference panel reveals the complexity and distribution of genomic structural variants
Source: Nat Commun. 2016 Oct 6;7:12989. doi: 10.1038/ncomms12989 (PMC5059695; doi:10.1038/ncomms12989)
Supplement: Supplementary Data 4 — Allele frequency and functional impact of structural variants [file ncomms12989-s5.xlsx]

## Sheet: All
Supplementary Data 4. Allele frequency and functional impact of structural variants.
	Deletions				Complex Indels				MEI				Short Dels				Short Ins
	Q1	Q2	Q3	Q4	Q1	Q2	Q3	Q4	Q1	Q2	Q3	Q4	Q1	Q2	Q3	Q4	Q1	Q2	Q3	Q4
n	9947	7747	9507	14365	8500	21529	22152	11111	5774	2843	2670	2143	400650	247346	237903	207390	84494	130571	148497	167900
exonic	620	196	136	99	28	29	22	14	50	12	10	3	2564	1105	806	550	487	398	423	562
intronic	3733	2955	3862	5770	3053	7853	7775	3896	2391	1104	929	625	173771	106272	102198	90174	38199	58298	65470	71640
intergenic	5367	4139	5279	8224	5356	13458	14184	7119	3211	1677	1703	1483	213490	133290	128880	111676	43270	68259	78752	91520
OMIM	583	403	550	837	503	1263	1209	625	318	150	125	90	24767	20235	13910	7182	5206	11249	8856	6583
exonic & OMIM	32	5	5	6	4	7	3	3	6	0	0	0	197	55	10	7	35	18	8	11
KEGG	1159	836	1060	1536	971	2393	2342	1220	673	304	240	180	47383	39128	26750	14254	10413	22320	17026	13277
exonic & KEGG	73	9	15	5	7	10	5	0	13	1	0	0	365	122	27	17	66	41	24	26
MGI	405	337	434	604	20	14	41	1077	254	119	81	60	17085	10290	24254	12847	9590	2134	15423	1649
exonic & MGI	21	1	4	3	3	3	4	1	4	0	1	0	284	108	22	16	39	19	12	28
Legend:	Significant difference (4x2 Chi-Square test)
	Chi Square test not performed
