# Supplementary material for: A high-quality human reference panel reveals the complexity and distribution of genomic structural variants
Source: Nat Commun. 2016 Oct 6;7:12989. doi: 10.1038/ncomms12989 (PMC5059695; doi:10.1038/ncomms12989)
Supplement: Supplementary Data 5 — Allele frequency distribution (quartile-based) of MEI deletions and insertions [file ncomms12989-s6.xlsx]

## Sheet: 05_DEL_type_AF_rec_ov_90perc.tx
Supplementary Data 5. Allele frequency distribution (quartile-based) of MEI deletions and insertions
		Deletions, 90% reciprocal overlap with Repeat					Mobile element insertions
Quantile		Q1	Q2	Q3	Q4		Q1	Q2	Q3	Q4
Mobile element
AluJb		0	2	0	1		12	2	13	0
AluJo		1	0	1	1		5	4	2	0
AluJr		-	-	-	-		25	7	7	2
AluMacY*		-	-	-	-		61	33	24	9
AluSc		4	2	0	4		58	61	49	37
AluSg		7	0	1	1		94	37	30	20
AluSp		3	0	2	2		27	46	34	26
AluSq		4	2	2	2		102	88	57	68
AluSx		5	11	3	7		72	69	84	95
AluSz		-	-	-	-		60	44	51	57
AluY		25	29	78	253		16	28	89	73
AluYa		11	36	131	559		458	552	644	366
AluYb		11	24	91	350		414	449	441	282
AluYc		0	0	0	0		37	55	90	69
AluYd		0	1	1	8		56	36	34	21
AluYe		-	-	-	-		15	28	48	35
AluYf		-	-	-	-		25	40	18	12
AluYg		2	3	17	25		35	24	37	28
AluYh		0	1	0	6		7	10	7	5
AluYi*		-	-	-	-		9	13	20	19
AluYk*		-	-	-	-		1091	183	52	37
SINE_Unknown		0	0	0	5		666	132	155	124
TOTAL_SINEs		73	111	327	1224		3345	1941	1986	1385
L1		0	0	0	0		127	57	40	72
L1HS		1	2	5	117		531	334	306	306
L1M		5	2	2	0		8	7	5	1
L1P		3	4	4	23		237	145	117	159
L2		2	1	1	0		0	0	0	0
LINE_Unknown		1	0	1	0		1197	161	57	121
TOTAL_LINEs		12	9	13	140		2100	704	525	659
SVA_A		0	0	0	0		17	14	11	9
SVA_B		0	1	0	0		7	9	9	8
SVA_C		0	0	0	0		1	1	1	0
SVA_D		0	0	0	6		21	19	21	22
SVA_E		0	0	1	5		37	32	39	17
SVA_F		0	0	0	13		50	53	59	33
SVA_Unknown		0	0	0	0		194	67	18	9
TOTAL_SVAs		0	1	1	24		327	195	158	98
HERV		1	0	0	1		1	2	1	0
HERV_Unknown		4	0	2	10		1	1	0	1
TOTAL_HERVs		5	0	2	11		2	3	1	1
TOTAL		90	121	343	1399		5774	2843	2670	2143
* - mobile elements of this type were not included in Ensembl repeat annotation
