# Supplementary material for: A high-quality human reference panel reveals the complexity and distribution of genomic structural variants
Source: Nat Commun. 2016 Oct 6;7:12989. doi: 10.1038/ncomms12989 (PMC5059695; doi:10.1038/ncomms12989)
Supplement: Supplementary Data 6 — List of 115 GWAS hitSNPs significantly in LD with GoNL deletions [file ncomms12989-s7.xlsx]

## Sheet: Sheet1
Supplementary Data 6. List of 115 GWAS hitSNPs significantly in LD with GoNL deletions.
Phenotype	GWAS_SNP_Position	HITALLELE	SNP Overlapping Gene	SNP Gene Component	GoNL_Deletion_Position	GoNL Deletion Length	Overlapping Gene name	Overlapping Gene Component	Max Vertebrate conservation	Mean Vertebrate conservation	#Spikes in Conservation	#Encode Histone Strong_Enhancer Marker	#Encode Histone Active_Promoter Mark;	OMIM_DISEASE	KEGG Name	GWAS Study Description	GWAS_PubMedID
Upper aerodigestive tract cancers	chr4:84374480	C	intronic	HELQ	84368226	25	HELQ	intronic	0	0	0	0	0			A genome-wide association study of upper aerodigestive tract cancers conducted within the INHANCE consortium.	http://www.ncbi.nlm.nih.gov/pubmed/21437268
Paget's disease	chr18:60060735	A	intergenic	TNFRSF11A(dist=6309),ZCCHC2(dist=129405)	60061252	29	TNFRSF11A(dist=6309),ZCCHC2(dist=129377)	intergenic	0.001	0.001	0	0	0			Genome-wide association study identifies variants at CSF1, OPTN and TNFRSF11A as genetic risk factors for Paget's disease of bone.	http://www.ncbi.nlm.nih.gov/pubmed/20436471
HDL cholesterol	chr1:230294916	T	intronic	GALNT2	230295077	22	GALNT2	intronic	0	0	0	2	0		Mucin type O-Glycan biosynthesis - Homo sapiens (human) ; Metabolic pathways - Homo sapiens (human) ;	Newly identified loci that influence lipid concentrations and risk of coronary artery disease.	http://www.ncbi.nlm.nih.gov/pubmed/18193043?ordinalpos=1&itool=EntrezSystem2.PEntrez.Pubmed.Pubmed_ResultsPanel.Pubmed_RVDocSum
Ulcerative colitis	chr3:53062661	C	intronic	SFMBT1	53069165	112	SFMBT1	intronic	0	0	0	0	0			Host-microbe interactions have shaped the genetic architecture of inflammatory bowel disease.	http://www.ncbi.nlm.nih.gov/pubmed/23128233
Platelet counts	chr6:25548288	G	intronic	LRRC16A	25529871	142	LRRC16A	intronic	0.013	0.0095	0	0	0			New gene functions in megakaryopoiesis and platelet formation.	http://www.ncbi.nlm.nih.gov/pubmed/22139419
Pancreatic cancer	chr13:73916628	C	intergenic	KLF5(dist=273992),LINC00392(dist=212708)	73925672	29	KLF5(dist=273992),LINC00392(dist=212680)	intergenic	0.011	0.0065	0	0	0			A genome-wide association study identifies pancreatic cancer susceptibility loci on chromosomes 13q22.1, 1q32.1 and 5p15.33.	http://www.ncbi.nlm.nih.gov/pubmed/20101243?itool=EntrezSystem2.PEntrez.Pubmed.Pubmed_ResultsPanel.Pubmed_RVDocSum&ordinalpos=11
Triglycerides	chr1:63049593	C	intronic	DOCK7	63006804	28	DOCK7	intronic	0.004	0.002	0	0	0			Newly identified loci that influence lipid concentrations and risk of coronary artery disease.	http://www.ncbi.nlm.nih.gov/pubmed/18193043?ordinalpos=1&itool=EntrezSystem2.PEntrez.Pubmed.Pubmed_ResultsPanel.Pubmed_RVDocSum
Urate levels	chr3:53100214	T	intronic	SFMBT1	53069165	112	SFMBT1	intronic	0	0	0	0	0			Genome-wide association analyses identify 18 new loci associated with serum urate concentrations.	http://www.ncbi.nlm.nih.gov/pubmed/23263486
Height	chr7:28189411	A	intronic	JAZF1	28214301	365	JAZF1	intronic	0	0	0	0	0	Endometrial stromal tumors (2)		Common variants in the JAZF1 gene associated with height identified by linkage and genome-wide association analysis.	http://www.ncbi.nlm.nih.gov/pubmed/18952825?ordinalpos=1&itool=EntrezSystem2.PEntrez.Pubmed.Pubmed_ResultsPanel.Pubmed_DefaultReportPanel.Pubmed_RVDocSum
D-dimer levels	chr18:62998775	G	intergenic	LOC284294(dist=906019),CDH7(dist=420641)	62996846	82	LOC284294(dist=906019),CDH7(dist=420560)	intergenic	0	0	0	0	0			Genetic predictors of fibrin D-dimer levels in healthy adults.	http://www.ncbi.nlm.nih.gov/pubmed/21502573
Corneal structure	chr9:139860264	T	intergenic	LCN12(dist=5920),PTGDS(dist=16086)	139855869	24	LCN12(dist=5920),PTGDS(dist=16063)	intergenic	0.002	0.002	0	0	0			Genome-wide association analyses identify multiple loci associated with central corneal thickness and keratoconus.	http://www.ncbi.nlm.nih.gov/pubmed/23291589
Mean platelet volume	chr12:57055291	C	intergenic	PTGES3(dist=1465),NACA(dist=22553)	57083657	26	PTGES3(dist=1465),NACA(dist=22528)	intergenic	0.065	0.063	0	4	2			New gene functions in megakaryopoiesis and platelet formation.	http://www.ncbi.nlm.nih.gov/pubmed/22139419
Ulcerative colitis	chr7:107503441	A	intergenic	SLC26A3(dist=85443),DLD(dist=2430)	107529121	120	SLC26A3(dist=85443),DLD(dist=2311)	intergenic	0.115	0.1125	0	0	0			Genome-wide association identifies multiple ulcerative colitis susceptibility loci.	http://www.ncbi.nlm.nih.gov/pubmed/20228799
Graves' disease	chr6:32663851	T	intergenic	HLA-DQB1(dist=27349),HLA-DQA2(dist=47347)	32661815	115	HLA-DQB1(dist=27349),HLA-DQA2(dist=47233)	intergenic	NaN	NaN	0	0	0			A genome-wide association study identifies two new risk loci for Graves' disease.	http://www.ncbi.nlm.nih.gov/pubmed/21841780
Height	chr6:32663999	C	intergenic	HLA-DQB1(dist=27349),HLA-DQA2(dist=47347)	32661815	115	HLA-DQB1(dist=27349),HLA-DQA2(dist=47233)	intergenic	NaN	NaN	0	0	0			Hundreds of variants clustered in genomic loci and biological pathways affect human height.	http://www.ncbi.nlm.nih.gov/pubmed/20881960
HDL cholesterol	chr1:230304988	G	intronic	GALNT2	230295077	22	GALNT2	intronic	0	0	0	2	0		Mucin type O-Glycan biosynthesis - Homo sapiens (human) ; Metabolic pathways - Homo sapiens (human) ;	Genetic variants influencing circulating lipid levels and risk of coronary artery disease.	http://www.ncbi.nlm.nih.gov/pubmed/20864672
Coagulation factor levels	chr9:136137106	T	intronic	ABO	136145994	23	ABO	intronic	0.665	0.664	0	2	0	[Blood group, ABO system] (3)	Glycosphingolipid biosynthesis - lacto and neolacto series - Homo sapiens (human) ; Metabolic pathways - Homo sapiens (human) ;	Linkage analysis identifies a locus for plasma von Willebrand factor undetected by genome-wide association.	http://www.ncbi.nlm.nih.gov/pubmed/23267103
Bilirubin levels	chr2:88315793	T	intergenic	RGPD1(dist=30562),KRCC1(dist=10852)	88315871	42	RGPD1(dist=30562),KRCC1(dist=10811)	intergenic	0.001	0.001	0	2	0			Genome-wide association meta-analysis for total serum bilirubin levels.	http://www.ncbi.nlm.nih.gov/pubmed/19414484?ordinalpos=1&itool=EntrezSystem2.PEntrez.Pubmed.Pubmed_ResultsPanel.Pubmed_DefaultReportPanel.Pubmed_RVDocSum
Inflammatory bowel disease	chr6:90973159	C	intronic	BACH2	90961202	106	BACH2	intronic	0.731	0.42	0	2	0			Host-microbe interactions have shaped the genetic architecture of inflammatory bowel disease.	http://www.ncbi.nlm.nih.gov/pubmed/23128233
Freckling	chr9:16864521	C	intergenic	BNC2(dist=5984),CNTLN(dist=258218)	16876770	42	BNC2(dist=5984),CNTLN(dist=258177)	intergenic	0.134	0.1325	0	0	0			Web-based, participant-driven studies yield novel genetic associations for common traits.	http://www.ncbi.nlm.nih.gov/pubmed/20585627
Crohn's disease	chr16:28490517	G	exonic	APOBR	28507398	28	APOBR	exonic	0.312	0.215	0	0	0			Genome-wide meta-analysis increases to 71 the number of confirmed Crohn's disease susceptibility loci.	http://www.ncbi.nlm.nih.gov/pubmed/21102463
Crohn's disease	chr7:28180556	T	intronic	JAZF1	28214301	365	JAZF1	intronic	0	0	0	0	0	Endometrial stromal tumors (2)		Host-microbe interactions have shaped the genetic architecture of inflammatory bowel disease.	http://www.ncbi.nlm.nih.gov/pubmed/23128233
Platelet aggregation	chr6:28916252	T	intronic	ZNF311	28972211	106	ZNF311	intronic	0	0	0	2	0			Genome-wide meta-analyses identifies seven loci associated with platelet aggregation in response to agonists.	http://www.ncbi.nlm.nih.gov/pubmed/20526338
Height	chr6:29084232	T	intronic	ZNF311	28972211	106	ZNF311	intronic	0	0	0	2	0			Hundreds of variants clustered in genomic loci and biological pathways affect human height.	http://www.ncbi.nlm.nih.gov/pubmed/20881960
Menopause (age at onset)	chr1:242040775	C	intronic	EXO1	242033067	37	EXO1	intronic	0.003	0.0025	0	0	0		Mismatch repair - Homo sapiens (human) ;	Meta-analyses identify 13 loci associated with age at menopause and highlight DNA repair and immune pathways.	http://www.ncbi.nlm.nih.gov/pubmed/22267201
Height	chr3:134233092	A	downstream	CEP63	134294135	217	CEP63	downstream	0.003	0.003	0	0	0			Genome-wide association analysis identifies 20 loci that influence adult height.	http://www.ncbi.nlm.nih.gov/pubmed/18391952?ordinalpos=1&itool=EntrezSystem2.PEntrez.Pubmed.Pubmed_ResultsPanel.Pubmed_RVDocSum
Menarche (age at onset)	chr3:86916882	A	intergenic	RNU6-69P(dist=303965),VGLL3(dist=192796)	86794326	23	RNU6-69P(dist=303965),VGLL3(dist=192774)	intergenic	0.006	0.006	0	0	0			Thirty new loci for age at menarche identified by a meta-analysis of genome-wide association studies.	http://www.ncbi.nlm.nih.gov/pubmed/21102462
Recombination rate (males)	chr4:1095281	T	intronic	RNF212	1086778	51	RNF212	intronic	0	0	0	0	0	Recombination rate QTL 1, 612042 (3)		Sequence variants in the RNF212 gene associate with genome-wide recombination rate.	http://www.ncbi.nlm.nih.gov/pubmed/18239089?ordinalpos=7&itool=EntrezSystem2.PEntrez.Pubmed.Pubmed_ResultsPanel.Pubmed_RVDocSum
Urate levels	chr13:72345505	T	intronic	DACH1	72386638	51	DACH1	intronic	0.097	0.0915	0	0	0			Genome-wide association analyses identify 18 new loci associated with serum urate concentrations.	http://www.ncbi.nlm.nih.gov/pubmed/23263486
Multiple sclerosis	chr4:103578637	G	intronic	MANBA	103574378	23	MANBA	intronic	0	0	0	0	0	Mannosidosis, beta, 248510 (3)	Other glycan degradation - Homo sapiens (human) ; Lysosome - Homo sapiens (human) ;	Genetic risk and a primary role for cell-mediated immune mechanisms in multiple sclerosis.	http://www.ncbi.nlm.nih.gov/pubmed/21833088
Smoking behavior	chr7:32347335	G	intronic	PDE1C	32337609	70	PDE1C	intronic	0	0	0	0	0		Purine metabolism - Homo sapiens (human) ; Calcium signaling pathway - Homo sapiens (human) ; Olfactory transduction - Homo sapiens (human) ;	Sequence variants at CHRNB3-CHRNA6 and CYP2A6 affect smoking behavior.	http://www.ncbi.nlm.nih.gov/pubmed/20418888
Osteoarthritis	chr6:44777691	G	intronic	SUPT3H	44961165	30	SUPT3H	intronic	0	0	0	0	0			Identification of new susceptibility loci for osteoarthritis (arcOGEN): a genome-wide association study.	http://www.ncbi.nlm.nih.gov/pubmed/22763110
Economic and political preferences (environmentalism)	chr3:103397769	T	intergenic	ZPLD1(dist=1197753),MIR548A3(dist=507037)	103396438	33	ZPLD1(dist=1197753),MIR548A3(dist=507005)	intergenic	0	0	0	0	0			The genetic architecture of economic and political preferences.	http://www.ncbi.nlm.nih.gov/pubmed/22566634
Economic and political preferences (environmentalism)	chr3:103397769	T	intergenic	ZPLD1(dist=1232992),MIR548A3(dist=471798)	103431677	88	ZPLD1(dist=1232992),MIR548A3(dist=471711)	intergenic	0.005	0.0035	0	0	0			The genetic architecture of economic and political preferences.	http://www.ncbi.nlm.nih.gov/pubmed/22566634
Metabolite levels (HVA/MHPG ratio)	chr15:72169466	G	intronic	MYO9A	72142032	25	MYO9A	intronic	0.01	0.005	0	0	0			Genome-wide association study of monoamine metabolite levels in human cerebrospinal fluid.	http://www.ncbi.nlm.nih.gov/pubmed/23319000
Economic and political preferences (environmentalism)	chr3:103403514	T	intergenic	ZPLD1(dist=1197753),MIR548A3(dist=507037)	103396438	33	ZPLD1(dist=1197753),MIR548A3(dist=507005)	intergenic	0	0	0	0	0			The genetic architecture of economic and political preferences.	http://www.ncbi.nlm.nih.gov/pubmed/22566634
Economic and political preferences (environmentalism)	chr3:103403514	T	intergenic	ZPLD1(dist=1232992),MIR548A3(dist=471798)	103431677	88	ZPLD1(dist=1232992),MIR548A3(dist=471711)	intergenic	0.005	0.0035	0	0	0			The genetic architecture of economic and political preferences.	http://www.ncbi.nlm.nih.gov/pubmed/22566634
Tourette syndrome	chr7:12059806	T	intergenic	THSD7A(dist=187635),TMEM106B(dist=191388)	12059459	23	THSD7A(dist=187635),TMEM106B(dist=191366)	intergenic	0.002	0.0015	0	0	0			Genome-wide association study of Tourette's syndrome.	http://www.ncbi.nlm.nih.gov/pubmed/22889924
Crohn's disease	chr1:155230131	A	intronic	SCAMP3	155228110	24	SCAMP3	intronic	0.001	0.001	0	0	0			Genome-wide meta-analysis increases to 71 the number of confirmed Crohn's disease susceptibility loci.	http://www.ncbi.nlm.nih.gov/pubmed/21102463
Thyroid hormone levels	chr9:136139265	T	intronic	ABO	136145994	23	ABO	intronic	0.665	0.664	0	2	0	[Blood group, ABO system] (3)	Glycosphingolipid biosynthesis - lacto and neolacto series - Homo sapiens (human) ; Metabolic pathways - Homo sapiens (human) ;	A meta-analysis of thyroid-related traits reveals novel loci and gender-specific differences in the regulation of thyroid function.	http://www.ncbi.nlm.nih.gov/pubmed/23408906
Ulcerative colitis	chr2:199523122	C	intergenic	LOC101927619(dist=265071),SATB2(dist=629330)	199504892	41	LOC101927619(dist=265071),SATB2(dist=629290)	intergenic	0	0	0	0	0			Host-microbe interactions have shaped the genetic architecture of inflammatory bowel disease.	http://www.ncbi.nlm.nih.gov/pubmed/23128233
Menopause (age at onset)	chr2:27715416	T	intronic	NRBP1	27662863	22	NRBP1	intronic	0.973	0.9515	0	0	0			Meta-analyses identify 13 loci associated with age at menopause and highlight DNA repair and immune pathways.	http://www.ncbi.nlm.nih.gov/pubmed/22267201
Menopause (age at onset)	chr15:89863928	G	intronic	POLG	89868363	133	POLG	intronic	NaN	NaN	0	0	0	Progressive external ophthalmoplegia, autosomal recessive, 258450	Metabolic pathways - Homo sapiens (human) ;	Meta-analyses identify 13 loci associated with age at menopause and highlight DNA repair and immune pathways.	http://www.ncbi.nlm.nih.gov/pubmed/22267201
Myopia (pathological)	chr4:10726853	C	intergenic	CLNK(dist=36406),MIR572(dist=647658)	10722792	22	CLNK(dist=36406),MIR572(dist=647637)	intergenic	0	0	0	0	0			A genome-wide association study provides evidence for association of chromosome 8p23 (MYP10) and 10q21.1 (MYP15) with high myopia in the French Population.	http://www.ncbi.nlm.nih.gov/pubmed/23049088
Menarche (age at onset)	chr3:86916882	A	intergenic	RNU6-69P(dist=264058),VGLL3(dist=232703)	86754419	34	RNU6-69P(dist=264058),VGLL3(dist=232670)	intergenic	0.009	0.008	0	0	0			Thirty new loci for age at menarche identified by a meta-analysis of genome-wide association studies.	http://www.ncbi.nlm.nih.gov/pubmed/21102462
Primary tooth development (number of teeth)	chr12:65783378	C	intronic	MSRB3	65790479	19	MSRB3	intronic	0.032	0.03	0	0	0			Genome-wide association study reveals multiple loci associated with primary tooth development during infancy.	http://www.ncbi.nlm.nih.gov/pubmed/20195514?itool=EntrezSystem2.PEntrez.Pubmed.Pubmed_ResultsPanel.Pubmed_RVDocSum&ordinalpos=14
Metabolite levels (HVA/MHPG ratio)	chr15:72169466	G	intronic	MYO9A	72385966	2194	MYO9A	intronic	0.033	0.0235	0	0	0			Genome-wide association study of monoamine metabolite levels in human cerebrospinal fluid.	http://www.ncbi.nlm.nih.gov/pubmed/23319000
Inflammatory bowel disease	chr5:130017287	T	intergenic	CHSY3(dist=492288),HINT1(dist=480360)	130014615	21	CHSY3(dist=492288),HINT1(dist=480340)	intergenic	0.018	0.0175	0	0	0			Host-microbe interactions have shaped the genetic architecture of inflammatory bowel disease.	http://www.ncbi.nlm.nih.gov/pubmed/23128233
Bone mineral density	chr3:113370010	T	intronic	ATP6V1A	113480585	416	ATP6V1A	intronic	0.552	0.542	0	0	0		Oxidative phosphorylation - Homo sapiens (human) ; Metabolic pathways - Homo sapiens (human) ; Phagosome - Homo sapiens (human) ; Collecting duct acid secretion - Homo sapiens (human) ; Vibrio cholerae infection - Homo sapiens (human) ; Epithelial cell signaling in Helicobacter pylori infection - Homo sapiens (human) ;	Genome-wide meta-analysis identifies 56 bone mineral density loci and reveals 14 loci associated with risk of fracture.	http://www.ncbi.nlm.nih.gov/pubmed/22504420
Red blood cell traits	chr9:136154168	C	intergenic	ABO(dist=3674),SURF6(dist=43238)	136154304	131	ABO(dist=3674),SURF6(dist=43108)	intergenic	0.302	0.2965	0	2	0			Seventy-five genetic loci influencing the human red blood cell.	http://www.ncbi.nlm.nih.gov/pubmed/23222517
Non-alcoholic fatty liver disease histology (other)	chr1:99782957	C	intergenic	LPPR4(dist=10111),LOC101928270(dist=152726)	99785249	21	LPPR4(dist=10111),LOC101928270(dist=152706)	intergenic	0.006	0.006	0	0	0			Association between liver-specific gene polymorphisms and their expression levels with nonalcoholic fatty liver disease.	http://www.ncbi.nlm.nih.gov/pubmed/23213074
Orofacial clefts	chr1:209989270	A	intergenic	IRF6(dist=10598),DIEXF(dist=11193)	209990118	46	IRF6(dist=10598),DIEXF(dist=11148)	intergenic	0.011	0.0055	0	2	0			Key susceptibility locus for nonsyndromic cleft lip with or without cleft palate on chromosome 8q24.	http://www.ncbi.nlm.nih.gov/pubmed/19270707?ordinalpos=3&itool=EntrezSystem2.PEntrez.Pubmed.Pubmed_ResultsPanel.Pubmed_DefaultReportPanel.Pubmed_RVDocSum
IgG glycosylation	chr2:99876244	C	intronic	LYG2	99870873	22	LYG2	intronic	0	0	0	0	0			Loci associated with N-glycosylation of human immunoglobulin G show pleiotropy with autoimmune diseases and haematological cancers.	http://www.ncbi.nlm.nih.gov/pubmed/23382691
Height	chr1:93323971	T	intronic	FAM69A	93406553	34	FAM69A	intronic	0.995	0.9945	0	0	0			Hundreds of variants clustered in genomic loci and biological pathways affect human height.	http://www.ncbi.nlm.nih.gov/pubmed/20881960
PR interval	chr5:172480336	C	intronic	CREBRF	172551326	25	CREBRF	intronic	0	0	0	0	0			Genome-wide association study of PR interval.	http://www.ncbi.nlm.nih.gov/pubmed/20062060?itool=EntrezSystem2.PEntrez.Pubmed.Pubmed_ResultsPanel.Pubmed_RVDocSum&ordinalpos=1
Pulmonary function	chr6:28322296	G	intergenic	ZSCAN31(dist=3498),ZKSCAN3(dist=10040)	28307650	102	ZSCAN31(dist=3498),ZKSCAN3(dist=9939)	intergenic	0.041	0.0385	0	0	0			Genome-wide association and large-scale follow up identifies 16 new loci influencing lung function.	http://www.ncbi.nlm.nih.gov/pubmed/21946350
Psoriasis	chr20:48522330	G	intergenic	SPATA2(dist=11656),RNF114(dist=9177)	48543736	81	SPATA2(dist=11656),RNF114(dist=9097)	intergenic	0.066	0.0615	0	0	0			Genome-wide association analysis identifies three psoriasis susceptibility loci.	http://www.ncbi.nlm.nih.gov/pubmed/20953189
Bone mineral density	chr3:113370010	T	intronic	ATP6V1A	113510713	31	ATP6V1A	intronic	0.002	0.001	0	0	0		Oxidative phosphorylation - Homo sapiens (human) ; Metabolic pathways - Homo sapiens (human) ; Phagosome - Homo sapiens (human) ; Collecting duct acid secretion - Homo sapiens (human) ; Vibrio cholerae infection - Homo sapiens (human) ; Epithelial cell signaling in Helicobacter pylori infection - Homo sapiens (human) ;	Genome-wide meta-analysis identifies 56 bone mineral density loci and reveals 14 loci associated with risk of fracture.	http://www.ncbi.nlm.nih.gov/pubmed/22504420
Inflammatory bowel disease	chr2:28614794	C	downstream	FLJ31356	28606420	23	FLJ31356	downstream	0.005	0.0035	0	0	0			Host-microbe interactions have shaped the genetic architecture of inflammatory bowel disease.	http://www.ncbi.nlm.nih.gov/pubmed/23128233
Bone mineral density (spine)	chr2:54684557	A	intergenic	C2orf73(dist=70079),SPTBN1(dist=24660)	54658793	31	C2orf73(dist=70079),SPTBN1(dist=24630)	intergenic	0.001	0.001	0	0	0			Twenty bone-mineral-density loci identified by large-scale meta-analysis of genome-wide association studies.	http://www.ncbi.nlm.nih.gov/pubmed/19801982?ordinalpos=1&itool=EntrezSystem2.PEntrez.Pubmed.Pubmed_ResultsPanel.Pubmed_DefaultReportPanel.Pubmed_RVDocSum
Inflammatory bowel disease	chr16:28517709	C	exonic	APOBR	28507398	28	APOBR	exonic	0.312	0.215	0	0	0			Host-microbe interactions have shaped the genetic architecture of inflammatory bowel disease.	http://www.ncbi.nlm.nih.gov/pubmed/23128233
Economic and political preferences (environmentalism)	chr3:103363061	C	intergenic	ZPLD1(dist=1197753),MIR548A3(dist=507037)	103396438	33	ZPLD1(dist=1197753),MIR548A3(dist=507005)	intergenic	0	0	0	0	0			The genetic architecture of economic and political preferences.	http://www.ncbi.nlm.nih.gov/pubmed/22566634
Economic and political preferences (environmentalism)	chr3:103363061	C	intergenic	ZPLD1(dist=1232992),MIR548A3(dist=471798)	103431677	88	ZPLD1(dist=1232992),MIR548A3(dist=471711)	intergenic	0.005	0.0035	0	0	0			The genetic architecture of economic and political preferences.	http://www.ncbi.nlm.nih.gov/pubmed/22566634
Electrocardiographic traits	chr1:162085685	G	intronic	NOS1AP	162060832	21	NOS1AP	intronic	0.004	0.003	0	0	0			Several common variants modulate heart rate, PR interval and QRS duration.	http://www.ncbi.nlm.nih.gov/pubmed/20062063?itool=EntrezSystem2.PEntrez.Pubmed.Pubmed_ResultsPanel.Pubmed_RVDocSum&ordinalpos=2
Ewing sarcoma	chr1:11046855	G	intergenic	C1orf127(dist=5273),TARDBP(dist=25311)	11047367	203	C1orf127(dist=5273),TARDBP(dist=25109)	intergenic	0.001	0.0005	0	0	0			Common variants near TARDBP and EGR2 are associated with susceptibility to Ewing sarcoma.	http://www.ncbi.nlm.nih.gov/pubmed/22327514
Amyotrophic lateral sclerosis	chr2:167377978	G	intergenic	SCN7A(dist=104413),XIRP2(dist=297102)	167447894	127	SCN7A(dist=104413),XIRP2(dist=296976)	intergenic	0.164	0.162	0	0	0			Reduced expression of the Kinesin-Associated Protein 3 (KIFAP3) gene increases survival in sporadic amyotrophic lateral sclerosis.	http://www.ncbi.nlm.nih.gov/pubmed/19451621?ordinalpos=2&itool=EntrezSystem2.PEntrez.Pubmed.Pubmed_ResultsPanel.Pubmed_DefaultReportPanel.Pubmed_RVDocSum
IgG glycosylation	chr12:7335217	C	intronic	PEX5	7353745	29	PEX5	intronic	0.041	0.0395	0	0	0	Adrenoleukodystrophy, neonatal, 202370 (3); Zellweger syndrome,	Peroxisome - Homo sapiens (human) ;	Loci associated with N-glycosylation of human immunoglobulin G show pleiotropy with autoimmune diseases and haematological cancers.	http://www.ncbi.nlm.nih.gov/pubmed/23382691
Testicular germ cell tumor	chr1:165831649	A	intronic	UCK2	165849802	29	UCK2	intronic	0.001	0.0005	0	0	0		Pyrimidine metabolism - Homo sapiens (human) ; Drug metabolism - other enzymes - Homo sapiens (human) ; Metabolic pathways - Homo sapiens (human) ;	A genome-wide association study of testicular germ cell tumor.	http://www.ncbi.nlm.nih.gov/pubmed/19483681?ordinalpos=1&itool=EntrezSystem2.PEntrez.Pubmed.Pubmed_ResultsPanel.Pubmed_DefaultReportPanel.Pubmed_RVDocSum
Progressive supranuclear palsy	chr1:222164948	G	intergenic	LOC101929771(dist=145361),HHIPL2(dist=536232)	222159369	30	LOC101929771(dist=145361),HHIPL2(dist=536203)	intergenic	0.01	0.0095	0	0	0			Identification of common variants influencing risk of the tauopathy progressive supranuclear palsy.	http://www.ncbi.nlm.nih.gov/pubmed/21685912
Major depressive disorder	chr15:68597127	T	UTR3	ITGA11(NM_001004439:c.*1003_*1002delins0)	68594394	31	ITGA11(NM_001004439:c.*1003_*972delins0)	UTR3	0.041	0.035	0	0	0		Focal adhesion - Homo sapiens (human) ; ECM-receptor interaction - Homo sapiens (human) ; Regulation of actin cytoskeleton - Homo sapiens (human) ; Hypertrophic cardiomyopathy (HCM) - Homo sapiens (human) ; Arrhythmogenic right ventricular cardiomyopathy (ARVC) - Homo sapiens (human) ; Dilated cardiomyopathy - Homo sapiens (human) ;	Common genetic variation and antidepressant efficacy in major depressive disorder: a meta-analysis of three genome-wide pharmacogenetic studies.	http://www.ncbi.nlm.nih.gov/pubmed/23377640
Soluble ICAM-1	chr9:136149399	A	upstream	ABO	136151580	37	ABO	upstream	0.249	0.2455	0	2	0			Genome-wide association analysis of soluble ICAM-1 concentration reveals novel associations at the NFKBIK, PNPLA3, RELA, and SH2B3 loci.	http://www.ncbi.nlm.nih.gov/pubmed/21533024
Orofacial clefts	chr1:209977111	A	intergenic	IRF6(dist=10598),DIEXF(dist=11193)	209990118	46	IRF6(dist=10598),DIEXF(dist=11148)	intergenic	0.011	0.0055	0	2	0			Genome-wide meta-analyses of nonsyndromic cleft lip with or without cleft palate identify six new risk loci.	http://www.ncbi.nlm.nih.gov/pubmed/22863734
Mean corpuscular volume	chr6:41905275	T	intergenic	USP49(dist=1672),MED20(dist=8320)	41864771	562	USP49(dist=1672),MED20(dist=7759)	intergenic	0.038	0.032	0	0	0			GWAS of blood cell traits identifies novel associated loci and epistatic interactions in Caucasian and African-American children.	http://www.ncbi.nlm.nih.gov/pubmed/23263863
Liver enzyme levels	chr6:24441746	A	intronic	GPLD1	24448555	42	GPLD1	intronic	0.008	0.0075	0	0	0		Glycosylphosphatidylinositol(GPI)-anchor biosynthesis - Homo sapiens (human) ;	Population-based genome-wide association studies reveal six loci influencing plasma levels of liver enzymes.	http://www.ncbi.nlm.nih.gov/pubmed/18940312
Height	chr1:25044111	T	intronic	CLIC4	25103280	22	CLIC4	intronic	0	0	0	0	0			Hundreds of variants clustered in genomic loci and biological pathways affect human height.	http://www.ncbi.nlm.nih.gov/pubmed/20881960
Ulcerative colitis	chr2:198881668	G	intronic	PLCL1	198894513	138	PLCL1	intronic	0.543	0.537	0	0	0			Host-microbe interactions have shaped the genetic architecture of inflammatory bowel disease.	http://www.ncbi.nlm.nih.gov/pubmed/23128233
Height	chr1:93323971	T	intronic	FAM69A	93363655	25	FAM69A	intronic	0.125	0.1205	0	0	0			Hundreds of variants clustered in genomic loci and biological pathways affect human height.	http://www.ncbi.nlm.nih.gov/pubmed/20881960
Type 2 diabetes	chr3:185511687	T	intronic	IGF2BP2	185512052	227	IGF2BP2	intronic	0.016	0.011	0	0	0	{Diabetes mellitus, noninsulin-dependent, susceptibility to}, 125853		Stratifying type 2 diabetes cases by BMI identifies genetic risk variants in LAMA1 and enrichment for risk variants in lean compared to obese cases.	http://www.ncbi.nlm.nih.gov/pubmed/22693455
Height	chr12:28534415	C	intergenic	PTHLH(dist=223148),CCDC91(dist=62068)	28348064	25	PTHLH(dist=223148),CCDC91(dist=62044)	intergenic	0.158	0.1565	0	0	0			Hundreds of variants clustered in genomic loci and biological pathways affect human height.	http://www.ncbi.nlm.nih.gov/pubmed/20881960
Height	chr2:242262986	A	intronic	HDLBP	242171286	41	HDLBP	intronic	0	0	0	0	0			Hundreds of variants clustered in genomic loci and biological pathways affect human height.	http://www.ncbi.nlm.nih.gov/pubmed/20881960
Type 2 diabetes	chr3:185529080	C	intronic	IGF2BP2	185512052	227	IGF2BP2	intronic	0.016	0.011	0	0	0	{Diabetes mellitus, noninsulin-dependent, susceptibility to}, 125853		Genome-wide association study identifies a novel locus contributing to type 2 diabetes susceptibility in Sikhs of Punjabi origin from India.	http://www.ncbi.nlm.nih.gov/pubmed/23300278
Depression (quantitative trait)	chr16:83284338	A	intronic	CDH13	83288555	44	CDH13	intronic	0	0	0	0	0			Genome-wide association scan of trait depression.	http://www.ncbi.nlm.nih.gov/pubmed/20800221
Multiple sclerosis	chr2:43359061	C	intergenic	LOC102723854(dist=93054),ZFP36L2(dist=89804)	43359736	61	LOC102723854(dist=93054),ZFP36L2(dist=89744)	intergenic	0.002	0.0015	0	0	0			Genetic risk and a primary role for cell-mediated immune mechanisms in multiple sclerosis.	http://www.ncbi.nlm.nih.gov/pubmed/21833088
Biochemical measures	chr16:57006590	A	intronic	CETP	56997903	25	CETP	intronic	0.065	0.0605	0	0	0	[CETP deficiency], 607322 (3); Hyperalphalipoproteinemia, 143470 (3);		Genome-wide association study of biochemical traits in Korcula Island, Croatia.	http://www.ncbi.nlm.nih.gov/pubmed/19260141?ordinalpos=2&itool=EntrezSystem2.PEntrez.Pubmed.Pubmed_ResultsPanel.Pubmed_DefaultReportPanel.Pubmed_RVDocSum
Red blood cell traits	chr6:41914378	G	intergenic	USP49(dist=1672),MED20(dist=8320)	41864771	562	USP49(dist=1672),MED20(dist=7759)	intergenic	0.038	0.032	0	0	0			Seventy-five genetic loci influencing the human red blood cell.	http://www.ncbi.nlm.nih.gov/pubmed/23222517
Uric acid levels	chr4:9923004	T	intronic	SLC2A9	9927870	42	SLC2A9	intronic	0.07	0.0695	0	0	0	{Uric acid concentration, serum, QTL 2}, 612076 (3); Hypouricemia,		Meta-analysis of 28,141 individuals identifies common variants within five new loci that influence uric acid concentrations.	http://www.ncbi.nlm.nih.gov/pubmed/19503597
Urate levels	chr4:9934744	C	intronic	SLC2A9	9927870	42	SLC2A9	intronic	0.07	0.0695	0	0	0	{Uric acid concentration, serum, QTL 2}, 612076 (3); Hypouricemia,		SLC2A9 is a newly identified urate transporter influencing serum urate concentration, urate excretion and gout.	http://www.ncbi.nlm.nih.gov/pubmed/18327257?ordinalpos=1&itool=EntrezSystem2.PEntrez.Pubmed.Pubmed_ResultsPanel.Pubmed_RVDocSum
Urate levels	chr4:9935910	A	intronic	SLC2A9	9927870	42	SLC2A9	intronic	0.07	0.0695	0	0	0	{Uric acid concentration, serum, QTL 2}, 612076 (3); Hypouricemia,		The GLUT9 gene is associated with serum uric acid levels in Sardinia and Chianti cohorts.	http://www.ncbi.nlm.nih.gov/pubmed/17997608
Visceral fat	chr5:13242974	T	intergenic	LINC01194(dist=504478),DNAH5(dist=380663)	13309773	49	LINC01194(dist=504478),DNAH5(dist=380615)	intergenic	0.027	0.0265	0	0	0			Genome-wide association for abdominal subcutaneous and visceral adipose reveals a novel locus for visceral fat in women.	http://www.ncbi.nlm.nih.gov/pubmed/22589738
Waist circumference	chr14:79945162	G	intronic	NRXN3	79940131	37	NRXN3	intronic	1	1	1	0	0		Cell adhesion molecules (CAMs) - Homo sapiens (human) ;	NRXN3 is a novel locus for waist circumference: a genome-wide association study from the CHARGE Consortium.	http://www.ncbi.nlm.nih.gov/pubmed/19557197
Soluble ICAM-1	chr9:136149399	A	intergenic	ABO(dist=3674),SURF6(dist=43238)	136154304	131	ABO(dist=3674),SURF6(dist=43108)	intergenic	0.302	0.2965	0	2	0			Genome-wide association analysis of soluble ICAM-1 concentration reveals novel associations at the NFKBIK, PNPLA3, RELA, and SH2B3 loci.	http://www.ncbi.nlm.nih.gov/pubmed/21533024
Red blood cell traits	chr9:136154168	C	upstream	ABO	136151580	37	ABO	upstream	0.249	0.2455	0	2	0			Seventy-five genetic loci influencing the human red blood cell.	http://www.ncbi.nlm.nih.gov/pubmed/23222517
Metabolic syndrome (bivariate traits)	chr16:57002732	G	intronic	CETP	56997903	25	CETP	intronic	0.065	0.0605	0	0	0	[CETP deficiency], 607322 (3); Hyperalphalipoproteinemia, 143470 (3);		A bivariate genome-wide approach to metabolic syndrome: STAMPEED consortium.	http://www.ncbi.nlm.nih.gov/pubmed/21386085
Erectile dysfunction	chr2:173493078	A	intergenic	NONE(dist=NONE),RAPGEF4-AS1(dist=78273)	173509644	37	NONE(dist=NONE),RAPGEF4-AS1(dist=78237)	intergenic	0.003	0.002	0	0	0			Pilot genome-wide association search identifies potential loci for risk of erectile dysfunction in type 1 diabetes using the DCCT/EDIC study cohort.	http://www.ncbi.nlm.nih.gov/pubmed/22704111
Eosinophil counts	chr5:110435490	G	intronic	WDR36	110435140	26	WDR36	intronic	0	0	0	0	0	Glaucoma 1, open angle, G, 609887 (3)		Sequence variants affecting eosinophil numbers associate with asthma and myocardial infarction.	http://www.ncbi.nlm.nih.gov/pubmed/19198610
Autism spectrum disorder, attention deficit-hyperactivity disorder, bipolar disorder, major depressive disorder, and schizophrenia (combined)	chr7:83772415	C	intronic	SEMA3A	83750934	322	SEMA3A	intronic	0.146	0.146	0	0	0		Axon guidance - Homo sapiens (human) ;	Identification of risk loci with shared effects on five major psychiatric disorders: a genome-wide analysis.	http://www.ncbi.nlm.nih.gov/pubmed/23453885
Height	chr2:219943846	A	intergenic	IHH(dist=6541),NHEJ1(dist=8266)	219931779	285	IHH(dist=6541),NHEJ1(dist=7982)	intergenic	0.133	0.1325	0	0	0			Genome-wide association analysis identifies 20 loci that influence adult height.	http://www.ncbi.nlm.nih.gov/pubmed/18391952?ordinalpos=1&itool=EntrezSystem2.PEntrez.Pubmed.Pubmed_ResultsPanel.Pubmed_RVDocSum
Height	chr2:219934348	C	intergenic	IHH(dist=6541),NHEJ1(dist=8266)	219931779	285	IHH(dist=6541),NHEJ1(dist=7982)	intergenic	0.133	0.1325	0	0	0			Many sequence variants affecting diversity of adult human height.	http://www.ncbi.nlm.nih.gov/pubmed/18391951?ordinalpos=1&itool=EntrezSystem2.PEntrez.Pubmed.Pubmed_ResultsPanel.Pubmed_RVDocSum
Height	chr2:219908369	T	intergenic	IHH(dist=6541),NHEJ1(dist=8266)	219931779	285	IHH(dist=6541),NHEJ1(dist=7982)	intergenic	0.133	0.1325	0	0	0			Hundreds of variants clustered in genomic loci and biological pathways affect human height.	http://www.ncbi.nlm.nih.gov/pubmed/20881960
Multiple sclerosis	chr13:42139245	A	intergenic	RGCC(dist=92913),VWA8(dist=3034)	42137926	23	RGCC(dist=92913),VWA8(dist=3012)	intergenic	0	0	0	2	0			Genetic risk and a primary role for cell-mediated immune mechanisms in multiple sclerosis.	http://www.ncbi.nlm.nih.gov/pubmed/21833088
HDL cholesterol	chr16:68024995	A	intronic	NFATC3	68235724	51	NFATC3	intronic	0.001	0.001	0	0	0		Wnt signaling pathway - Homo sapiens (human) ; Axon guidance - Homo sapiens (human) ; VEGF signaling pathway - Homo sapiens (human) ; Natural killer cell mediated cytotoxicity - Homo sapiens (human) ; T cell receptor signaling pathway - Homo sapiens (human) ; B cell receptor signaling pathway - Homo sapiens (human) ;	Newly identified loci that influence lipid concentrations and risk of coronary artery disease.	http://www.ncbi.nlm.nih.gov/pubmed/18193043?ordinalpos=1&itool=EntrezSystem2.PEntrez.Pubmed.Pubmed_ResultsPanel.Pubmed_RVDocSum
Platelet counts	chr2:43687879	C	intronic	THADA	43684273	35	THADA	intronic	0.001	0.0005	0	0	0			New gene functions in megakaryopoiesis and platelet formation.	http://www.ncbi.nlm.nih.gov/pubmed/22139419
Blood pressure	chr3:41877414	T	intronic	ULK4	41971729	29	ULK4	intronic	0.063	0.0595	0	0	0			Genome-wide association study identifies six new loci influencing pulse pressure and mean arterial pressure.	http://www.ncbi.nlm.nih.gov/pubmed/21909110
HDL cholesterol	chr16:67928042	A	intronic	NFATC3	68235724	51	NFATC3	intronic	0.001	0.001	0	0	0		Wnt signaling pathway - Homo sapiens (human) ; Axon guidance - Homo sapiens (human) ; VEGF signaling pathway - Homo sapiens (human) ; Natural killer cell mediated cytotoxicity - Homo sapiens (human) ; T cell receptor signaling pathway - Homo sapiens (human) ; B cell receptor signaling pathway - Homo sapiens (human) ;	Biological, clinical and population relevance of 95 loci for blood lipids.	http://www.ncbi.nlm.nih.gov/pubmed/20686565
Lung adenocarcinoma	chr6:28776117	A	intergenic	OR2B2(dist=34186),OR2B6(dist=10658)	27914360	23	OR2B2(dist=34186),OR2B6(dist=10636)	intergenic	0.121	0.1205	0	0	0			A genome-wide association study of lung cancer identifies a region of chromosome 5p15 associated with risk for adenocarcinoma.	http://www.ncbi.nlm.nih.gov/pubmed/19836008?itool=EntrezSystem2.PEntrez.Pubmed.Pubmed_ResultsPanel.Pubmed_RVDocSum&ordinalpos=5
Type 2 diabetes	chr2:43732823	T	intronic	THADA	43684273	35	THADA	intronic	0.001	0.0005	0	0	0			Meta-analysis of genome-wide association data and large-scale replication identifies additional susceptibility loci for type 2 diabetes.	http://www.ncbi.nlm.nih.gov/pubmed/18372903?ordinalpos=1&itool=EntrezSystem2.PEntrez.Pubmed.Pubmed_ResultsPanel.Pubmed_RVDocSum
Multiple myeloma	chr3:41925398	G	intronic	ULK4	41971729	29	ULK4	intronic	0.063	0.0595	0	0	0			Common variation at 3p22.1 and 7p15.3 influences multiple myeloma risk.	http://www.ncbi.nlm.nih.gov/pubmed/22120009
Pulmonary function (interaction)	chr6:30938883	A	intronic	MUC22	30982125	34	MUC22	intronic	0.001	0.0005	0	0	0			Genome-wide joint meta-analysis of SNP and SNP-by-smoking interaction identifies novel loci for pulmonary function.	http://www.ncbi.nlm.nih.gov/pubmed/23284291
Glaucoma	chr1:165687205	G	intronic	TMCO1	165731210	281	TMCO1	intronic	0.338	0.278	0	0	0			Genome-wide association study identifies susceptibility loci for open angle glaucoma at TMCO1 and CDKN2B-AS1.	http://www.ncbi.nlm.nih.gov/pubmed/21532571
Intraocular pressure	chr1:165718979	C	intronic	TMCO1	165731210	281	TMCO1	intronic	0.338	0.278	0	0	0			Common genetic determinants of intraocular pressure and primary open-angle glaucoma.	http://www.ncbi.nlm.nih.gov/pubmed/22570627
Crohn's disease	chr5:150240076	T	intergenic	SMIM3(dist=1364),IRGM(dist=48422)	150177662	3939	SMIM3(dist=1364),IRGM(dist=44484)	intergenic	0.003	0.002	0	0	0			Genome-wide association study of 14,000 cases of seven common diseases and 3,000 shared controls.	http://www.ncbi.nlm.nih.gov/pubmed/17554300?ordinalpos=5&itool=EntrezSystem2.PEntrez.Pubmed.Pubmed_ResultsPanel.Pubmed_RVDocSum
Crohn's disease	chr5:150270420	G	intergenic	SMIM3(dist=1364),IRGM(dist=48422)	150177662	3939	SMIM3(dist=1364),IRGM(dist=44484)	intergenic	0.003	0.002	0	0	0			Genome-wide meta-analysis increases to 71 the number of confirmed Crohn's disease susceptibility loci.	http://www.ncbi.nlm.nih.gov/pubmed/21102463
Thiazide-induced adverse metabolic effects in hypertensive patients	chr4:23588462	A	intergenic	MIR548AJ2(dist=189879),PPARGC1A(dist=139038)	23654605	25	MIR548AJ2(dist=189879),PPARGC1A(dist=139014)	intergenic	0.003	0.0025	0	0	0			Genome-wide association analyses suggest NELL1 influences adverse metabolic response to HCTZ in African Americans.	http://www.ncbi.nlm.nih.gov/pubmed/23400010
Diastolic blood pressure	chr11:10350538	G	intronic	SBF2	10200911	25	SBF2	intronic	0.301	0.3005	0	0	0	Charcot-Marie-Tooth disease, type 4B2, 604563 (3)		Genetic variants in novel pathways influence blood pressure and cardiovascular disease risk.	http://www.ncbi.nlm.nih.gov/pubmed/21909115
Basal cell carcinoma	chr16:89986117	T	intronic	SPIRE2	89896058	2334	SPIRE2	intronic	0.021	0.0105	0	0	0		Dorso-ventral axis formation - Homo sapiens (human) ;	Genome-wide association study identifies novel alleles associated with risk of cutaneous basal cell carcinoma and squamous cell carcinoma.	http://www.ncbi.nlm.nih.gov/pubmed/21700618
