# Supplementary material for: A high-quality human reference panel reveals the complexity and distribution of genomic structural variants
Source: Nat Commun. 2016 Oct 6;7:12989. doi: 10.1038/ncomms12989 (PMC5059695; doi:10.1038/ncomms12989)
Supplement: Supplementary Data 7 — List of SNPs in high linkage disequilibrium with GoNL SVs [file ncomms12989-s8.xlsx]

## Sheet: LD_Dels_SNP
Supplementary Data 7. List of SNPs in high linkage disequilibrium with GoNL SVs
Supplementary Data 7A: List of deletions in high LD with SNPs (see next sheets for MEIs, new segments and legends)
CHR	DEL_POS	LENGTH	SNP_POS	ALLELE1	ALLELE2	R	p	P(DEL|ALLELE1)	P(DEL|ALLELE2)	A	B	C	D
1	997436	27	990517	C	T	0.936866	3.7313e-122	0.991031	0.038462	884	4	8	100
1	1044488	32	1039817	G	A	-0.986146	3.43554e-154	0.001147	0.983871	1	122	871	2
1	1142719	422	1121794	A	G	-0.909674	1.30005e-122	0.010274	0.916667	9	110	867	10
1	1161100	30	1158277	A	G	-0.99286	4.43949e-113	0	0.986842	0	75	920	1
1	1161714	65	1158277	G	A	-1	4.82029e-116	0	1	0	76	920	0
1	1164440	27	1165310	A	G	-1	3.85107e-88	0	1	0	52	944	0
1	1685921	23	1683900	A	G	-0.985988	7.82209e-283	0.011742	0.997938	6	484	505	1
1	1777263	31	1810090	T	C	-0.919383	2.07261e-200	0.043243	0.996094	32	255	708	1
1	1869280	32	1865298	A	G	0.973609	3.8789e-268	0.985533	0.011287	545	5	8	438
1	1911653	220	1914265	C	T	-0.997836	2.57152e-280	0.00158	1	1	363	632	0
1	1937347	21	1941929	G	A	0.951254	8.2354e-220	0.985856	0.034602	697	10	10	279
1	1963054	36	1965427	A	G	-1	9.95198e-172	0	1	0	136	860	0
1	2227143	24	2227422	T	C	-1	1.0665e-259	0	1	0	289	707	0
1	2566218	404	2699649	A	C	-0.996847	4.71788e-212	0	0.994949	0	197	798	1
1	2701525	21	2713327	T	C	-0.958522	1.62043e-260	0.038536	0.997904	20	476	499	1
1	2775802	79	2778766	C	T	-0.957639	1.42798e-255	0.011132	0.967177	6	442	533	15
1	2876572	121	2870850	G	A	0.945246	2.48498e-219	0.974504	0.017241	688	5	18	285
1	2911536	315	2913299	C	T	-0.987861	9.17646e-171	0.003513	1	3	142	851	0
1	2919031	336	2898960	T	C	-0.987346	2.69998e-165	0	0.978261	0	135	858	3
1	3022491	31	3026100	T	C	-0.984948	4.85546e-106	0.00216	1	2	70	924	0
1	3079613	101	3080855	C	A	-0.900019	6.36086e-217	0.005282	0.890187	3	381	565	47
1	3215830	1038	3217434	G	A	0.985785	9.37733e-280	0.998201	0.013636	555	6	1	434
1	3257744	28	3246839	G	A	-0.960567	2.33284e-136	0.006787	0.982143	6	110	878	2
1	3262323	66	3259369	G	A	-0.968947	1.55213e-235	0.001435	0.959866	1	287	696	12
1	3319601	32	3315818	A	G	-0.992233	1.30058e-240	0	0.98855	0	259	734	3
1	3536163	33	3533564	A	C	-0.971865	1.90438e-268	0.017241	0.989451	9	469	513	5
1	3613710	37	3613820	C	T	-0.937126	1.02462e-163	0.020335	0.99375	17	159	819	1
1	3717002	151	3709412	C	T	-0.99695	2.17576e-217	0.001266	1	1	206	789	0
1	3812079	45	3806358	C	T	-0.995764	1.36342e-169	0.001163	1	1	136	859	0
1	3816054	21	3805255	G	A	-1	2.47257e-191	0	1	0	162	834	0
1	4014533	28	4013997	T	C	-1	7.22901e-92	0	1	0	55	941	0
1	4238322	32	4238650	G	T	-1	1.55927e-218	0	1	0	204	792	0
1	4356182	29	4354744	G	A	0.901389	7.60422e-219	0.923364	0.019523	494	9	41	452
1	4709355	46	4710486	A	G	0.997972	6.04996e-294	0.998182	0	549	0	1	446
1	5003782	24	5003504	G	A	0.934064	9.90751e-241	1	0.076566	565	33	0	398
1	5259145	46	5257229	T	C	-1	1.22874e-253	0	1	0	274	722	0
1	5393254	27	5378416	G	A	-0.989336	9.67574e-274	0.007987	1	5	370	621	0
1	5715933	37	5711647	C	T	-0.974509	1.64996e-260	0.016026	0.994624	10	370	614	2
1	6858660	189	6850925	G	A	-0.996785	5.41242e-209	0.001244	1	1	192	803	0
1	6984377	21	6978623	C	T	-0.979104	2.20658e-137	0	0.962963	0	104	888	4
1	7024381	28	7018719	G	A	-0.96158	1.41446e-82	0.004237	1	4	52	940	0
1	7534291	91	7534464	C	A	-0.995389	6.40624e-159	0	0.991935	0	123	872	1
1	7924948	280	7924954	A	C	0.916588	1.10362e-233	1	0.090526	521	43	0	432
1	7963150	235	7961206	C	T	0.981328	3.45408e-271	0.986622	0.002513	590	1	8	397
1	8217927	38	8217303	C	T	0.997606	2.91636e-260	1	0.003356	698	1	0	297
1	8569473	25	8580960	A	C	-0.988824	7.22613e-225	0.005222	1	4	230	762	0
1	8728953	101	8728978	A	C	0.99789	1.53055e-285	0.998358	0	608	0	1	387
1	8842770	21	8868406	G	A	-0.994716	2.40119e-239	0.002688	1	2	252	742	0
1	8961263	31	8960153	A	G	-0.948751	3.77469e-218	0.02751	0.996283	20	268	707	1
1	9123733	321	9124492	T	G	-0.937811	2.49122e-64	0.004184	0.975	4	39	952	1
1	9168051	24	9165818	A	C	-0.990955	8.41641e-159	0	0.984252	0	125	869	2
1	9318308	29	9317873	C	T	-0.931918	1.07281e-243	0	0.928425	0	454	507	35
1	9355256	21	9354520	A	C	-0.968733	2.77797e-194	0.012422	1	10	191	795	0
1	9652699	46	9600774	C	T	0.966285	2.98344e-208	0.992147	0.025862	758	6	6	226
1	10482480	1300	10479678	A	G	-0.997429	6.69362e-247	0.001366	1	1	264	731	0
1	11047366	203	11046655	A	T	-1	3.69506e-216	0	1	0	200	796	0
1	11102453	21	11104676	G	A	0.993438	2.95191e-203	1	0.010638	808	2	0	186
1	11500163	28	11498002	T	C	-1	2.6087e-94	0	1	0	57	939	0
1	11525225	65	11525533	G	A	-1	8.6875e-245	0	1	0	254	742	0
1	11682891	296	11678938	G	A	1	5.89394e-242	1	0	748	0	0	248
1	11883349	22	11902149	G	A	-0.972689	1.39856e-88	0.003191	1	3	56	937	0
1	13832408	24	13832501	C	T	0.984896	1.30929e-209	1	0.02381	786	5	0	205
1	14348980	25	14341876	T	C	-0.944127	1.433e-159	0.017668	1	15	147	834	0
1	14376596	25	14376799	A	C	-1	4.03599e-219	0	1	0	205	791	0
1	14437072	1868	14440141	G	T	-0.943826	4.14621e-208	0.019126	0.969697	14	256	718	8
1	14454805	30	14457230	A	C	-0.993913	9.25466e-289	0	0.993213	0	439	554	3
1	14459874	35	14457230	C	A	-0.995943	3.17721e-291	0.00361	1	2	442	552	0
1	14514689	23	14511098	A	G	-0.923955	8.10983e-90	0.009667	0.984615	9	64	922	1
1	14645505	25	14649876	C	T	-0.975342	3.21069e-142	0.00227	0.973913	2	112	879	3
1	14981639	23	14983511	T	G	-0.988551	1.80782e-77	0.001052	1	1	45	950	0
1	15365283	111	15365648	T	C	-0.957846	2.40142e-212	0.019894	0.995868	15	241	739	1
1	15735229	21	15734301	G	A	-1	7.33819e-162	0	1	0	124	872	0
1	15926413	34	15921774	C	A	-1	4.3746e-260	0	1	0	290	706	0
1	16528823	21	16522975	C	T	-0.987478	2.94941e-242	0.006897	1	5	271	720	0
1	17543507	28	17544343	G	T	-0.898544	2.60038e-58	0.003145	0.880952	3	37	951	5
1	17676172	1494	17674185	T	C	-0.930156	1.5616e-222	0.03533	0.973913	23	336	628	9
1	18009667	253	18013602	A	G	-0.906011	1.94753e-158	0.002497	0.861538	2	168	799	27
1	18657078	97	18647242	G	A	-0.928379	4.88289e-236	0.007421	0.929978	4	425	535	32
1	18683929	37	18676276	T	C	-0.988782	1.55839e-263	0.004545	0.994048	3	334	657	2
1	18689967	33	18689252	G	A	-1	1.53396e-276	0	1	0	339	657	0
1	18699332	29	18696135	A	G	-1	1.47411e-134	0	1	0	94	902	0
1	19106348	30	19107896	C	T	-1	6.30048e-171	0	1	0	135	861	0
1	19600478	24	19592768	A	C	-1	4.75689e-83	0	1	0	48	948	0
1	19718673	21	19713004	T	C	0.98949	7.87018e-277	0.996683	0.007634	601	3	2	390
1	19724712	41	19724079	G	T	-1	9.14428e-250	0	1	0	265	731	0
1	19761427	167	19762466	T	C	-1	4.49784e-268	0	1	0	312	684	0
1	19954877	67	19934900	A	G	-0.989618	6.76825e-238	0.005413	1	4	257	735	0
1	20497189	549	20501582	A	G	-0.992932	4.55933e-192	0.002418	1	2	169	825	0
1	20585593	45	20585773	T	C	-0.993854	1.26741e-213	0.002522	1	2	203	791	0
1	20864032	715	20830127	A	G	-0.953707	7.75739e-140	0	0.92	0	115	871	10
1	20932064	676	20933278	T	C	-0.997872	1.04577e-283	0	0.997361	0	378	617	1
1	21076815	45	21074727	G	A	-0.922527	1.22151e-228	0.057971	0.994667	36	373	585	2
1	21786418	273	21785981	G	T	0.991857	3.61842e-232	1	0.012295	752	3	0	241
1	21787745	65	21785981	G	T	1	5.06474e-240	1	0	752	0	0	244
1	22286329	51	22281759	G	A	0.915227	1.07047e-129	0.978482	0	864	0	19	113
1	22352395	27	22350547	T	C	-0.997271	3.66163e-236	0	0.995868	0	241	754	1
1	22426386	24	22389327	G	T	1	8.95692e-113	1	0	923	0	0	73
1	22926128	102	22928813	G	A	-0.917383	3.07009e-203	0.0131	0.915858	9	283	678	26
1	22985390	37	22978646	A	G	-0.997494	1.29171e-251	0	0.996377	0	275	720	1
1	22985785	59	22978268	T	C	-0.940519	5.661e-67	0.004193	0.97619	4	41	950	1
1	23469194	26	23501354	C	T	-0.960408	1.74446e-233	0.02289	0.996633	16	296	683	1
1	24520347	3328	24518643	A	G	-1	5.18367e-187	0	1	0	156	840	0
1	24804536	2905	24815870	A	G	-0.913507	1.1113e-112	0.004494	0.886792	4	94	886	12
1	24891775	24	24890559	C	T	-1	7.22901e-92	0	1	0	55	941	0
1	25103279	22	25075801	A	C	0.997543	2.8165e-255	1	0.003509	711	1	0	284
1	25362465	28	25363523	T	C	-0.970073	3.5543e-121	0.004415	0.988889	4	89	902	1
1	26134788	46	26136452	A	C	0.973069	3.26721e-203	1	0.042254	783	9	0	204
1	26644035	22	26622633	A	G	-0.994713	5.13758e-143	0.001122	1	1	105	890	0
1	26691286	25	26682184	C	T	-1	2.38867e-140	0	1	0	100	896	0
1	26740697	39	26744355	A	G	-1	3.93004e-79	0	1	0	45	951	0
1	26742176	24	26735773	A	G	0.995925	2.7397e-290	1	0.004598	561	2	0	433
1	28247799	310	28251700	A	C	0.980689	4.83937e-243	1	0.027304	703	8	0	285
1	28347178	27	28420384	G	A	-0.953693	2.69118e-196	0.007772	0.955357	6	214	766	10
1	28421456	36	28303028	G	T	-0.989814	3.63926e-85	0.001058	1	1	51	944	0
1	28621551	197	28628237	T	C	-0.995421	9.17274e-160	0.001147	1	1	124	871	0
1	29033085	43	29062427	A	G	-0.97133	9.84568e-126	0.002225	0.969072	2	94	897	3
1	30030075	284	30029876	A	G	-1	3.93004e-79	0	1	0	45	951	0
1	30151029	52	30151654	T	C	-0.935697	3.97776e-214	0.037241	1	27	271	698	0
1	30298152	53	30297793	C	T	-1	7.36218e-292	0	1	0	408	588	0
1	30472423	23	30463384	C	T	0.989562	2.94107e-278	0.994966	0.005	593	2	3	398
1	30664267	43	30664122	G	T	-0.965794	1.60808e-252	0.024845	1	16	352	628	0
1	30689473	27	30708270	G	A	-0.982946	8.26045e-96	0.002139	1	2	61	933	0
1	30738620	1312	30733492	T	C	-0.993941	1.22677e-128	0.001104	1	1	90	905	0
1	30963871	23	30948976	T	C	-0.980642	1.05024e-263	0.012598	0.99723	8	360	627	1
1	31244650	95	31243913	T	C	0.993994	2.46156e-291	0.994012	0	498	0	3	495
1	31249198	105	31248562	A	G	-0.923598	1.171e-230	0.024668	0.946695	13	444	514	25
1	31484011	21	31413972	C	T	-0.970495	2.18577e-103	0.00432	1	4	70	922	0
1	33901563	26	33901751	T	C	-1	1.27518e-203	0	1	0	180	816	0
1	34205883	25	34205859	G	A	-0.994275	2.26015e-225	0	0.99115	0	224	770	2
1	34546522	25	34552017	A	G	-0.938543	8.42483e-223	0	0.916149	0	295	674	27
1	35627127	322	35629761	T	C	0.978931	1.82451e-136	1	0.037383	889	4	0	103
1	36310703	43	36254032	T	C	-0.985402	4.8995e-109	0.001085	0.986486	1	73	921	1
1	36733358	206	36749925	C	T	0.994923	1.42299e-147	0.998871	0	885	0	1	110
1	37206215	81	37210112	G	T	0.995916	5.4571e-290	0.998221	0.002304	561	1	1	433
1	37772950	27	37769074	T	C	0.996484	2.29601e-195	1	0.005814	824	1	0	171
1	37816476	239	37824508	G	A	0.981901	8.65243e-278	0.998134	0.017391	535	8	1	452
1	37961290	32	37958339	C	T	-0.99453	2.74643e-139	0.001117	1	1	101	894	0
1	38077349	72	38066589	C	T	0.996177	2.353e-183	1	0.006452	841	1	0	154
1	38208245	164	38207825	T	G	-1	4.42767e-270	0	1	0	318	678	0
1	38219319	33	38221489	T	G	0.990942	4.19046e-214	1	0.014286	786	3	0	207
1	38405304	32	38401933	C	A	-1	5.16632e-161	0	1	0	123	873	0
1	38760816	21	38757668	A	G	-0.987346	2.69998e-165	0.003484	1	3	135	858	0
1	39415417	27	39396070	G	A	0.945752	5.24626e-247	0.959364	0.009302	543	4	23	426
1	39453161	21	39472585	G	A	-0.94737	5.79836e-247	0.038062	0.990431	22	414	556	4
1	40285127	21	40288051	A	G	-0.943647	1.86207e-233	0.037651	0.996988	25	331	639	1
1	40320593	21	40306865	T	C	-1	4.60957e-227	0	1	0	219	777	0
1	40512773	47	40504550	G	T	-1	2.69258e-141	0	1	0	101	895	0
1	40513986	29	40504550	T	G	-1	2.69258e-141	0	1	0	101	895	0
1	40806056	21	40784986	C	T	-0.981869	5.3392e-154	0.004582	1	4	123	869	0
1	40962346	432	40974156	C	T	-0.958034	7.69782e-204	0.019305	1	15	219	762	0
1	41108448	107	41092578	C	T	-1	5.06474e-240	0	1	0	244	752	0
1	41728454	29	41533977	G	A	-0.935725	3.37846e-134	0.003452	0.913386	3	116	866	11
1	41739682	34	41455602	A	G	-0.928512	2.99603e-122	0.00678	0.927928	6	103	879	8
1	41841120	25	41839083	T	C	1	1.90614e-158	1	0	876	0	0	120
1	41933401	22	41929950	C	T	-0.979912	9.64404e-84	0	0.962264	0	51	943	2
1	42103992	40	42105182	A	C	0.923689	3.37903e-232	0.939145	0.002577	571	1	37	387
1	42878870	22	42867543	A	G	-1	2.47257e-191	0	1	0	162	834	0
1	43008200	324	42908848	C	T	-0.908456	5.90153e-151	0.030697	1	26	149	821	0
1	43857455	337	43826312	C	A	0.961705	2.48381e-240	1	0.051515	666	17	0	313
1	44303678	32	44297673	C	T	-1	1.29817e-85	0	1	0	50	946	0
1	44738513	21	44709218	A	G	-0.933292	2.95906e-190	0.028278	0.990826	22	216	756	2
1	45278458	23	45259295	C	T	-0.96878	4.63825e-247	0.013678	0.985207	9	333	649	5
1	45417622	313	45416900	A	G	-0.933245	4.52854e-185	0.028894	1	23	200	773	0
1	45581888	22	45612038	C	T	-0.994757	6.1697e-144	0.001124	1	1	106	889	0
1	46095532	26	46353332	G	A	-0.932184	6.1657e-141	0.012746	0.962406	11	128	852	5
1	46207286	313	46202283	T	C	-0.983066	1.32133e-244	0.009845	1	7	285	704	0
1	46234605	54	46228192	A	G	-0.997532	1.77147e-254	0	0.996466	0	282	713	1
1	46771140	23	46768408	T	C	0.994601	1.52626e-235	1	0.00813	750	2	0	244
1	48174136	113	48174867	C	T	-0.981573	4.69281e-205	0.003793	0.985366	3	202	788	3
1	48323876	36	48335067	G	T	-0.971678	7.26943e-254	0.019847	1	13	341	642	0
1	48520865	22	48520617	C	G	-0.973434	3.7097e-237	0.007123	0.979592	5	288	697	6
1	48632577	21	48686866	T	C	-0.970607	8.44097e-174	0.008353	0.993671	7	157	831	1
1	48926389	29	48891957	T	C	0.997994	3.20685e-296	0.99802	0	504	0	1	491
1	49549776	55	49545134	G	T	1	2.16439e-282	1	0	635	0	0	361
1	49941965	22	49887243	G	A	-0.993623	1.36429e-123	0	0.988372	0	85	910	1
1	50084017	145	49754598	T	C	-1	2.03256e-151	0	1	0	112	884	0
1	50846032	22	50838990	C	T	-1	3.19535e-298	0	1	0	469	527	0
1	51023874	26	50986057	T	C	-0.985507	2.48555e-109	0.002167	1	2	73	921	0
1	51716317	44	51684980	A	C	-0.935315	2.5232e-88	0.001078	0.897059	1	61	927	7
1	52349446	32	52375677	C	T	-0.95213	4.55169e-146	0.005794	0.954887	5	127	858	6
1	52499070	28	52486104	T	C	-0.991745	8.43504e-101	0.001073	1	1	64	931	0
1	53103973	41	53103490	T	C	-1	1.58638e-125	0	1	0	85	911	0
1	53563603	24	53553754	T	C	0.950301	6.30896e-224	0.998557	0.066007	692	20	1	283
1	53565859	23	53567721	C	T	-1	1.30515e-227	0	1	0	220	776	0
1	53595125	479	53593163	A	G	-0.97038	2.02607e-217	0	0.955466	0	236	749	11
1	54718191	23	54718770	T	C	0.978879	1.598e-265	0.990164	0.010363	604	4	6	382
1	55092273	3694	55090309	A	G	-1	4.79226e-279	0	1	0	348	648	0
1	55205813	25	55207052	C	T	-1	1.23813e-90	0	1	0	54	942	0
1	55287551	319	55292884	G	A	-0.934455	4.67268e-199	0.031537	0.995745	24	234	737	1
1	55318471	26	55316418	A	G	-1	3.06864e-142	0	1	0	102	894	0
1	55334337	53	55333525	C	T	0.997965	3.6127e-293	1	0.002278	557	1	0	438
1	55401840	25	55397406	T	C	1	9.45405e-270	1	0	679	0	0	317
1	56194662	39	56207532	C	T	-0.91106	1.41416e-167	0.035496	1	29	179	788	0
1	56864868	31	56858781	G	A	0.964212	2.94013e-186	1	0.057592	805	11	0	180
1	57407167	25	57389872	T	G	0.924241	1.29009e-237	0.923695	0.002008	460	1	38	497
1	57808674	23	57804695	T	C	0.997933	7.29682e-290	0.998288	0	583	0	1	412
1	57821545	29	57823951	C	T	0.99187	4.35001e-286	1	0.009153	559	4	0	433
1	58343211	325	58349005	T	C	0.908243	1.94562e-222	0.994652	0.098851	558	43	3	392
1	58483748	22	58480921	T	C	-0.942824	1.68361e-107	0.009815	1	9	79	908	0
1	58497661	25	58500409	C	T	-0.987974	1.11454e-284	0.009728	0.997925	5	481	509	1
1	58530352	32	58526758	T	C	-0.995572	6.32154e-164	0	0.992308	0	129	866	1
1	58743909	914	58733021	C	T	1	4.82029e-116	1	0	920	0	0	76
1	59017983	253	58938752	C	T	-0.988945	1.08203e-135	0.00223	1	2	99	895	0
1	59116995	37	59114438	G	A	0.957795	2.47959e-230	0.981241	0.016502	680	5	13	298
1	59579069	21	59578785	T	C	0.992997	1.98605e-193	1	0.011561	823	2	0	171
1	60420913	39	60421762	G	A	-0.956454	3.68279e-125	0.007795	0.989796	7	97	891	1
1	60574370	21	60557534	A	C	0.932462	7.2678e-160	1	0.110465	824	19	0	153
1	61060493	1616	60962424	C	T	-0.971297	5.99347e-85	0	0.946429	0	53	940	3
1	61069711	312	61073414	G	A	-0.990172	1.16756e-87	0.00106	1	1	53	942	0
1	61090307	33	61088288	T	C	-1	1.61134e-95	0	1	0	58	938	0
1	61198336	43	61192181	C	T	-1	7.97048e-298	0	1	0	462	534	0
1	62113413	6108	62124388	A	G	-0.932248	3.37156e-165	0.00738	0.923497	6	169	807	14
1	62560230	21	62560928	T	C	-0.957493	5.40092e-182	0.015873	1	13	177	806	0
1	62589448	52	62580201	A	G	-0.976116	4.53573e-99	0	0.955882	0	65	928	3
1	62682881	187	62689940	A	C	-0.987213	8.68466e-71	0	0.97561	0	40	955	1
1	62687365	30	62687104	G	A	-0.995649	1.37535e-276	0	0.994429	0	357	637	2
1	62743985	65	62740065	G	A	-0.99586	6.17282e-287	0.003401	1	2	408	586	0
1	62815101	163	62813074	T	C	-0.894478	4.78041e-174	0.002674	0.850806	2	211	746	37
1	63006803	28	62982891	C	T	1	1.60819e-284	1	0	626	0	0	370
1	63019494	31	63044464	T	C	-0.918662	2.29317e-159	0	0.868852	0	159	813	24
1	63410696	23	63412545	A	G	-0.995709	1.31682e-279	0.001603	0.997312	1	371	623	1
1	63652411	33	63655914	C	T	0.908692	1.04128e-226	0.993988	0.088531	496	44	3	453
1	63753393	25	63739886	A	C	-1	1.10295e-167	0	1	0	131	865	0
1	64712764	30	64725787	G	A	-0.991968	9.21193e-289	0.003992	0.99596	2	493	499	2
1	64890571	23	64871720	C	T	0.997947	2.81517e-291	1	0.002364	573	1	0	422
1	65412435	25	65412940	T	G	-0.995711	5.43101e-168	0	0.992593	0	134	861	1
1	65542731	26	65546924	T	C	-1	2.57075e-120	0	1	0	80	916	0
1	66079154	293	66100915	T	C	-0.976853	2.79869e-191	0.001236	0.967914	1	181	808	6
1	66135715	333	66125318	A	C	-0.990425	3.41253e-205	0.003731	1	3	192	801	0
1	66241883	26	66221643	T	C	-1	5.84143e-115	0	1	0	75	921	0
1	67103123	23	67085295	C	T	-1	5.21256e-178	0	1	0	144	852	0
1	67201204	333	67209818	A	G	0.934988	4.44895e-206	0.998609	0.090253	718	25	1	252
1	67300876	21	67337285	A	C	-0.897823	1.84018e-139	0.019002	0.928571	16	143	826	11
1	68007959	858	68005643	T	C	1	6.89249e-255	1	0	719	0	0	277
1	68572399	21	68571220	C	A	-0.982658	4.1144e-264	0.009419	0.994429	6	357	631	2
1	68575683	22	68574476	T	C	0.982088	6.71043e-280	0.981928	0	489	0	9	498
1	68743431	21	68743548	G	A	0.934952	8.84602e-222	0.995461	0.077612	658	26	3	309
1	69082531	37	69133840	T	G	0.979145	3.87462e-268	0.988294	0.007538	591	3	7	395
1	69762316	24	69759752	T	C	-1	2.97741e-276	0	1	0	338	658	0
1	70768111	324	70818576	G	T	-0.902953	1.57145e-100	0.017429	1	16	78	902	0
1	70908734	24	70880717	T	C	0.93414	3.16448e-219	0.977545	0.042683	653	14	15	314
1	71054556	27	71051655	A	G	-1	2.27326e-121	0	1	0	81	915	0
1	71090355	38	71103392	T	C	-0.997646	1.659e-263	0.001449	1	1	306	689	0
1	71148798	250	71153714	A	C	-1	5.90473e-215	0	1	0	198	798	0
1	72412772	21	72433346	T	C	-1	1.68312e-168	0	1	0	132	864	0
1	72449618	413	72444128	G	A	-1	4.58403e-184	0	1	0	152	844	0
1	72610123	67	72569309	T	G	-0.997793	3.11018e-276	0	0.997126	0	347	648	1
1	72755344	149	72750470	A	G	-1	2.80436e-211	0	1	0	192	804	0
1	72755692	8383	72750470	G	A	-1	2.80436e-211	0	1	0	192	804	0
1	72900384	31	72885281	G	T	-1	6.06128e-218	0	1	0	203	793	0
1	72992323	31	72991433	C	T	-1	1.56575e-235	0	1	0	235	761	0
1	73768783	352	73766431	T	G	-0.959009	1.05138e-254	0.032895	1	20	388	588	0
1	73825495	21	73768022	C	T	-0.997993	3.67508e-296	0.001965	1	1	487	508	0
1	73962269	26	73945480	T	C	-0.996348	7.92527e-190	0.0012	1	1	163	832	0
1	74029950	23	74022034	A	C	1	2.42259e-297	1	0	541	0	0	455
1	74312431	252	74313400	A	G	-1	1.1369e-275	0	1	0	336	660	0
1	75136819	101	75135142	T	C	-0.994631	1.65546e-236	0.002667	1	2	246	748	0
1	75148235	58	75150592	T	C	-1	4.75689e-83	0	1	0	48	948	0
1	75191264	32	75214441	G	A	-0.995389	6.40624e-159	0.001145	1	1	123	872	0
1	75795829	39	75779988	A	G	-0.990341	6.80973e-89	0.001062	1	1	54	941	0
1	76179636	35	76441522	T	A	-0.905251	2.3527e-103	0.013216	0.954545	12	84	896	4
1	76259677	38	76277421	A	C	-0.982996	7.89413e-244	0.009818	1	7	283	706	0
1	76757958	25	76756343	C	T	-1	1.24946e-292	0	1	0	413	583	0
1	77112140	123	77112051	A	G	-1	6.13988e-252	0	1	0	270	726	0
1	77240062	77	77238731	G	A	-0.99672	7.28867e-206	0	0.994681	0	187	808	1
1	77585552	24	77554542	A	G	-0.997404	4.04128e-245	0	0.996169	0	260	735	1
1	78623720	27	78629908	T	G	0.997417	5.14767e-246	1	0.003802	733	1	0	262
1	79401508	323	79392756	C	A	0.922246	9.59889e-216	0.998483	0.10089	658	34	1	303
1	79773448	37	79775411	T	C	-0.923616	1.0335e-230	0.030948	0.954071	16	457	501	22
1	80246613	21	80249758	A	G	0.90353	4.06547e-162	0.963415	0.005682	790	1	30	175
1	80704224	27	80703306	G	A	0.995076	2.51549e-252	1	0.007042	712	2	0	282
1	81049863	104	81039532	T	C	-1	4.22962e-99	0	1	0	61	935	0
1	81119419	311	81137243	G	A	-0.995078	3.85754e-151	0	0.991304	0	114	881	1
1	81643742	46	81624326	C	T	-0.932218	1.26973e-193	0	0.897959	0	220	751	25
1	81742592	21	81721241	T	C	0.993435	5.56159e-273	1	0.008475	642	3	0	351
1	82085248	52	82064696	A	G	-0.997894	6.27104e-286	0	0.997436	0	389	606	1
1	82340305	21	82348717	A	G	-1	2.03256e-151	0	1	0	112	884	0
1	82617207	25	82607506	C	T	-0.984909	1.96203e-239	0.005533	0.992674	4	271	719	2
1	82627415	39	82662727	G	C	-0.989584	3.33164e-142	0	0.981481	0	106	888	2
1	82715871	24	82722786	C	T	-0.993523	9.91792e-276	0.004732	1	3	362	631	0
1	83102095	28	83097971	G	A	-1	1.61134e-95	0	1	0	58	938	0
1	83131190	31	83131488	A	G	-0.940275	2.40226e-150	0.016298	0.992701	14	136	845	1
1	83149850	61	83147308	G	A	1	4.41974e-275	1	0	662	0	0	334
1	83206864	35	83204106	T	C	-1	1.90614e-158	0	1	0	120	876	0
1	83423404	27	83415346	C	T	-0.983165	1.12046e-245	0.008511	0.996564	6	290	699	1
1	83761330	43	83772596	A	G	-0.997365	2.21531e-242	0.001348	1	1	254	741	0
1	84253052	26	84269299	A	G	0.901003	3.25095e-191	0.949591	0.015267	697	4	37	258
1	84712005	3870	84717983	C	T	-1	2.11821e-72	0	1	0	40	956	0
1	84886857	41	84871923	G	A	-0.94908	4.14483e-255	0	0.947686	0	471	499	26
1	85595135	30	85595975	T	C	1	6.89249e-255	1	0	719	0	0	277
1	85596350	25	85600326	C	A	-0.988533	1.29943e-220	0.003886	0.995536	3	223	769	1
1	85906485	75	85903135	G	A	-0.910893	4.09685e-65	0	0.836735	0	41	947	8
1	86139418	30	86121895	G	T	-0.994821	5.29408e-243	0	0.992366	0	260	734	2
1	86279215	21	86280332	C	T	-0.922061	6.18927e-236	0.070397	0.997738	39	441	515	1
1	86341399	25	86317538	G	A	-0.995863	4.31467e-287	0.003407	1	2	409	585	0
1	86400852	3687	86380396	G	A	-1	1.55256e-135	0	1	0	95	901	0
1	87272715	24	87287596	C	T	0.99712	6.87156e-227	1	0.004464	772	1	0	223
1	87315331	22	87314335	C	A	-0.948595	3.52291e-98	0.006479	0.985714	6	69	920	1
1	87338727	29	87330141	G	A	-0.965145	1.13588e-202	0.015267	1	12	210	774	0
1	87713261	30	87711892	G	T	-1	4.05657e-296	0	1	0	441	555	0
1	88285840	157	88287879	C	T	-1	2.22136e-164	0	1	0	127	869	0
1	88873547	52	88891802	A	G	-1	4.02297e-170	0	1	0	134	862	0
1	89475908	2717	89474818	G	A	-1	4.37046e-269	0	1	0	315	681	0
1	89509676	22	89514210	T	C	0.993328	1.06344e-200	0.997543	0	812	0	2	182
1	89811417	866	89806926	C	T	-0.995711	5.43101e-168	0	0.992593	0	134	861	1
1	91132701	127	91139612	G	A	-0.997429	6.69362e-247	0	0.996226	0	264	731	1
1	91187082	26	91185832	G	A	-0.992997	1.98605e-193	0	0.988439	0	171	823	2
1	91291702	37	91284563	T	G	-0.900237	4.33521e-79	0.012752	1	12	55	929	0
1	92011093	29	92017649	C	A	-0.943696	1.96177e-173	0.009877	0.951613	8	177	802	9
1	92232061	1273	92240238	T	C	-0.932449	2.61847e-209	0.021337	0.955631	15	280	688	13
1	92294343	23	92269982	A	C	-1	4.82029e-116	0	1	0	76	920	0
1	92921045	25	92772471	G	A	-0.975597	1.07594e-269	0.01913	0.997625	11	420	564	1
1	93363654	25	93368309	G	T	1	5.80507e-276	1	0	659	0	0	337
1	93406552	34	93349046	A	G	0.995577	2.01271e-273	0.998459	0.002882	648	1	1	346
1	94251458	314	94210906	T	C	-0.939292	2.38021e-84	0.007447	1	7	56	933	0
1	94288372	2885	94305011	T	G	-1	5.9015e-273	0	1	0	327	669	0
1	94445990	24	94446578	A	C	-1	8.93729e-279	0	1	0	347	649	0
1	94850021	50	94850443	A	G	1	9.22989e-298	1	0	535	0	0	461
1	94943233	91	94889414	G	A	-0.99599	9.37145e-294	0	0.995902	0	486	508	2
1	95155266	44	95156739	A	G	-0.99799	8.91504e-296	0	0.997895	0	474	521	1
1	95419744	21	95419429	G	A	-1	5.9015e-273	0	1	0	327	669	0
1	95425278	23	95462236	C	T	-1	2.11821e-72	0	1	0	40	956	0
1	95522420	26	95452496	A	G	-1	1.01353e-96	0	1	0	59	937	0
1	95745031	30	95744298	A	G	-0.974879	1.82378e-69	0.002092	1	2	40	954	0
1	96483080	85	96492489	A	C	0.98339	3.23888e-133	0.996659	0	895	0	3	98
1	96868717	101	96869933	C	T	0.997371	7.64312e-243	0.99865	0	740	0	1	255
1	96989855	40	97005560	T	C	0.980605	2.64164e-172	0.995272	0.006667	842	1	4	149
1	97596305	96	97584646	A	G	1	1.56035e-298	1	0	520	0	0	476
1	98616751	56	98595853	A	C	-1	1.35859e-129	0	1	0	89	907	0
1	98892930	23	98881389	A	G	-0.973812	3.87451e-173	0.008304	1	7	153	836	0
1	99044265	487	98964760	A	G	-0.974429	5.11053e-94	0.001072	0.968254	1	61	932	2
1	99147636	26	99147421	C	T	-0.997691	3.00639e-267	0	0.996855	0	317	678	1
1	99179942	108	99225068	T	C	-0.996773	2.25751e-208	0	0.994792	0	191	804	1
1	99322026	37	99319008	G	A	1	1.8362e-289	1	0	602	0	0	394
1	99438859	36	99441320	A	C	-1	1.39307e-157	0	1	0	119	877	0
1	99785248	21	99783782	A	G	-0.991805	2.24161e-284	0.006932	1	4	419	573	0
1	99973954	112	99966319	G	A	-0.994923	1.42299e-147	0	0.990991	0	110	885	1
1	100390634	144	100373601	A	G	-0.989885	7.27147e-285	0.008993	1	5	440	551	0
1	100459894	26	100434332	G	T	-0.94385	1.55873e-80	0.006356	1	6	52	938	0
1	100640630	30	100645909	G	A	0.996383	3.13212e-191	0.998797	0	830	0	1	165
1	100791982	29	100787265	G	A	-0.895126	1.21744e-113	0.004551	0.854701	4	100	875	17
1	101388551	321	101390090	C	T	-0.96073	2.13598e-172	0.013142	1	11	159	826	0
1	101609696	23	101620729	G	A	-1	5.7587e-155	0	1	0	116	880	0
1	101689300	27	101684415	T	C	0.924497	5.19737e-229	0.9523	0.022005	559	9	28	400
1	101891244	35	101885296	T	C	-1	1.78288e-137	0	1	0	97	899	0
1	102215301	21	102228731	A	G	-0.990711	5.07591e-210	0.003769	1	3	200	793	0
1	103602817	33	103584570	C	T	-0.990849	9.27338e-262	0	0.987616	0	319	673	4
1	104443199	527	104440904	T	G	-0.997826	2.42899e-279	0	0.997222	0	359	636	1
1	104451498	155	104440904	G	T	-0.963057	6.00746e-247	0.004717	0.961111	3	346	633	14
1	104663660	25	104673021	A	C	-1	2.51566e-108	0	1	0	69	927	0
1	104719847	318	104713291	A	G	-1	3.99522e-75	0	1	0	42	954	0
1	105050605	42	105041222	T	C	-0.989818	1.95083e-241	0.005472	1	4	265	727	0
1	105218644	813	105220965	T	C	-1	4.62229e-106	0	1	0	67	929	0
1	105255032	1157	105256299	A	G	-1	1.29817e-85	0	1	0	50	946	0
1	105272934	23	105256299	G	A	-0.978762	5.82719e-80	0	0.96	0	48	946	2
1	105416804	31	105424848	A	G	1	3.24226e-253	1	0	723	0	0	273
1	105667549	913	105666878	T	G	-1	1.65422e-136	0	1	0	96	900	0
1	105866770	275	105868193	G	T	-0.995972	8.56157e-293	0.003745	1	2	462	532	0
1	106015816	7582	106026332	G	A	-0.995399	2.25988e-265	0.00295	1	2	318	676	0
1	106173509	120	106159247	G	A	-0.995452	1.32542e-160	0	0.992063	0	125	870	1
1	106177829	21	106179205	G	A	-1	7.29128e-167	0	1	0	130	866	0
1	108187547	39	108187513	C	T	-1	3.57683e-292	0	1	0	410	586	0
1	108243935	30	108243851	T	C	1	2.03567e-285	1	0	622	0	0	374
1	108733325	3927	108738780	C	T	-0.997255	3.59302e-235	0.001321	1	1	239	756	0
1	109025828	373	109042271	G	A	-0.961866	4.64033e-99	0.00324	0.971429	3	68	923	2
1	109573231	1950	109531858	A	G	-0.992233	1.30058e-240	0	0.98855	0	259	734	3
1	109690878	40	109679273	T	C	1	7.69251e-264	1	0	696	0	0	300
1	109726171	33	109723787	G	A	-1	1.844e-176	0	1	0	142	854	0
1	110053875	39	110061625	C	T	-0.89466	7.48866e-221	0.108216	0.997988	54	496	445	1
1	110072133	19	110056126	T	C	-0.895041	4.58704e-194	0.061308	1	45	262	689	0
1	110145758	25	110148974	T	C	-0.974102	1.47277e-272	0.024074	1	13	456	527	0
1	110187163	4233	110195864	C	A	0.957381	2.66585e-254	0.971781	0.011655	551	5	16	424
1	110729810	22	110728459	G	A	-0.939756	1.038e-226	0.039187	1	27	307	662	0
1	111195227	171	111192893	A	G	-0.985925	2.85484e-112	0.001088	0.987013	1	76	918	1
1	111316416	100	111318115	T	C	1	2.63e-200	1	0	821	0	0	175
1	111838207	63	111834733	T	C	-1	3.95575e-258	0	1	0	285	711	0
1	111858524	32	111857087	C	T	0.997986	2.15509e-295	1	0.002141	529	1	0	466
1	111872138	27	111869948	T	G	-0.943397	4.3413e-165	0.017921	0.993711	15	158	822	1
1	111957514	70	111956423	C	T	-1	9.87507e-268	0	1	0	311	685	0
1	112074694	112	112071592	A	G	-0.947222	1.65464e-219	0.004298	0.936242	3	279	695	19
1	112228477	22	112186337	T	C	-1	5.21256e-178	0	1	0	144	852	0
1	112329136	22	112329551	T	G	-0.963006	7.42093e-157	0.003517	0.958042	3	137	850	6
1	112548370	41	112548118	A	G	-0.993465	6.8878e-204	0.002472	1	2	187	807	0
1	112764715	57	112749687	T	C	-0.99327	4.24176e-268	0.00303	0.997024	2	335	658	1
1	112972821	26	112990742	G	A	0.995659	4.38432e-277	1	0.00554	635	2	0	359
1	113249086	33	113248791	A	C	0.985764	2.31192e-250	1	0.019868	694	6	0	296
1	113338197	23	113338416	C	T	0.915408	1.24517e-175	1	0.130631	774	29	0	193
1	113713349	27	113690491	G	A	-1	1.844e-176	0	1	0	142	854	0
1	113715631	290	113690491	A	G	-0.932091	5.03799e-153	0.021077	1	18	142	836	0
1	113799628	463	113800925	T	C	0.997063	1.27565e-223	0.998716	0	778	0	1	217
1	114715446	21	114714882	C	T	-0.938261	4.14903e-146	0.017301	1	15	129	852	0
1	114855868	21	114861832	A	G	0.94543	1.9897e-121	0.991091	0.020408	890	2	8	96
1	115928359	54	115968996	C	G	-0.987786	1.71795e-73	0	0.976744	0	42	953	1
1	116229483	3358	116234416	A	G	-1	1.51307e-238	0	1	0	241	755	0
1	116351252	31	116357354	A	C	0.962846	8.84199e-256	0.993139	0.033898	579	14	4	399
1	116468788	24	116478690	G	A	-0.946599	5.48104e-211	0.028075	1	21	248	727	0
1	116539308	22	116551979	G	A	1	2.89341e-273	1	0	668	0	0	328
1	117078164	322	117076403	A	G	-0.955319	2.86185e-122	0.008859	1	8	93	895	0
1	117571753	83	117574630	A	G	-0.982687	1.22727e-94	0.002137	1	2	60	934	0
1	117715411	26	117715026	C	T	0.997917	2.85829e-288	0.998316	0	593	0	1	402
1	117880402	1441	117892818	T	G	-0.996197	4.35947e-184	0	0.99359	0	155	840	1
1	117901795	22	117884022	A	G	-1	2.27326e-121	0	1	0	81	915	0
1	117952050	41	117939774	G	A	-1	2.03256e-151	0	1	0	112	884	0
1	118091036	223	118075647	A	G	0.975342	3.21069e-142	0.99773	0.026087	879	3	2	112
1	118691107	25	118624123	T	C	-1	1.23813e-90	0	1	0	54	942	0
1	118816322	29	118830947	C	T	-0.993648	1.51723e-208	0.00125	0.994898	1	195	799	1
1	118923156	26	118934373	T	G	0.984757	1.26515e-237	0.995868	0.011111	723	3	3	267
1	118950940	23	118937400	A	G	-0.963937	4.63017e-197	0.015075	1	12	200	784	0
1	118993206	26	118994387	C	T	0.989121	1.05066e-269	0.996855	0.008333	634	3	2	357
1	119558771	320	119562274	T	C	-0.973005	3.15564e-186	0.009732	1	8	174	814	0
1	120074792	28	120077348	A	C	0.963283	2.36635e-238	0.976912	0	677	0	16	303
1	120617561	21	120523902	C	T	-0.954135	1.94258e-130	0	0.919643	0	103	884	9
1	145532032	21	145536082	A	G	-0.996401	6.29439e-192	0.001205	1	1	166	829	0
1	146530908	21	146528706	T	C	-0.976407	6.89484e-226	0.012032	1	9	248	739	0
1	146568063	17	146566324	T	C	0.937163	3.1961e-245	0.943636	0.002242	519	1	31	445
1	146788388	21	146736092	T	C	-0.997013	7.93489e-221	0	0.995305	0	212	783	1
1	146961444	73	146927395	A	C	0.995963	2.52424e-292	1	0.004376	539	2	0	455
1	147392583	93	147391614	T	G	-0.956626	5.32558e-179	0.009828	0.972527	8	177	806	5
1	151189376	22	151173113	A	G	0.932306	2.28794e-209	0.99858	0.092466	703	27	1	265
1	151512430	37	151512802	T	G	-0.997207	3.87377e-232	0	0.995726	0	233	762	1
1	151742553	30	151742960	G	A	1	6.51798e-299	1	0	505	0	0	491
1	151752733	48	151742960	G	A	0.997994	3.20685e-296	0.99802	0	504	0	1	491
1	151833831	21	151836824	G	A	0.977413	5.84441e-129	0.99556	0	897	0	4	95
1	152327436	232	152322042	C	T	-0.996651	1.15591e-202	0	0.994536	0	182	813	1
1	152616494	29	152655297	T	C	-0.994967	3.21593e-248	0.002762	1	2	272	722	0
1	152682482	33	152690448	C	T	-0.93603	1.83058e-231	0.045386	1	30	335	631	0
1	152975658	25	152970210	C	T	1	2.58335e-296	1	0	553	0	0	443
1	153133706	258	153119969	T	C	0.991783	8.00914e-284	0.993115	0	577	0	4	415
1	153242212	27	153215377	C	A	-0.927355	3.32665e-144	0.010576	0.937931	9	136	842	9
1	153352260	30	153344636	C	A	-0.988431	6.72195e-131	0.002217	1	2	94	900	0
1	154249042	23	154197126	C	T	-0.963547	7.94635e-87	0.003195	0.982456	3	56	936	1
1	154532595	25	154538205	T	C	-0.991976	4.29873e-103	0	0.985075	0	66	929	1
1	154608299	31	154600533	G	A	-0.947172	4.44118e-198	0.001318	0.924051	1	219	758	18
1	154728376	255	154721780	A	C	-1	1.90096e-80	0	1	0	46	950	0
1	154824722	29	154827366	C	T	-0.992575	4.48981e-249	0.002797	0.996441	2	280	713	1
1	154841406	22	154840516	A	C	-1	1.56451e-287	0	1	0	384	612	0
1	155102013	21	155086893	C	T	-0.971422	1.04647e-85	0.002125	0.981818	2	54	939	1
1	155228109	24	155230131	T	C	-1	1.49709e-237	0	1	0	239	757	0
1	155761671	46	155687232	T	C	-1	3.38338e-107	0	1	0	68	928	0
1	155844263	749	155840706	C	T	-0.974041	7.4706e-93	0.002139	0.983607	2	60	933	1
1	155897623	21	155893750	C	T	0.968918	5.88281e-99	0.995699	0	926	0	4	66
1	156306101	38	156254358	G	A	-1	4.17219e-263	0	1	0	298	698	0
1	156806524	53	156805803	T	C	0.907501	1.57281e-210	0.992089	0.104396	627	38	5	326
1	156964628	24	156968568	T	C	-0.996274	5.53893e-187	0.001195	1	1	159	836	0
1	157173859	1530	157176781	G	A	-0.965354	8.20439e-123	0.001112	0.948454	1	92	898	5
1	157254266	32	157259119	G	A	0.934429	3.22139e-220	0.962264	0.009772	663	3	26	304
1	157540661	216	157544850	T	C	-0.941519	2.64148e-237	0.032895	0.979381	20	380	588	8
1	157570632	123	157553680	T	G	-0.997912	9.3147e-288	0	0.9975	0	399	596	1
1	158050712	323	158053024	C	A	-0.988547	1.12688e-220	0.005168	1	4	222	770	0
1	158488408	268	158488766	A	G	-0.997947	2.81517e-291	0	0.997636	0	422	573	1
1	158712031	323	158713247	G	A	-0.943234	8.44467e-251	0.053604	1	29	455	512	0
1	158851689	57	158842453	A	G	0.997129	2.00013e-227	0.998705	0	771	0	1	224
1	158867530	2452	158842453	A	G	0.997129	2.00013e-227	0.998705	0	771	0	1	224
1	158871217	31	158842453	A	G	1	8.88947e-230	1	0	772	0	0	224
1	158961351	4851	158943740	T	C	-0.971129	7.00538e-143	0.00114	0.957983	1	114	876	5
1	158999735	28	158998665	A	G	-1	9.00948e-209	0	1	0	188	808	0
1	159463205	46	159457808	C	T	-0.99451	1.36175e-232	0	0.991667	0	238	756	2
1	159946744	53	159941535	A	G	-0.989985	1.94131e-198	0.001232	0.98913	1	182	811	2
1	160110104	23	160109835	A	G	-1	4.58834e-181	0	1	0	148	848	0
1	160354089	21	160375954	T	C	-0.990662	2.45218e-91	0	0.982456	0	56	939	1
1	160954840	312	160953668	G	A	1	1.18155e-298	1	0	498	0	0	498
1	161261568	25	161237892	A	G	-0.958199	5.3607e-91	0	0.923077	0	60	931	5
1	161318672	26	161286721	T	C	-1	5.84143e-115	0	1	0	75	921	0
1	162060831	21	162063252	T	C	1	9.4624e-269	1	0	682	0	0	314
1	162204209	31	162161002	A	G	-0.988307	3.74139e-76	0.00105	1	1	44	951	0
1	162230748	532	162239031	T	C	-1	7.33819e-162	0	1	0	124	872	0
1	162289586	25	162284057	A	G	-1	2.16215e-89	0	1	0	53	943	0
1	162413655	25	162416145	A	G	-1	1.0748e-266	0	1	0	308	688	0
1	162456745	312	162452803	A	G	-0.978264	1.83532e-107	0.001086	0.973333	1	73	920	2
1	162730299	29	162732491	G	A	0.988424	5.23927e-219	0.998706	0.013453	772	3	1	220
1	163195975	28	163212633	G	A	-0.894893	2.73789e-177	0.043364	0.970213	33	228	728	7
1	163668313	27	163626756	C	A	-1	7.22901e-92	0	1	0	55	941	0
1	163872199	27	163864484	T	C	-1	3.08772e-177	0	1	0	143	853	0
1	164184234	114	164199038	A	G	-0.985139	3.82774e-107	0	0.972603	0	71	923	2
1	164950879	32	164941640	G	A	-1	2.80436e-211	0	1	0	192	804	0
1	165220252	27	165220032	G	A	-0.995097	4.02759e-253	0	0.993007	0	284	710	2
1	165317169	86	165317717	A	G	-1	1.03374e-148	0	1	0	109	887	0
1	165375411	22	165375623	C	T	-0.989164	1.90657e-270	0.007812	1	5	356	635	0
1	165409883	19	165410468	T	C	-1	2.14026e-281	0	1	0	357	639	0
1	165552149	231	165535668	A	G	0.957039	1.92765e-170	0.992754	0.035714	822	6	6	162
1	165677397	29	165677013	T	C	-1	2.76616e-224	0	1	0	214	782	0
1	165731209	281	165670958	T	C	0.940312	1.49918e-120	0.995516	0.067308	888	7	4	97
1	165849801	29	165840411	T	C	0.932247	1.01474e-223	0.966206	0.026087	629	9	22	336
1	166673831	23	166647034	G	A	-1	1.90096e-80	0	1	0	46	950	0
1	166720402	21	166721207	A	G	-0.928984	4.46681e-201	0.037135	1	28	242	726	0
1	166770696	25	166767050	G	A	0.994809	1.48921e-242	1	0.007663	735	2	0	259
1	167072169	64	167069155	C	T	-0.984509	1.61416e-205	0.006266	1	5	198	793	0
1	167475488	39	167479765	A	C	0.949387	2.02048e-213	0.973154	0	725	0	20	251
1	167781426	22	167778843	A	G	-1	3.27829e-291	0	1	0	404	592	0
1	167851935	21	167846041	C	T	-0.92398	1.93613e-197	0.026027	0.958647	19	255	711	11
1	168230331	22	168230181	T	C	0.997699	6.66632e-268	1	0.003125	676	1	0	319
1	168305431	29	168301707	C	G	0.942788	5.45619e-236	0.993506	0.060526	612	23	4	357
1	168527180	25	168530737	A	G	-0.997815	2.45944e-278	0.00156	1	1	355	640	0
1	169004358	872	168991306	G	A	-0.965443	4.92014e-152	0	0.940741	0	127	861	8
1	169083369	30	169085119	T	C	-0.946196	2.96218e-140	0.013667	1	12	118	866	0
1	169160020	330	169129151	C	T	-0.909179	9.26727e-223	0.071203	1	45	364	587	0
1	169471914	102	169482436	G	A	0.987811	7.84874e-282	0.99278	0.004525	550	2	4	440
1	169730417	308	169675349	C	T	-0.932849	2.44416e-122	0.011211	0.971154	10	101	882	3
1	169849515	240	169861212	C	T	-0.95075	8.06088e-218	0.022161	0.985401	16	270	706	4
1	169987714	32	170004722	A	G	-1	1.35859e-129	0	1	0	89	907	0
1	169989832	23	170024828	C	T	-1	2.14263e-139	0	1	0	99	897	0
1	170354163	26	170325667	T	C	-1	1.90614e-158	0	1	0	120	876	0
1	170600293	21	170603810	G	A	-1	2.22136e-164	0	1	0	127	869	0
1	171138984	33	171157708	G	C	-0.908205	3.26101e-195	0.004274	0.880952	3	259	699	35
1	171190122	116	171178152	G	A	-0.983607	4.51938e-167	0.003509	0.992908	3	140	852	1
1	171215655	22	171222380	G	C	-0.961075	3.92453e-97	0.00108	0.942857	1	66	925	4
1	171433770	21	171435477	A	G	-1	1.79155e-254	0	1	0	276	720	0
1	171457157	44	171478523	G	A	1	2.79453e-186	1	0	841	0	0	155
1	171783587	63	171781952	T	C	-0.997975	3.30959e-294	0.001828	1	1	449	546	0
1	171972860	26	171980587	A	G	-0.990531	3.70839e-207	0.002503	0.994924	2	196	797	1
1	172220481	26	172254193	C	T	0.997278	1.17851e-236	0.998674	0	753	0	1	242
1	172328265	21	172307678	C	T	-0.955509	4.51032e-194	0.018868	1	15	201	780	0
1	173031026	25	173033852	A	G	-0.991961	1.3594e-234	0.001339	0.991968	1	247	746	2
1	173520011	21	173504068	T	C	-0.997082	1.0141e-224	0.001287	1	1	219	776	0
1	173847773	22	173847020	T	G	-1	1.3765e-132	0	1	0	92	904	0
1	174493893	39	174468208	C	T	-1	4.60957e-227	0	1	0	219	777	0
1	174555409	24	174214174	C	T	-1	2.22136e-164	0	1	0	127	869	0
1	174796556	5289	174715051	C	T	-0.982111	1.1581e-155	0.004592	1	4	125	867	0
1	175091593	54	175092840	T	C	1	7.05046e-274	1	0	666	0	0	330
1	175386147	49	175385643	G	T	-0.90878	1.89995e-174	0.003922	0.874459	3	202	762	29
1	176270018	59	176219438	C	T	1	1.87685e-298	1	0	522	0	0	474
1	176450388	23	176461372	T	C	-0.977573	3.95504e-235	0.005579	0.982079	4	274	713	5
1	176665102	21	176659790	C	T	-0.963106	5.93225e-216	0.018543	1	14	241	741	0
1	176763910	22	176759336	G	A	-1	7.43095e-286	0	1	0	376	620	0
1	178495285	354	178506594	A	C	-0.976613	1.80998e-262	0	0.970667	0	364	621	11
1	178908836	23	178912640	A	G	-0.971702	2.8579e-195	0.002513	0.965	2	193	794	7
1	179207345	21	179106853	C	T	-0.982312	5.58313e-127	0.001109	0.978723	1	92	901	2
1	179317895	27	179315357	C	A	0.9658	1.49601e-263	1	0.038813	558	17	0	421
1	179329702	4062	179317424	C	A	-0.919789	1.28103e-97	0	0.857143	0	72	912	12
1	179455594	2703	179460524	C	T	-1	1.58638e-125	0	1	0	85	911	0
1	179607292	768	179604514	G	A	-1	2.72523e-284	0	1	0	369	627	0
1	179876726	35	179817654	G	A	0.989099	2.96642e-269	0.99376	0.002817	637	1	4	354
1	180043811	21	179972337	C	A	-1	2.63291e-159	0	1	0	121	875	0
1	180628360	33	180611883	G	A	0.967976	9.13846e-230	0.988796	0.01773	706	5	8	277
1	181256902	21	181240950	A	G	-1	5.7587e-155	0	1	0	116	880	0
1	181265173	25	181265245	A	G	1	1.3459e-295	1	0	560	0	0	436
1	181861943	31	181843583	C	T	-1	3.35439e-153	0	1	0	114	882	0
1	182266928	24	182266517	A	C	0.996883	7.42708e-214	1	0.004975	795	1	0	200
1	182289324	313	182282817	C	T	-0.939608	2.36037e-102	0.009761	1	9	74	913	0
1	182444830	21	182430679	C	T	-0.986345	1.08204e-114	0	0.975	0	78	916	2
1	182674679	182	182675034	G	T	-1	2.45873e-84	0	1	0	49	947	0
1	182692795	22	182671769	G	A	-1	1.89963e-109	0	1	0	70	926	0
1	182719894	31	182723731	G	A	0.968101	2.59485e-255	0.976489	0	623	0	15	358
1	182952006	302	182938102	G	A	-0.995738	8.56865e-169	0.001161	1	1	135	860	0
1	183396437	38	183389877	A	G	1	6.89249e-255	1	0	719	0	0	277
1	183575927	25	183579599	T	C	-1	6.44598e-287	0	1	0	381	615	0
1	184081581	22	184111365	A	G	-0.940623	2.93625e-241	0.046624	1	29	374	593	0
1	184599443	28	184602236	A	G	0.980829	1.48902e-198	1	0.030769	801	6	0	189
1	184720225	35	184663537	C	A	-0.991764	2.28746e-283	0.001733	0.99284	1	416	576	3
1	184937037	323	184937385	C	T	0.944652	8.38865e-176	0.998756	0.083333	803	16	1	176
1	185009801	1933	185009090	C	T	-1	3.93004e-79	0	1	0	45	951	0
1	185373096	339	185369581	A	G	0.970216	9.28049e-270	1	0.031579	521	15	0	460
1	185390016	48	185400748	C	T	-1	5.9015e-273	0	1	0	327	669	0
1	186055923	44	186073181	A	C	-0.980087	3.5903e-278	0	0.979296	0	473	513	10
1	186511467	24	186421024	T	C	-1	5.76608e-146	0	1	0	106	890	0
1	186883521	30	186890704	G	A	-1	5.11441e-296	0	1	0	440	556	0
1	187272899	41	187264379	T	C	-0.931667	1.13501e-231	0.038462	0.974874	23	388	575	10
1	187464951	1655	187459147	G	A	1	4.7481e-237	1	0	758	0	0	238
1	187716104	6429	187724820	T	C	-0.997993	3.40557e-296	0.001972	1	1	489	506	0
1	187725087	29	187725382	A	G	-0.905424	1.33839e-125	0.023702	1	21	110	865	0
1	187832663	28	187846237	T	G	0.938076	1.97391e-242	0.994505	0.062222	543	28	3	422
1	188149842	43	188162030	G	A	1	2.63209e-180	1	0	849	0	0	147
1	188539454	776	188532630	C	T	1	1.55256e-135	1	0	901	0	0	95
1	188569774	22	188574521	G	A	-0.991968	1.06527e-288	0.004	0.995968	2	494	498	2
1	188655100	38	188629757	G	A	-0.996401	6.29439e-192	0	0.994012	0	166	829	1
1	188993762	37	188991557	T	C	0.997921	1.32771e-288	1	0.002469	591	1	0	404
1	189004261	35	189005292	T	C	1	3.59732e-298	1	0	528	0	0	468
1	189032968	62	189033300	G	A	1	3.45153e-297	1	0	543	0	0	453
1	189354279	21	189337997	C	A	0.990009	1.57262e-287	1	0.01006	499	5	0	492
1	189661645	68	189678231	T	G	-0.99397	6.72849e-291	0.001942	0.995842	1	479	514	2
1	189767951	38	189765121	A	G	0.962494	1.03595e-190	0.996222	0.044554	791	9	3	193
1	189772790	22	189785489	A	G	0.903549	2.98069e-166	1	0.150235	783	32	0	181
1	189829497	38	189807634	C	T	-1	1.28197e-149	0	1	0	110	886	0
1	190675779	47	190669820	T	C	-0.995176	3.21666e-256	0.002841	1	2	292	702	0
1	190837319	172	190834267	T	G	1	6.44807e-197	1	0	826	0	0	170
1	190928761	29	190955627	C	T	-0.969384	1.32999e-100	0.003236	0.985507	3	68	924	1
1	191577713	24	191561185	C	T	-0.993364	6.52244e-271	0.003077	0.99711	2	345	648	1
1	191719227	24	191638660	A	C	-0.987861	9.17646e-171	0	0.97931	0	142	851	3
1	192318079	19	192335792	G	A	-0.954465	1.38351e-256	0.003945	0.957055	2	468	505	21
1	192609798	67	192602436	G	A	-0.99599	9.81314e-294	0	0.995893	0	485	509	2
1	192864996	42	192856679	C	T	-1	4.044e-256	0	1	0	280	716	0
1	193467736	49	193467639	T	C	-1	4.47414e-251	0	1	0	268	728	0
1	193976860	24	193942375	C	A	-0.993755	1.25993e-125	0	0.988636	0	87	908	1
1	194517607	261	194555331	T	C	0.936259	2.77452e-209	0.974895	0.028674	699	8	18	271
1	194881026	47	194860450	G	A	-1	1.55256e-135	0	1	0	95	901	0
1	195043196	310	195047155	A	G	0.99793	1.47008e-289	0.998294	0	585	0	1	410
1	195065917	32	195082738	A	G	-1	9.95198e-172	0	1	0	136	860	0
1	195070576	41	195066340	G	A	-0.997784	2.05372e-275	0	0.997101	0	344	651	1
1	195825731	24	195811203	G	A	1	3.27829e-291	1	0	592	0	0	404
1	196044287	30	196035937	G	A	-0.994433	2.14263e-137	0	0.99	0	99	896	1
1	196158046	278	196120294	C	T	0.994279	1.60459e-134	1	0.010309	899	1	0	96
1	196547294	49	196455824	T	G	1	1.58638e-125	1	0	911	0	0	85
1	196771536	27	196704997	A	G	-0.926311	1.08133e-158	0.024941	1	21	154	821	0
1	197894015	300	197910860	A	G	-0.97511	1.88887e-265	0.015152	0.992537	9	399	585	3
1	198221671	28	198224252	A	G	-0.958334	1.46551e-117	0.007701	1	7	87	902	0
1	198233502	26	198215274	T	C	-1	1.3481e-130	0	1	0	90	906	0
1	199110047	3759	199118713	A	G	-1	3.27197e-165	0	1	0	128	868	0
1	199630450	23	199634598	A	G	-0.994943	2.26291e-247	0	0.992647	0	270	724	2
1	200182703	25	200174695	T	C	-0.912772	3.74117e-174	0.019355	0.932127	15	206	760	15
1	200192442	25	200220295	T	C	-1	4.75689e-83	0	1	0	48	948	0
1	200880237	27	200874847	A	C	0.956922	4.42653e-149	0.995354	0.044444	857	6	4	129
1	201189052	21	201184275	T	C	-0.951306	5.47905e-235	0.010802	0.956897	7	333	641	15
1	201285261	25	201285712	T	C	-1	1.85001e-123	0	1	0	83	913	0
1	201725922	45	201732694	G	T	-0.917873	2.13552e-220	0.055385	0.991329	36	343	614	3
1	201790633	21	201790826	T	C	0.958419	1.90783e-260	1	0.044968	529	21	0	446
1	201946983	43	201945170	G	A	-1	2.028e-269	0	1	0	316	680	0
1	202001636	102	201996215	A	C	-0.932787	2.35786e-240	0.005703	0.934043	3	439	523	31
1	202177522	24	202184675	C	T	-0.991239	3.95893e-96	0	0.983607	0	60	935	1
1	202290799	34	202285727	G	T	-1	7.29128e-167	0	1	0	130	866	0
1	202593666	45	202593556	A	G	-0.990172	1.16756e-87	0.00106	1	1	53	942	0
1	202599015	39	202602197	T	C	-0.991902	3.83091e-233	0.003984	1	3	243	750	0
1	203022659	31	203024767	T	C	-1	2.64496e-202	0	1	0	178	818	0
1	203360091	23	203363506	G	A	0.918887	4.53984e-232	1	0.093607	558	41	0	397
1	203684276	1924	203675105	T	C	-0.989537	7.22897e-192	0.001217	0.988506	1	172	821	2
1	203804747	25	203777741	T	C	-0.981029	3.41691e-175	0	0.968153	0	152	839	5
1	204204795	31	204194727	A	G	-1	1.85001e-123	0	1	0	83	913	0
1	205439855	170	205441907	A	G	-1	7.22901e-92	0	1	0	55	941	0
1	206791886	44	206788053	G	C	-0.988367	2.6761e-256	0.001466	0.987261	1	310	681	4
1	207190594	25	207187406	T	C	-0.926645	9.33406e-137	0.018307	0.991803	16	121	858	1
1	207292332	728	207290247	T	C	0.997702	3.16084e-268	0.998521	0	675	0	1	320
1	207489176	33	207509799	T	C	1	2.30657e-262	1	0	700	0	0	296
1	207541963	3602	207534679	G	A	0.99799	7.44287e-296	1	0.002096	519	1	0	476
1	208020085	91	207997973	A	C	-0.995941	3.97151e-291	0	0.995485	0	441	553	2
1	208329795	26	208328224	A	G	-0.991348	4.80105e-273	0	0.988981	0	359	633	4
1	208439095	36	208433883	G	A	-0.894936	1.76454e-219	0.09015	1	54	397	545	0
1	208514615	24	208507471	A	C	-0.946031	3.04497e-235	0.015924	0.959239	10	353	618	15
1	209128563	22	209122392	G	A	-0.988605	1.13704e-221	0.003896	0.995575	3	225	767	1
1	209258042	22	209256181	G	A	-0.995865	9.5041e-173	0	0.992908	0	140	855	1
1	209518595	27	209514563	G	T	-1	2.27326e-121	0	1	0	81	915	0
1	209844846	65	209839374	A	G	-0.993716	4.69429e-210	0.002503	1	2	197	797	0
1	209990117	46	209986672	T	C	1	5.85162e-226	1	0	779	0	0	217
1	210078055	7918	210077605	A	G	1	4.52996e-293	1	0	580	0	0	416
1	210295303	320	210272790	T	C	0.940883	3.53555e-242	1	0.071078	588	29	0	379
1	210517611	23	210518082	T	C	-0.99185	1.33723e-285	0.005348	0.997701	3	434	558	1
1	210518236	22	210515588	A	G	1	9.87507e-268	1	0	685	0	0	311
1	210601927	21	210598837	C	T	-0.995933	1.00975e-290	0.003578	1	2	437	557	0
1	210639201	121	210631638	C	A	-0.976223	1.85977e-167	0.004711	0.986395	4	145	845	2
1	211386980	92	211379222	G	A	-1	3.53546e-143	0	1	0	103	893	0
1	211607182	32	211621170	C	T	1	6.44598e-287	1	0	615	0	0	381
1	212076799	31	212042686	T	C	0.904418	1.96368e-194	0.994253	0.12	692	36	4	264
1	212171996	47	212239845	G	T	-1	4.75689e-83	0	1	0	48	948	0
1	212470452	30	212521639	T	G	0.927342	9.73046e-177	0.970334	0	785	0	24	187
1	212555014	26	212516875	T	C	-0.99672	7.28867e-206	0.001236	1	1	187	808	0
1	212642020	86	212640957	A	C	-0.995557	2.42029e-272	0.003053	1	2	341	653	0
1	213039226	170	213011812	G	C	0.961936	1.0042e-260	0.968028	0.002309	545	1	18	432
1	213070388	23	213068595	C	T	0.99599	9.37145e-294	0.996078	0	508	0	2	486
1	213084227	1943	213080601	C	T	0.906158	3.76959e-177	0.978864	0.075314	741	18	16	221
1	213375954	26	213401710	T	C	-1	1.80078e-76	0	1	0	43	953	0
1	213834017	50	213829818	G	T	-1	9.40476e-82	0	1	0	47	949	0
1	213860280	38	213857794	T	C	-0.980788	1.8933e-118	0	0.965116	0	83	910	3
1	214502897	21	214489177	A	G	-0.959931	3.1733e-134	0	0.929825	0	106	882	8
1	214583069	25	214584517	A	T	-0.987954	2.37061e-284	0.007843	0.995885	4	484	506	2
1	214770103	336	214820099	A	G	0.961912	3.14383e-260	0.988212	0.026694	503	13	6	474
1	215090561	49	215108155	T	C	-0.946523	1.3443e-114	0.00663	0.967033	6	88	899	3
1	215194727	54	215187250	A	C	1	9.06817e-294	1	0	575	0	0	421
1	216185304	173	216194948	A	C	0.99781	8.03349e-278	0.998445	0	642	0	1	353
1	216231477	530	216231298	G	A	-1	1.2977e-102	0	1	0	64	932	0
1	216714903	21	216726861	T	C	-0.967083	8.15016e-95	0.002148	0.969231	2	63	929	2
1	216832190	36	216848771	C	T	-0.921515	9.75536e-218	0.050222	0.99373	34	317	643	2
1	217253991	32	217253536	A	C	-1	3.87695e-208	0	1	0	187	809	0
1	217269958	66	217279717	C	T	-1	1.90614e-158	0	1	0	120	876	0
1	217286932	22	217298122	C	A	-0.987116	1.11374e-201	0.003727	0.994764	3	190	802	1
1	217457968	433	217463023	C	T	-1	4.12615e-174	0	1	0	139	857	0
1	217497112	57	217494099	A	G	-0.997994	3.06853e-296	0.001988	1	1	493	502	0
1	217527268	20	217542361	T	C	0.991295	7.05754e-221	0.998708	0.009009	773	2	1	220
1	217754074	304	217760264	C	A	-0.900745	5.80681e-226	0.097928	1	52	465	479	0
1	218074850	24	218082071	C	T	-1	4.6801e-254	0	1	0	275	721	0
1	218082663	235	218059596	T	C	-1	4.30207e-93	0	1	0	56	940	0
1	218153151	38	218136203	T	C	-1	7.26057e-221	0	1	0	208	788	0
1	218245628	862	218238947	G	A	0.958633	1.47265e-261	1	0.043033	508	21	0	467
1	218441903	30	218438149	C	T	-1	1.65422e-136	0	1	0	96	900	0
1	218845853	33	218829939	A	T	-1	1.3481e-130	0	1	0	90	906	0
1	219317547	26	219314550	T	G	-0.995718	6.61239e-280	0	0.994638	0	371	623	2
1	219584468	120	219539066	T	C	-0.981109	4.79153e-201	0.002509	0.979899	2	195	795	4
1	219690966	25	219697819	T	C	-0.992296	1.76096e-106	0.001079	1	1	69	926	0
1	220285454	321	220289803	C	T	-0.935902	1.4592e-224	0.037258	0.987692	25	321	646	4
1	220494285	33	220506729	T	C	-0.99259	8.2762e-110	0.001082	1	1	72	923	0
1	220502943	640	220512519	T	C	-0.992051	1.65559e-175	0.002353	1	2	146	848	0
1	220915613	22	220914920	T	G	-0.993153	8.88153e-197	0	0.988764	0	176	818	2
1	221816418	40	221817785	G	A	-0.986413	1.79838e-259	0	0.981763	0	323	667	6
1	222159368	30	222162373	A	C	-1	9.67621e-214	0	1	0	196	800	0
1	222374165	6372	222403611	C	A	-0.972331	4.19862e-244	0.004438	0.971875	3	311	673	9
1	222495489	24	222484745	T	C	-0.990741	1.83343e-259	0	0.987342	0	312	680	4
1	222941818	39	222941082	C	T	1	2.59084e-230	1	0	771	0	0	225
1	223060820	320	223057033	A	G	-0.938464	1.08286e-173	0.023114	1	19	174	803	0
1	223231267	38	223229401	T	C	-0.989534	1.24025e-277	0	0.98731	0	389	602	5
1	224396742	25	224396044	G	A	0.979928	3.24999e-276	0.996176	0.016913	521	8	2	465
1	224861974	25	224860443	G	A	-0.956025	2.41083e-186	0.014907	0.989529	12	189	793	2
1	225073243	34	225117804	T	C	-0.984751	6.25141e-105	0	0.971831	0	69	925	2
1	225237462	21	225086421	T	G	-0.989996	2.04107e-86	0.001059	1	1	52	943	0
1	225815602	34	225679436	C	T	-0.99259	8.2762e-110	0	0.986301	0	72	923	1
1	226002814	328	225995211	A	G	-0.997735	4.70266e-271	0.001499	1	1	329	666	0
1	226006765	180	226012577	T	C	0.914499	8.93189e-165	0.992453	0.104478	789	21	6	180
1	226359877	26	226348355	T	C	-1	1.88682e-193	0	1	0	165	831	0
1	226612687	209	226545776	C	T	-0.907437	4.80464e-91	0.004357	0.884615	4	69	914	9
1	226649382	27	226647705	G	C	0.995969	8.88912e-293	0.998106	0.002137	527	1	1	467
1	226720060	23	226729492	A	C	-0.975758	5.02585e-271	0.018018	0.995465	10	439	545	2
1	227165903	77	227173537	T	C	-0.925328	1.43116e-186	0.026042	0.969298	20	221	748	7
1	227166243	377	227206038	T	C	0.955106	1.42453e-243	0.993569	0.045455	618	17	4	357
1	227184177	31	227173537	C	T	-0.994311	1.96529e-226	0	0.991228	0	226	768	2
1	227225855	50	227311310	T	C	-1	7.33819e-162	0	1	0	124	872	0
1	227323555	32	227241614	G	A	0.951466	2.87549e-67	0.995816	0	952	0	4	40
1	227441203	26	227426205	T	C	-0.995324	3.21215e-157	0.001143	1	1	121	874	0
1	227482264	319	227380754	G	T	-0.994872	8.90251e-245	0.002732	1	2	264	730	0
1	227881681	22	227823146	A	C	-0.983367	2.18062e-194	0.006127	1	5	180	811	0
1	227903139	50	227823146	C	A	-0.983367	2.18062e-194	0.006127	1	5	180	811	0
1	227906973	21	227823146	C	A	-1	1.27518e-203	0	1	0	180	816	0
1	227937451	70	227917645	A	G	-1	1.47411e-134	0	1	0	94	902	0
1	228032605	23	228029804	C	A	0.942591	2.21057e-248	1	0.064159	544	29	0	423
1	228498285	24	228474817	A	G	-0.996747	4.00409e-207	0.001239	1	1	189	806	0
1	228717916	36	228703236	C	T	-1	9.3305e-217	0	1	0	201	795	0
1	229197265	33	229191667	G	T	0.984111	2.40053e-138	0.997755	0.009524	889	1	2	104
1	229373388	375	229377038	G	A	-1	1.67413e-278	0	1	0	346	650	0
1	229812533	8304	229823398	G	A	-0.995086	1.00408e-252	0.002805	1	2	283	711	0
1	230132638	1237	230138526	C	T	-0.981891	4.86e-182	0.00361	0.987879	3	163	828	2
1	230246993	23	230237377	G	C	-0.989812	7.60861e-196	0.002448	0.994413	2	178	815	1
1	230295076	22	230294715	C	A	1	6.65525e-294	1	0	574	0	0	422
1	230321027	25	230320338	A	G	-0.994963	1.79881e-148	0.00113	1	1	111	884	0
1	230530598	70	230526778	A	G	-0.976499	1.78277e-73	0.002099	1	2	43	951	0
1	230544041	27	230560900	A	G	-0.911168	7.55967e-95	0.00655	0.9125	6	73	910	7
1	230603084	24	230560900	G	A	-0.932041	3.28624e-100	0.005459	0.9375	5	75	911	5
1	231093571	23	231099588	A	G	-0.981653	6.71683e-253	0.007407	0.990654	5	318	670	3
1	231511053	32	231530476	G	T	1	2.89341e-273	1	0	668	0	0	328
1	231667877	29	231654536	G	A	-0.968671	6.60018e-221	0.013441	0.992063	10	250	734	2
1	232423118	329	232423863	T	C	0.971497	2.05814e-238	0.998559	0.036424	693	11	1	291
1	232458590	1662	232445813	T	C	-0.985482	1.30089e-246	0.008451	1	6	286	704	0
1	232551738	113	232551416	A	G	-0.905025	3.13658e-208	0.020734	0.915989	13	338	614	31
1	232836575	185	232837334	A	G	-1	1.06282e-291	0	1	0	407	589	0
1	233275840	29	233274249	A	G	0.978123	1.46495e-276	0.978927	0	511	0	11	474
1	233475192	28	233475385	C	T	-0.912897	2.32007e-209	0.054286	0.996622	38	295	662	1
1	233597729	21	233599529	A	G	0.997836	2.57152e-280	1	0.002747	632	1	0	363
1	233801315	37	233800613	A	G	-1	1.53396e-276	0	1	0	339	657	0
1	233865139	332	233864482	G	C	0.956662	5.6287e-260	1	0.045549	513	22	0	461
1	233910477	23	233897291	C	T	-0.996383	3.13212e-191	0.001203	1	1	165	830	0
1	233921928	21	233934559	A	G	-0.949757	4.87268e-183	0.018541	0.994652	15	186	794	1
1	234157948	24	234177152	G	T	-0.996366	1.56983e-190	0	0.993939	0	164	831	1
1	234318644	1104	234308586	G	A	-1	1.3481e-130	0	1	0	90	906	0
1	234581544	21	234582651	C	T	-1	3.32747e-250	0	1	0	266	730	0
1	234680745	21	234680657	T	C	-0.943081	2.36967e-243	0.043333	0.994949	26	394	574	2
1	234702248	31	234704046	C	T	-0.997471	6.23392e-250	0	0.996324	0	271	724	1
1	234786831	30	234779059	A	C	-0.997278	1.17851e-236	0	0.995885	0	242	753	1
1	234884737	35	234886224	T	C	-0.905247	7.73539e-186	0.031293	0.94636	23	247	712	14
1	235074522	23	235074836	C	A	0.997758	3.83135e-273	0.998485	0	659	0	1	336
1	235259640	25	235263162	C	T	-0.944846	2.42942e-211	0.005571	0.935252	4	260	714	18
1	235298399	185	235303150	A	G	-1	6.44807e-197	0	1	0	170	826	0
1	235694391	34	235677290	T	G	0.925796	1.39284e-232	0.955912	0.030181	477	15	22	482
1	236120499	24	236123407	C	T	-0.897054	1.64265e-159	0.04	1	33	171	792	0
1	236279280	550	236280091	T	G	-1	3.717e-228	0	1	0	221	775	0
1	236380653	28	236380611	T	C	-0.985619	2.68031e-277	0.001736	0.985714	1	414	575	6
1	236584106	757	236587906	A	T	-0.9948	7.48683e-145	0.001125	1	1	107	888	0
1	236810272	30	236811233	A	G	0.926549	1.41141e-203	0.968144	0.025547	699	7	23	267
1	236818157	45	236822322	C	T	0.98471	1.16379e-264	1	0.019774	642	7	0	347
1	237741985	65	237739019	T	C	-1	6.13988e-252	0	1	0	270	726	0
1	237759920	23	237766070	A	G	-0.987791	1.75387e-281	0.010526	1	6	426	564	0
1	237772410	157	237766070	G	A	-0.901286	3.62577e-216	0.008772	0.896714	5	382	565	44
1	237804767	21	237805301	G	A	0.973756	2.52884e-269	0.980216	0.004545	545	2	11	438
1	238110204	29	238163813	A	C	0.908918	5.63492e-220	0.985816	0.085648	556	37	8	395
1	238351668	109	238340968	G	T	-0.982487	3.21181e-262	0	0.977273	0	344	644	8
1	238485246	21	238477828	G	A	0.934367	4.34197e-241	0.945111	0.002421	551	1	32	412
1	238512399	24	238508105	C	G	-0.948592	6.71543e-98	0.007543	1	7	68	921	0
1	238693404	7787	238684052	C	T	-0.948125	3.59716e-127	0.006749	0.962617	6	103	883	4
1	238722067	23	238720444	A	G	-0.997896	4.0395e-286	0.00165	1	1	390	605	0
1	239305703	37	239301480	T	A	-1	1.56575e-235	0	1	0	235	761	0
1	240204705	43	240195776	A	C	-0.997573	1.27301e-257	0	0.996564	0	290	705	1
1	240302570	94	240305244	G	A	-1	4.61475e-298	0	1	0	466	530	0
1	240392999	1781	240373569	T	C	-0.997223	3.69517e-233	0.001314	1	1	235	760	0
1	240528536	87	240529176	T	C	0.90205	5.69484e-225	0.900596	0.002028	453	1	50	492
1	240641206	403	240642187	C	T	-0.940884	4.27601e-241	0.005199	0.937947	3	393	574	26
1	240708774	39	240707951	A	G	-0.970468	2.65284e-258	0.003279	0.968912	2	374	608	12
1	241473722	47	241475718	C	T	-0.909883	5.09323e-136	0	0.849315	0	124	850	22
1	241586225	264	241585499	A	C	-0.923133	8.14192e-235	0.001842	0.916115	1	415	542	38
1	241899141	41	241897079	A	G	-0.899406	2.5014e-122	0.024747	1	22	107	867	0
1	242033066	37	242025098	G	A	0.993913	9.25466e-289	0.994614	0	554	0	3	439
1	242307452	76	242307703	A	G	-1	1.28197e-149	0	1	0	110	886	0
1	242357872	49	242359678	C	T	-0.991414	2.34348e-165	0	0.985185	0	133	861	2
1	242556539	371	242562721	G	A	-0.960363	1.26212e-242	0.015456	0.977077	10	341	637	8
1	242633664	22	242627059	C	T	-0.918575	8.16448e-194	0.029932	0.961686	22	251	713	10
1	242728886	23	242721560	T	C	-1	2.45873e-84	0	1	0	49	947	0
1	242860265	82	242857990	G	A	1	1.43132e-298	1	0	519	0	0	477
1	242937173	25	242928914	T	C	-1	2.6087e-94	0	1	0	57	939	0
1	243094495	1071	243073108	G	A	-0.989007	4.51429e-80	0	0.979167	0	47	948	1
1	243127771	1445	243120385	A	G	-0.981965	2.83048e-256	0.004532	0.98503	3	329	659	5
1	243425355	297	243440352	G	A	-1	1.90614e-158	0	1	0	120	876	0
1	243691210	33	243689543	A	C	-0.951022	3.36869e-170	0.012092	0.976331	10	165	817	4
1	243782745	1015	243723214	C	A	1	4.42767e-270	1	0	678	0	0	318
1	244584332	22	244601152	C	T	0.993219	1.87298e-198	0.998775	0.005556	815	1	1	179
1	245077582	122	245084254	G	A	-0.980596	4.51718e-220	0.003953	0.983122	3	233	756	4
1	245551960	23	245551099	A	G	-1	1.55256e-135	0	1	0	95	901	0
1	245706775	26	245717009	G	A	-0.963605	4.02981e-260	0.018484	0.982418	10	447	531	8
1	245717921	23	245719218	G	C	-0.997778	7.39019e-275	0	0.997085	0	342	653	1
1	245859048	135	245858554	A	C	0.986427	1.0354e-227	1	0.020492	752	5	0	239
1	245916843	78	245922882	G	C	-0.982141	5.31746e-126	0.001107	0.978495	1	91	902	2
1	245937936	69	245946830	C	T	-0.94863	7.42195e-109	0.005482	0.964286	5	81	907	3
1	246030947	19	246020370	A	G	1	9.88244e-258	1	0	712	0	0	284
1	246035706	88	246043730	T	C	-0.963915	3.32674e-133	0.002257	0.954545	2	105	884	5
1	246125965	191	246121349	A	G	-1	1.58638e-125	0	1	0	85	911	0
1	246155967	330	246154179	A	G	0.966981	7.79362e-112	0.997809	0.036145	911	3	2	80
1	246167282	98	246168017	C	T	0.991526	2.40988e-277	0.993528	0	614	0	4	378
1	246270809	37	246234124	C	A	-1	2.57075e-120	0	1	0	80	916	0
1	246412601	23	246391677	A	G	-1	1.58537e-172	0	1	0	137	859	0
1	246463183	27	246465955	G	A	-1	1.39622e-279	0	1	0	350	646	0
1	246657100	66	246617914	G	A	-0.964021	1.49255e-262	0.007874	0.971311	4	474	504	14
1	246822023	23	246821599	G	A	-0.964074	2.02725e-220	0.016238	0.992218	12	255	727	2
1	246848578	28	246853200	A	G	-0.938314	7.32926e-204	0.015068	0.951128	11	253	719	13
1	246888533	35	246886265	T	C	-1	1.35406e-131	0	1	0	91	905	0
1	246946319	272	246919472	T	C	-0.914509	4.10198e-224	0.064976	0.99726	41	364	590	1
1	246969897	93	246969804	G	T	1	5.67283e-285	1	0	624	0	0	372
1	246972892	60	246973283	C	T	-0.916001	2.43088e-215	0.040752	0.963687	26	345	612	13
1	247061189	46	247044692	C	A	-0.985255	1.42602e-213	0	0.976959	0	212	779	5
1	247479492	29	247481269	G	A	0.95907	1.29154e-245	0.99842	0.049587	632	18	1	345
1	247491064	80	247468696	G	A	-0.988857	2.21689e-225	0.005229	1	4	231	761	0
1	247569229	22	247565953	G	A	0.997675	6.46282e-266	0.998536	0	682	0	1	313
1	247569530	231	247561708	C	A	-0.989961	1.53525e-286	0.005976	0.995951	3	492	499	2
1	247597071	211	247596860	A	C	-0.905057	2.64166e-161	0.03632	1	30	170	796	0
1	247768736	22	247769592	T	C	-1	2.29188e-252	0	1	0	271	725	0
1	247819337	38	247834126	T	C	-0.995475	7.71296e-269	0.001504	0.996979	1	330	664	1
1	247959050	54	247950749	C	T	-1	3.85107e-88	0	1	0	52	944	0
1	247984836	406	247985819	A	G	-1	4.83248e-192	0	1	0	163	833	0
1	247988834	33	247990932	G	A	0.956893	7.47411e-227	0.97493	0	700	0	18	278
1	247989283	38	247986129	G	A	-0.950402	1.6686e-193	0	0.923077	0	204	775	17
1	248154553	1041	248141972	G	A	-0.981255	1.15375e-88	0	0.964912	0	55	939	2
1	248327644	566	248319576	A	G	-0.982687	1.22727e-94	0.002137	1	2	60	934	0
1	248546370	1429	248550976	T	G	0.988369	2.60572e-256	0.992733	0	683	0	5	308
1	248849861	278	248841761	T	C	-1	1.10295e-167	0	1	0	131	865	0
1	249106707	45	249110474	G	A	-0.981991	4.50908e-155	0.001152	0.976562	1	125	867	3
2	126180	22	130357	C	T	-0.955785	4.33087e-222	0	0.93662	0	266	712	18
2	141793	44	125639	A	G	1	1.27518e-203	1	0	816	0	0	180
2	147792	30	131700	G	T	-1	1.22729e-285	0	1	0	375	621	0
2	296361	64	296383	G	A	-0.970409	2.66296e-258	0.022187	1	14	365	617	0
2	547275	172	535533	T	C	-0.941794	1.79532e-226	0.028443	0.978659	19	321	649	7
2	725523	85	729552	C	T	0.995763	4.71543e-282	0.996748	0	613	0	2	381
2	748081	45	748445	T	C	-0.997714	3.46334e-269	0.001486	1	1	323	672	0
2	886137	85	873102	T	C	-1	1.22029e-265	0	1	0	305	691	0
2	906847	49	911707	G	A	-0.988583	3.30492e-221	0.005175	1	4	223	769	0
2	1089599	818	1091101	C	T	0.963756	5.39589e-261	0.986692	0.023404	519	11	7	459
2	1172085	44	1177357	A	G	-0.990542	2.04208e-255	0.001447	0.990164	1	302	690	3
2	1203935	73	1199920	A	G	-0.978811	9.461e-246	0.001451	0.973941	1	299	688	8
2	1282809	26	1283031	G	T	-0.92601	6.84928e-193	0.005413	0.906615	4	233	735	24
2	1327232	88	1339172	G	A	-0.899049	6.90659e-185	0.00277	0.861314	2	236	720	38
2	1358009	444	1351502	G	A	0.997695	1.41243e-267	1	0.003135	677	1	0	318
2	1436443	144	1435296	T	C	-1	3.717e-228	0	1	0	221	775	0
2	1460358	475	1456427	G	A	0.928011	3.67804e-87	0.990385	0	927	0	9	60
2	1509743	25	1514901	A	G	-0.992319	1.96844e-180	0.001188	0.993506	1	153	841	1
2	1526017	122	1525529	A	G	1	4.9977e-297	1	0	545	0	0	451
2	1541874	58	1542153	A	G	-0.96533	3.30163e-191	0.013614	1	11	188	797	0
2	1735054	51	1735997	C	T	0.976038	7.4662e-274	1	0.025862	532	12	0	452
2	1760606	387	1759882	A	G	-1	1.45652e-110	0	1	0	71	925	0
2	1826537	59	1827040	G	A	-1	1.65322e-251	0	1	0	269	727	0
2	1852047	53	1850026	G	A	-1	4.14011e-280	0	1	0	352	644	0
2	2239122	70	2238329	A	C	-1	1.20482e-289	0	1	0	395	601	0
2	2311512	95	2309927	A	C	-0.994967	3.21593e-248	0.002762	1	2	272	722	0
2	2700578	22	2701665	T	C	0.906889	3.57341e-213	0.936842	0.006042	623	2	42	329
2	2789715	40	2791536	A	G	-0.997728	1.93569e-270	0	0.996951	0	327	668	1
2	2909039	150	2922271	C	T	-0.958157	1.20724e-104	0.005429	0.986667	5	74	916	1
2	3028265	33	3040392	A	G	-0.920107	3.2911e-152	0.017943	0.95625	15	153	821	7
2	3146567	36	3171394	A	C	-0.907057	7.10014e-96	0.008743	0.925926	8	75	907	6
2	3303093	47	3258834	A	G	-1	6.99858e-87	0	1	0	51	945	0
2	3332252	56	3338627	A	G	-0.997207	3.87377e-232	0	0.995726	0	233	762	1
2	3340804	30	3352505	T	C	-0.903123	6.25954e-195	0.043785	0.965278	31	278	677	10
2	3369719	50	3367785	A	T	0.98783	3.58197e-282	1	0.013699	558	6	0	432
2	3445858	34	3434286	G	A	-0.946918	2.13128e-204	0.023747	0.991597	18	236	740	2
2	3490488	37	3481659	A	G	-0.955667	3.81535e-246	0.014827	0.969152	9	377	598	12
2	3612669	158	3625038	T	G	-0.983818	4.9033e-136	0	0.971154	0	101	892	3
2	3674937	27	3676352	C	A	-0.981693	8.76633e-91	0.001066	0.982759	1	57	937	1
2	3719353	963	3721821	G	A	-0.939418	6.97267e-195	0.002649	0.917012	2	221	753	20
2	3825559	125	3824135	C	T	-0.997778	7.39019e-275	0	0.997085	0	342	653	1
2	3848195	259	3817940	A	C	-0.989751	5.04877e-144	0	0.981818	0	108	886	2
2	3895726	21	3890627	T	G	-0.994577	3.1607e-140	0.001119	1	1	102	893	0
2	4166273	23	4176692	T	G	-0.912763	9.25578e-175	0.03736	1	30	193	773	0
2	4610592	19	4613258	C	T	-1	6.30048e-171	0	1	0	135	861	0
2	4632977	29	4623169	G	A	-0.989221	2.33087e-81	0	0.979592	0	48	947	1
2	4659290	23	4659821	G	A	-0.985772	1.02118e-186	0.003623	0.994048	3	167	825	1
2	4766512	41	4761015	T	C	-0.982934	2.36138e-130	0	0.969388	0	95	898	3
2	4852338	25	4833848	T	C	0.970071	1.30462e-242	0.992593	0.024922	670	8	5	313
2	4996430	31	4997979	G	A	-0.912506	4.25364e-111	0.017641	1	16	89	891	0
2	5209176	327	5212012	T	G	0.975191	2.45966e-199	1	0.039409	793	8	0	195
2	5704303	109	5703784	G	A	1	1.04218e-286	1	0	616	0	0	380
2	5808066	26	5804497	T	G	-1	4.38907e-247	0	1	0	259	737	0
2	6158820	47	6152005	C	A	-0.979885	8.84754e-276	0.007692	0.987395	4	470	516	6
2	6400508	1686	6415415	C	T	-0.991572	9.4076e-168	0	0.985507	0	136	858	2
2	6645055	45	6650842	C	T	0.941322	2.23798e-122	0.995506	0.066038	886	7	4	99
2	6789852	25	6787831	T	C	0.995935	7.94795e-291	1	0.004545	556	2	0	438
2	6941917	33	6937744	C	T	-0.99544	2.64108e-267	0.001493	0.996933	1	325	669	1
2	7301828	30	7296439	T	C	-1	2.38867e-140	0	1	0	100	896	0
2	7347689	22	7344495	A	G	-1	1.7899e-233	0	1	0	231	765	0
2	7581847	22	7574081	A	G	-1	2.6087e-94	0	1	0	57	939	0
2	7660198	194	7645256	T	C	-1	1.42776e-182	0	1	0	150	846	0
2	8043702	97	8041107	T	C	1	2.98559e-245	1	0	741	0	0	255
2	8326724	24	8315127	A	G	-0.983514	4.13482e-166	0.004662	1	4	138	854	0
2	8493209	31	8497520	G	A	-0.973868	3.22685e-240	0.001441	0.966887	1	292	693	10
2	9565875	24	9565608	T	C	1	2.23736e-295	1	0	562	0	0	434
2	10374002	111	10375733	A	G	-0.992053	1.75132e-236	0	0.988142	0	250	743	3
2	10377637	41	10377834	A	G	-1	9.05047e-104	0	1	0	65	931	0
2	10452430	21	10451734	A	G	0.997738	2.3337e-271	1	0.003021	665	1	0	330
2	10535239	21	10532644	C	T	-0.977569	3.21727e-175	0	0.9625	0	154	836	6
2	10543578	25	10541712	G	T	-0.924067	6.12646e-232	0.05098	0.975309	26	474	484	12
2	10730684	26	10745303	G	A	1	1.05499e-298	1	0	515	0	0	481
2	10837776	143	10807748	T	C	-0.973975	5.55764e-241	0.002894	0.970492	2	296	689	9
2	10965370	35	10964813	C	T	0.949935	7.78704e-252	0.957265	0	560	0	25	411
2	11065564	113	11061353	C	T	0.93661	1.32484e-242	0.948339	0.008811	514	4	28	450
2	11248606	366	11250247	C	T	-1	1.33489e-197	0	1	0	171	825	0
2	11410231	25	11318477	C	T	1	1.02783e-156	1	0	878	0	0	118
2	11428785	77	11323541	C	T	-1	8.31421e-78	0	1	0	44	952	0
2	11474748	357	11323541	T	C	-1	8.31421e-78	0	1	0	44	952	0
2	11557977	21	11561772	C	T	0.963162	9.82767e-248	0.97546	0.002907	636	1	16	343
2	11561542	31	11560512	G	A	-0.959509	1.54148e-247	0.025276	0.991736	16	360	617	3
2	11694056	22	11694006	C	T	-0.989078	2.79823e-137	0.001119	0.990196	1	101	893	1
2	11963635	24	11957769	T	G	-0.994171	1.40041e-132	0	0.989474	0	94	901	1
2	12188250	27	12188134	A	G	-0.973459	2.81402e-153	0.003464	0.976923	3	127	863	3
2	12290359	37	12289588	C	T	-0.9865	9.54739e-116	0	0.975309	0	79	915	2
2	12311890	61	12335338	A	G	-0.983645	2.72703e-276	0.003534	0.986047	2	424	564	6
2	12703057	21	12705146	T	C	-0.990876	1.97265e-262	0.001493	0.990798	1	323	669	3
2	12926761	58	12958718	T	C	-1	1.23813e-90	0	1	0	54	942	0
2	13307599	48	13321498	T	C	-0.982922	1.94409e-217	0	0.973684	0	222	768	6
2	14065966	76	14063359	G	A	-1	6.89249e-255	0	1	0	277	719	0
2	14269409	72	14291599	A	G	-1	1.43174e-127	0	1	0	87	909	0
2	14531291	328	14509684	A	G	-1	9.05047e-104	0	1	0	65	931	0
2	15343974	25	15326834	C	T	-1	1.2977e-102	0	1	0	64	932	0
2	15788707	26	15793904	C	T	-0.938539	4.78234e-167	0.020457	0.993939	17	164	814	1
2	15879036	59	15863354	G	T	-0.982537	2.41237e-94	0.00107	0.983607	1	60	934	1
2	15927928	61	15930012	T	C	-0.97977	1.45267e-274	0.007394	0.986813	4	449	537	6
2	16091200	25	16092912	A	G	-0.994446	1.40786e-230	0.002625	1	2	234	760	0
2	16179626	21	16180000	T	C	-0.994433	2.14263e-137	0.001115	1	1	99	896	0
2	16571155	35	16570281	C	T	-0.917559	3.48328e-70	0	0.849057	0	45	943	8
2	16718001	21	16715408	G	A	-0.958328	4.17486e-224	0.023352	1	17	268	711	0
2	17431112	29	17415542	A	C	-1	1.96202e-242	0	1	0	249	747	0
2	17497666	40	17497137	A	G	-1	5.93534e-233	0	1	0	230	766	0
2	17585127	5484	17564763	T	C	-1	2.16215e-89	0	1	0	53	943	0
2	18118862	1155	18122422	A	G	-0.990955	8.41641e-159	0.002296	1	2	125	869	0
2	18570344	82	18580069	G	A	-0.977764	1.68448e-197	0.001252	0.969543	1	191	798	6
2	18574230	295	18580069	A	G	-0.990607	3.12953e-208	0.003755	1	3	197	796	0
2	18613072	21	18609404	C	T	-0.967408	3.1339e-262	0.025597	0.997561	15	409	571	1
2	19767581	2982	19766789	A	G	-1	4.84677e-145	0	1	0	105	891	0
2	19819936	26	19812104	G	A	1	4.12615e-174	1	0	857	0	0	139
2	20114858	26	20131672	T	C	-1	9.05047e-104	0	1	0	65	931	0
2	20490196	28	20479467	T	C	1	3.87695e-208	1	0	809	0	0	187
2	20821826	34	20827276	T	G	-0.990504	4.04825e-90	0.001063	1	1	55	940	0
2	21960076	25	21997501	T	G	-0.936165	7.25479e-242	0.052901	0.997561	31	409	555	1
2	22498656	375	22517197	A	G	-0.971777	3.62278e-86	0	0.947368	0	54	939	3
2	22729391	22	22731165	T	C	1	6.05043e-297	1	0	546	0	0	450
2	22812009	30	22780029	G	A	-0.995495	9.77241e-270	0.001511	0.997006	1	333	661	1
2	22912840	41	22924461	G	T	-0.929955	9.44635e-131	0.011403	0.957983	10	114	867	5
2	22921147	56	22919790	G	A	-0.928619	7.32172e-215	0.043539	1	31	284	681	0
2	22966691	29	22967228	A	C	0.981883	2.23352e-255	0.992504	0.009119	662	3	5	326
2	23138657	25	23134516	G	T	-1	2.38277e-214	0	1	0	197	799	0
2	23548412	17	23550244	C	T	-0.986518	5.74137e-229	0.005319	0.995902	4	243	748	1
2	23571141	129	23577934	A	G	-0.896161	2.78188e-214	0.078073	0.98731	47	389	555	5
2	23760287	41	23759607	C	T	1	4.63806e-284	1	0	628	0	0	368
2	23803178	304	23798079	G	T	0.922684	2.19559e-199	0.959839	0.004016	717	1	30	248
2	23896098	45	23900382	A	G	-1	3.08772e-177	0	1	0	143	853	0
2	23925737	45	23903085	C	A	-1	9.08437e-74	0	1	0	41	955	0
2	23943370	28	23931036	T	C	-1	1.56035e-298	0	1	0	476	520	0
2	24922633	24	24881271	C	T	-0.960597	1.64766e-204	0	0.939655	0	218	764	14
2	25021909	22	25013062	C	T	-1	2.29416e-298	0	1	0	472	524	0
2	25135446	29	25130462	G	T	-0.997927	3.01113e-289	0.001701	1	1	408	587	0
2	26822765	346	26818006	T	C	-1	1.05192e-162	0	1	0	125	871	0
2	26878008	129	26880356	C	T	-0.985132	2.16142e-270	0.006504	0.992126	4	378	611	3
2	27043474	33	27043309	G	A	1	8.56178e-295	1	0	567	0	0	429
2	27126557	25	27130332	T	C	-1	6.65525e-294	0	1	0	422	574	0
2	27662862	22	27663416	T	G	-0.931309	8.78633e-242	0.061404	1	35	426	535	0
2	28110550	35	28085311	G	A	1	1.0121e-223	1	0	783	0	0	213
2	28606419	23	28627629	T	C	0.92359	1.21702e-230	0.959693	0.035789	500	17	21	458
2	28661665	54	28662228	A	G	-1	7.60516e-225	0	1	0	215	781	0
2	28708257	26	28703171	G	T	-0.968002	1.84333e-77	0.003161	1	3	47	946	0
2	28959965	28	28943865	T	C	0.992794	1.32992e-254	0.995733	0	700	0	3	293
2	29439800	21	29438549	C	T	-0.994526	2.7531e-233	0.001325	0.995851	1	240	754	1
2	29859203	26	29856155	T	G	1	6.43205e-259	1	0	709	0	0	287
2	30112556	42	30111881	C	T	0.908257	2.33851e-218	0.962366	0.054795	537	24	21	414
2	30303126	147	30303770	G	A	-1	2.10335e-225	0	1	0	216	780	0
2	30358680	29	30306845	A	G	-0.919079	2.86038e-130	0.003468	0.885496	3	116	862	15
2	30554850	29	30556099	T	C	-0.957129	3.45332e-102	0.006486	1	6	71	919	0
2	31019066	27	31016193	C	A	-0.937843	4.33813e-172	0.012376	0.952128	10	179	798	9
2	31107353	27	31105345	T	C	-1	3.42417e-118	0	1	0	78	918	0
2	31206647	33	31205949	G	A	0.985769	1.43378e-279	0.99278	0.006787	550	3	4	439
2	31342725	316	31342300	T	C	-0.977236	4.29332e-268	0.018212	1	11	392	593	0
2	31506505	55	31505021	C	A	0.997522	1.13636e-253	1	0.003559	715	1	0	280
2	31688558	34	31680752	T	G	-0.989221	2.33087e-81	0.001055	1	1	48	947	0
2	31808689	33	31805675	A	G	0.984198	5.12293e-258	0.992492	0.006061	661	2	5	328
2	32030865	133	32081349	T	C	-0.978536	1.14092e-79	0.001056	0.979592	1	48	946	1
2	33224462	2831	33233055	G	C	-0.995023	2.67298e-250	0.002782	1	2	277	717	0
2	33549324	22	33551578	G	A	-0.965222	2.29254e-90	0.001071	0.951613	1	59	933	3
2	33595135	33	33602571	G	A	-0.995483	1.93259e-161	0.001149	1	1	126	869	0
2	33660764	25	33656776	C	A	-0.995066	6.333e-252	0	0.992933	0	281	713	2
2	33781285	329	33786512	A	C	-0.90978	5.36273e-140	0.025492	0.992481	22	132	841	1
2	33992538	50	33993207	A	G	1	7.43095e-286	1	0	620	0	0	376
2	34052133	23	34043835	A	G	-0.97988	2.36487e-235	0.010959	1	8	266	722	0
2	34164585	28	34164773	C	A	-0.939821	1.22857e-75	0	0.888889	0	48	942	6
2	34200362	33	34209902	G	A	0.982596	1.58139e-239	0.99581	0.014286	713	4	3	276
2	34306792	25	34311016	A	C	-0.898585	8.14082e-194	0.057221	0.996183	42	261	692	1
2	34523654	2066	34531117	G	A	-1	7.35463e-297	0	1	0	449	547	0
2	34556686	31	34541186	C	T	-0.988325	1.15644e-255	0.00438	0.993569	3	309	682	2
2	34643630	308	34642915	T	C	0.940881	2.50359e-235	0.995122	0.065617	612	25	3	356
2	34930632	23	34933685	G	A	-0.950038	2.47856e-223	0	0.929766	0	278	697	21
2	35007245	581	35007976	A	G	-1	8.06206e-182	0	1	0	149	847	0
2	35040978	26	35012430	A	G	-0.935185	1.18922e-146	0.004711	0.918367	4	135	845	12
2	35276427	41	35309975	A	G	-0.993881	1.22273e-127	0.001103	1	1	89	906	0
2	35471153	26	35480663	T	C	1	4.14488e-297	1	0	544	0	0	452
2	35772266	54	35771605	A	G	-1	4.11745e-144	0	1	0	104	892	0
2	35973296	25	35970329	A	G	-0.995916	7.93377e-290	0	0.99536	0	429	565	2
2	36008977	43	36010265	T	C	0.95075	8.06165e-255	0.998031	0.04918	507	24	1	464
2	36090507	321	36083564	A	C	-0.939345	1.98807e-148	0.017361	1	15	132	849	0
2	36260318	21	36252307	G	T	-0.942907	5.00204e-192	0.016818	0.96861	13	216	760	7
2	36571661	38	36572132	T	C	0.97736	1.50034e-103	0.996764	0	924	0	3	69
2	36944550	21	36946433	G	A	0.947274	3.80888e-247	0.998261	0.059382	574	25	1	396
2	37175224	23	37136638	T	C	0.939154	3.97058e-246	0.942231	0.004049	473	2	29	492
2	37259032	61	37271324	C	T	-0.959996	1.41085e-158	0.003538	0.952703	3	141	845	7
2	38040911	57	38036428	C	T	-0.986972	6.75328e-268	0.001575	0.98615	1	356	634	5
2	38369404	39	38366453	A	G	-0.97551	2.14692e-201	0.001267	0.966184	1	200	788	7
2	38552765	45	38571255	C	T	-0.943046	1.01053e-224	0.03193	0.990228	22	304	667	3
2	38629721	63	38623289	T	C	-0.991588	6.21676e-279	0.00495	0.997436	3	389	603	1
2	38637897	22	38641165	T	A	-0.9865	9.54739e-116	0.002181	1	2	79	915	0
2	38672673	24	38670529	G	A	-0.936552	5.45402e-237	0.037801	0.978261	22	405	560	9
2	38706856	176	38704299	G	A	-0.928636	4.26904e-152	0.022248	1	19	142	835	0
2	38888180	28	38895612	C	T	-0.968028	4.07484e-131	0	0.943396	0	100	890	6
2	39388254	22	39387732	A	G	-0.99568	4.69302e-278	0.00316	1	2	363	631	0
2	40446946	128	40447587	T	C	0.965879	1.82502e-241	0.998507	0.042945	669	14	1	312
2	40480223	58	40455404	A	G	-0.980198	6.32959e-116	0.002188	0.987805	2	81	912	1
2	40481030	39	40455404	G	A	-0.99334	1.86408e-119	0	0.987805	0	81	914	1
2	40882495	64	40882402	C	T	-0.995903	2.7558e-289	0.001761	0.997664	1	427	567	1
2	40978139	333	40947022	C	A	-0.89704	4.53013e-214	0.077655	0.994521	49	363	582	2
2	41118329	50	41121759	A	G	-0.997946	3.82677e-291	0	0.99763	0	421	574	1
2	41644140	21	41643650	A	C	0.984299	2.55206e-259	1	0.020896	661	7	0	328
2	42298342	21	42298742	A	G	-0.972213	6.75732e-229	0.014966	1	11	261	724	0
2	42346259	1058	42344468	A	G	-0.931076	1.32111e-234	0.02	0.94843	11	423	539	23
2	42471210	32	42488198	G	A	-0.991473	4.10112e-276	0.004839	0.99734	3	375	617	1
2	42690467	23	42688797	T	C	0.995324	3.21215e-157	0.998857	0	874	0	1	121
2	42763040	37	42745746	A	C	-1	7.93828e-277	0	1	0	340	656	0
2	42813697	29	42816929	C	T	0.997667	3.08102e-265	1	0.003205	684	1	0	311
2	43129248	332	43132737	A	G	-0.944825	3.32392e-237	0.034646	0.98892	22	357	613	4
2	43205744	41	43206922	A	G	0.989699	4.75614e-281	0.99481	0.004785	575	2	3	416
2	43359735	61	43355763	A	G	-0.926276	6.71192e-203	0.033058	0.977778	24	264	702	6
2	43684272	35	43670183	T	C	-1	2.38867e-140	0	1	0	100	896	0
2	43951251	39	43956667	A	G	-0.996847	4.71788e-212	0.001252	1	1	197	798	0
2	44062376	28	44062286	T	C	-0.921416	4.25641e-226	0.001653	0.905371	1	354	604	37
2	44279735	32	44283172	G	A	-0.994674	4.13131e-238	0.001342	0.996016	1	250	744	1
2	44467107	1725	44464236	A	G	-0.986169	1.07512e-190	0	0.977273	0	172	820	4
2	44672784	24	44669946	T	C	0.933144	1.07774e-200	0.995885	0.086142	726	23	3	244
2	45301526	32	45297576	T	G	-0.995816	3.54024e-171	0.001166	1	1	138	857	0
2	45537401	50	45539196	T	G	-0.920112	8.41218e-167	0.03034	1	25	172	799	0
2	45557003	30	45560276	G	A	-0.987785	1.09924e-125	0.001104	0.988889	1	89	905	1
2	45943851	25	45941915	C	T	-0.977244	6.81192e-268	0.015177	0.995037	9	401	584	2
2	45971588	52	45976582	T	C	0.927089	7.14895e-228	0.950794	0.010929	599	4	31	362
2	46131032	23	46131006	G	C	-0.997398	1.14116e-244	0	0.996154	0	259	736	1
2	46341845	27	46340462	T	G	-1	5.91962e-299	0	1	0	497	499	0
2	46433782	163	46451783	C	A	0.985624	2.0205e-277	0.994755	0.009434	569	4	3	420
2	46745897	27	46746745	A	G	-0.989993	3.55141e-287	0.009597	1	5	475	516	0
2	46904730	50	46905964	G	A	-0.98881	6.15051e-264	0	0.985163	0	332	659	5
2	47216938	25	47214214	G	A	-0.983116	8.45694e-132	0.001115	0.979798	1	97	896	2
2	47654056	80	47656801	A	G	-0.97517	5.83375e-266	0.003407	0.97555	2	399	585	10
2	48365352	23	48337095	T	C	-0.966953	3.87372e-158	0.004678	0.971631	4	137	851	4
2	48489948	27	48703000	C	T	-0.977568	4.17705e-130	0.00223	0.979798	2	97	895	2
2	48759173	22	48759786	C	T	-0.898013	9.94778e-167	0.005188	0.862222	4	194	767	31
2	48851190	6763	48891287	T	C	-0.994257	7.73051e-225	0.002587	1	2	223	771	0
2	48990526	638	48965022	C	A	-0.919646	2.69086e-200	0.01138	0.914676	8	268	695	25
2	49257410	27	49276771	T	C	-0.940188	2.73719e-157	0.002398	0.91358	2	148	832	14
2	49806323	21	49780257	A	C	-1	4.75689e-83	0	1	0	48	948	0
2	50722493	26	50744820	G	A	0.957718	1.91776e-151	0.995338	0.043478	854	6	4	132
2	51380035	31	51424823	A	G	-0.993517	3.82391e-205	0.002478	1	2	189	805	0
2	51926584	1184	51922125	A	C	-0.92486	1.03146e-110	0.005562	0.917526	5	89	894	8
2	51973822	413	51979541	T	C	-1	6.6176e-190	0	1	0	160	836	0
2	52293475	41	52299636	C	T	-0.997771	2.70695e-274	0	0.997067	0	340	655	1
2	52654917	117	52547989	T	C	-0.9396	2.65805e-111	0.004425	0.934783	4	86	900	6
2	52825752	74	52825943	T	C	-1	1.54838e-247	0	1	0	260	736	0
2	53364869	24	53358205	A	G	-0.972414	1.91389e-199	0.006321	0.980488	5	201	786	4
2	53739712	59	53753793	G	A	-0.991102	6.08117e-95	0	0.983333	0	59	936	1
2	53898832	199	53912128	A	G	-0.99121	1.24981e-162	0.001156	0.992366	1	130	864	1
2	54540586	35	54542283	A	G	0.991854	9.6386e-286	0.996409	0.004556	555	2	2	437
2	54658792	31	54651933	C	T	0.989422	1.73878e-275	0.99509	0.005195	608	2	3	383
2	54693478	265	54692815	C	T	-0.981924	4.32681e-278	0.007905	0.989796	4	485	502	5
2	55183374	46	55181893	G	A	1	1.47411e-134	1	0	902	0	0	94
2	55480928	35	55484338	G	A	1	2.75413e-220	1	0	789	0	0	207
2	55501703	25	55499375	C	T	-0.98814	1.18922e-128	0.001107	0.989247	1	92	902	1
2	55881954	27	55872538	C	T	-1	3.38338e-107	0	1	0	68	928	0
2	56041594	24	56036226	G	A	-1	2.16215e-89	0	1	0	53	943	0
2	56071107	291	56040099	C	T	-0.991035	3.63529e-160	0.001152	0.992188	1	127	867	1
2	56116193	21	56152585	A	G	-0.910003	1.23125e-113	0.007874	0.906542	7	97	882	10
2	56333937	40	56327329	G	T	-1	2.94672e-119	0	1	0	79	917	0
2	56652305	3578	56656489	T	G	-1	4.61475e-298	0	1	0	466	530	0
2	56746675	114	56752025	A	G	0.993885	8.72463e-288	0.9947	0	563	0	3	430
2	57228026	23	57241138	G	T	0.995813	1.43609e-284	0.996678	0	600	0	2	394
2	57331841	29	57332645	C	T	-0.907482	1.54369e-168	0.015385	0.912037	12	197	768	19
2	57659015	30	57644319	G	T	-1	2.03256e-151	0	1	0	112	884	0
2	57662403	81	57662753	C	T	-0.988127	1.19413e-214	0	0.981395	0	211	781	4
2	58912794	54	58892049	C	T	-0.996051	6.83662e-179	0	0.993289	0	148	847	1
2	59065273	37	59065808	A	G	-1	1.05192e-162	0	1	0	125	871	0
2	59718453	30	59738664	G	T	-0.946942	3.66809e-226	0	0.926984	0	292	681	23
2	59890126	31	59873126	C	T	0.92999	1.0327e-192	0.997323	0.096386	745	24	2	225
2	60465754	48	60461578	A	G	0.98132	2.91511e-271	1	0.022444	595	9	0	392
2	60700134	53	60702766	C	T	-0.963809	1.75243e-159	0	0.938776	0	138	849	9
2	61062499	57	61051383	T	C	-0.992772	5.3858e-112	0	0.986667	0	74	921	1
2	62457099	328	62450743	C	T	-0.950281	7.99411e-132	0.00791	0.972973	7	108	878	3
2	63830068	32	63807269	G	A	0.932822	5.3684e-206	1	0.097122	718	27	0	251
2	63913981	42	63916826	T	C	-0.958702	8.35539e-244	0.001563	0.949438	1	338	639	18
2	63936217	83	63923561	G	A	0.971881	9.85889e-212	0.990874	0.0131	760	3	7	226
2	64269609	25	64255895	T	C	-0.97971	1.89041e-83	0.001059	0.980769	1	51	943	1
2	64303036	32	64307320	T	C	-0.954477	1.20607e-256	0.00396	0.95723	2	470	503	21
2	64479601	4782	64501015	T	G	-0.95721	1.01599e-149	0.002328	0.941606	2	129	857	8
2	64927789	27	64923311	T	C	-0.960369	2.12716e-203	0.011704	0.977974	9	222	760	5
2	65398963	28	65395946	G	A	-1	1.79155e-254	0	1	0	276	720	0
2	65587213	23	65581074	C	T	-0.977032	1.23719e-248	0.013177	0.996805	9	312	674	1
2	65596787	56	65586769	C	A	1	3.85107e-88	1	0	944	0	0	52
2	65807507	311	65810588	C	A	0.97185	5.07898e-180	0.998785	0.040462	822	7	1	166
2	66022382	29	66021675	C	A	-0.963613	1.02337e-183	0.013415	1	11	176	809	0
2	66216530	70	66209935	G	A	-1	2.11821e-72	0	1	0	40	956	0
2	66364145	23	66363224	A	G	-0.959554	4.83428e-200	0.009056	0.96861	7	216	766	7
2	66387802	23	66388139	G	A	-0.9975	4.9626e-252	0.001389	1	1	276	719	0
2	66505589	1965	66503503	T	C	-1	2.64496e-202	0	1	0	178	818	0
2	67679085	150	67674538	G	A	-0.995711	5.43101e-168	0.00116	1	1	134	861	0
2	67812156	21	67838667	G	A	-0.940558	5.10063e-234	0.02439	0.965879	15	368	600	13
2	67899104	30	67900116	G	A	-0.992192	2.33453e-105	0.001078	1	1	68	927	0
2	68064862	28	68060244	G	A	-0.997231	1.15079e-233	0	0.995781	0	236	759	1
2	68611286	25	68623302	G	A	-0.896074	7.35096e-217	0.084211	0.988263	48	421	522	5
2	69003384	32	68997816	G	A	-1	1.61134e-95	0	1	0	58	938	0
2	69158496	31	69154483	C	T	0.993122	4.09648e-196	0.997564	0	819	0	2	175
2	69650278	52	69560024	G	A	-0.962764	2.78468e-180	0.003686	0.956044	3	174	811	8
2	69999634	24	70032316	T	C	-0.914907	5.5806e-178	0.006553	0.892704	5	208	758	25
2	70125044	522	70128717	G	A	-1	1.24946e-292	0	1	0	413	583	0
2	70147115	21	70163434	G	T	-0.991778	1.11249e-283	0.006873	1	4	414	578	0
2	70552568	188	70557801	A	C	-0.942013	1.04797e-97	0.006494	0.972222	6	70	918	2
2	70569959	26	70567734	T	C	-1	6.6176e-190	0	1	0	160	836	0
2	70597436	27	70587543	C	T	-0.995572	6.32154e-164	0.001153	1	1	129	866	0
2	71487393	494	71488944	T	G	-1	1.02783e-156	0	1	0	118	878	0
2	71570988	45	71633389	C	T	0.995797	6.65965e-284	0.998342	0.002545	602	1	1	392
2	71632976	24	71584272	G	T	-1	3.35439e-153	0	1	0	114	882	0
2	71990907	21	71993963	T	C	-0.913436	1.0847e-194	0.014085	0.912587	10	261	700	25
2	72275655	21	72285949	C	T	-0.941424	3.71101e-231	0.014241	0.950549	9	346	623	18
2	72739498	32	72735509	G	A	0.930412	3.6453e-118	0.998875	0.11215	888	12	1	95
2	73286754	287	73230087	C	A	-0.984339	1.08439e-102	0	0.971014	0	67	927	2
2	73430931	313	73427222	T	C	-0.99091	1.57641e-213	0.003797	1	3	206	787	0
2	74128666	49	74128433	C	T	0.956111	2.59301e-196	1	0.068182	776	15	0	205
2	74511276	331	74485697	A	G	-0.960688	2.05031e-183	0.011084	0.983696	9	181	803	3
2	75932641	70	75877562	T	C	-1	4.12615e-174	0	1	0	139	857	0
2	75939258	161	75882855	G	A	-0.988894	3.8836e-226	0.002632	0.991525	2	234	758	2
2	76557056	235	76556338	C	T	0.99525	3.49632e-259	0.997126	0	694	0	2	300
2	76844758	748	76889886	A	T	-0.947507	1.21428e-96	0.0054	0.971429	5	68	921	2
2	76973376	25	76957532	T	G	-0.974429	5.11053e-94	0.002141	0.983871	2	61	932	1
2	77478273	69	77471987	G	A	0.995943	3.17721e-291	1	0.004505	552	2	0	442
2	77494881	56	77483347	C	A	-1	1.90096e-80	0	1	0	46	950	0
2	77696845	17	77694827	A	G	1	4.11745e-144	1	0	892	0	0	104
2	77699966	22	77721499	T	C	-0.925575	2.77689e-192	0.035111	0.995595	27	226	742	1
2	78117890	468	78117502	A	C	-0.978016	1.64695e-275	0	0.976293	0	453	532	11
2	78250609	25	78240440	G	A	-1	1.29817e-85	0	1	0	50	946	0
2	78404208	32	78396277	C	T	-1	8.95692e-113	0	1	0	73	923	0
2	78748487	144	78622948	T	C	-0.896416	1.92753e-85	0.014989	1	14	62	920	0
2	78785986	134	78786366	G	A	-0.959204	1.03582e-255	0	0.951691	0	394	582	20
2	78820331	141	78826406	T	C	-0.944369	4.62258e-236	0.038226	0.997076	25	341	629	1
2	79076570	4637	79074719	G	A	-1	5.49087e-248	0	1	0	261	735	0
2	79408043	247	79405562	C	T	-1	4.58834e-181	0	1	0	148	848	0
2	79611502	31	79618231	G	T	-0.963906	2.18542e-241	0.022091	0.996845	15	316	664	1
2	79681829	23	79679809	A	G	-1	1.8362e-289	0	1	0	394	602	0
2	79832626	35	79840448	A	G	-0.993028	3.14681e-115	0	0.987179	0	77	918	1
2	79983178	27	79984560	T	C	-1	2.78305e-198	0	1	0	172	824	0
2	80599380	24	80579122	A	G	-0.99316	3.85117e-197	0.001222	0.994382	1	177	817	1
2	81423910	27	81375888	C	T	-0.988551	1.80782e-77	0	0.978261	0	45	950	1
2	81604891	37	81607450	A	C	1	3.94471e-288	1	0	609	0	0	387
2	81735787	21	81731317	A	C	-1	9.05047e-104	0	1	0	65	931	0
2	81753604	306	81731317	C	A	-0.983903	2.00106e-100	0.002148	1	2	65	929	0
2	81771354	425	81768548	T	C	-1	6.41602e-105	0	1	0	66	930	0
2	82035972	28	82040113	A	G	-1	1.0665e-259	0	1	0	289	707	0
2	82335822	29	82323314	G	T	-0.970326	1.47563e-270	0.029644	1	15	490	491	0
2	82385008	21	82384630	C	T	0.955482	1.17419e-211	0.997286	0.057915	735	15	2	244
2	82757145	300	82759054	A	G	-1	1.62638e-212	0	1	0	194	802	0
2	83061278	333	83059970	G	T	-0.971209	1.56428e-192	0.011111	1	9	186	801	0
2	83262958	47	83273436	G	A	-1	5.16632e-161	0	1	0	123	873	0
2	83615531	25	83632334	T	C	-0.995775	1.16251e-282	0	0.994819	0	384	610	2
2	84426311	23	84423973	C	T	1	1.79155e-254	1	0	720	0	0	276
2	84838262	73	84808002	C	T	-1	2.57075e-120	0	1	0	80	916	0
2	84918760	52	84921433	G	A	-1	6.99858e-87	0	1	0	51	945	0
2	85235357	143	85224246	T	C	-0.933114	3.43217e-77	0.0074	1	7	50	939	0
2	85335357	319	85339385	C	T	-0.992727	6.53835e-188	0.002401	1	2	163	831	0
2	85939147	226	85933367	A	G	0.906112	3.26822e-215	0.998377	0.115789	615	44	1	336
2	86453519	68	86450140	C	T	0.993932	1.61251e-289	0.99631	0.002203	540	1	2	453
2	86469621	21	86473740	T	C	-0.995847	2.69524e-286	0.003378	1	2	404	590	0
2	87060056	21	87055349	A	G	-0.905433	9.47001e-214	0.066165	0.996979	44	330	621	1
2	88315870	42	88309920	C	A	1	4.42767e-270	1	0	678	0	0	318
2	88352015	67	88302892	T	C	-1	5.85162e-226	0	1	0	217	779	0
2	88821957	533	88816042	T	C	-0.981225	1.20647e-176	0	0.968553	0	154	837	5
2	92116757	49	91953240	T	G	-0.909366	5.00106e-87	0.001085	0.851351	1	63	921	11
2	95788697	47	95816365	G	A	0.997365	2.21531e-242	1	0.003922	741	1	0	254
2	96750937	131	96465201	T	C	0.976819	3.1197e-191	0.996296	0.021505	807	4	3	182
2	98865292	57	98870130	C	T	-0.97847	6.29672e-108	0.00325	1	3	73	920	0
2	98977460	25	98986510	C	T	-0.989985	1.94131e-198	0.001232	0.98913	1	182	811	2
2	99505748	29	99491635	A	G	-0.995492	1.93697e-269	0.003008	1	2	331	663	0
2	99870872	22	99876244	T	C	-0.997053	4.56427e-223	0	0.995392	0	216	779	1
2	100103713	1322	100077966	A	G	-0.997951	1.1487e-291	0	0.997653	0	425	570	1
2	100242908	41	100252247	A	G	-0.96215	6.14615e-252	0.019704	0.984496	12	381	597	6
2	100288638	33	100272937	T	C	0.993994	1.2759e-291	1	0.006061	501	3	0	492
2	100563957	29	100579028	T	G	-0.995629	1.4559e-165	0	0.992424	0	131	864	1
2	100766512	29	100759078	C	T	-0.997807	1.46146e-277	0	0.997167	0	352	643	1
2	100899269	65	100900406	G	A	0.98507	1.52153e-269	1	0.018717	622	7	0	367
2	101061814	63	101065099	A	G	-1	4.83248e-192	0	1	0	163	833	0
2	101123105	34	101131552	T	C	-1	6.13988e-252	0	1	0	270	726	0
2	101184774	41	101184651	C	T	-1	3.78047e-295	0	1	0	432	564	0
2	101490141	23	101476352	T	C	-1	9.40476e-82	0	1	0	47	949	0
2	101569485	180	101563438	C	T	-1	4.03437e-117	0	1	0	77	919	0
2	101671101	34	101670928	A	C	-0.98694	2.12652e-267	0.0078	0.997183	5	354	636	1
2	102062946	23	102050264	A	G	0.99306	8.89604e-195	0.99757	0	821	0	2	173
2	102069440	173	102064729	A	G	-1	1.06893e-271	0	1	0	323	673	0
2	102232581	1007	102234119	G	A	-0.995483	1.93259e-161	0	0.992126	0	126	869	1
2	102402120	148	102444956	G	A	0.995421	2.43155e-266	1	0.006192	673	2	0	321
2	102812041	81	102814375	A	G	-1	2.26935e-280	0	1	0	353	643	0
2	103322483	336	103315418	C	T	0.973702	3.88809e-207	1	0.040909	776	9	0	211
2	104186940	197	104193230	T	C	-1	9.22989e-298	0	1	0	461	535	0
2	105008269	23	104998427	G	A	-1	2.47257e-191	0	1	0	162	834	0
2	105695729	41	105696852	T	C	-0.989996	2.04107e-86	0.001059	1	1	52	943	0
2	105731165	21	105726907	A	G	-1	3.83688e-281	0	1	0	356	640	0
2	105819989	24	105812699	C	G	0.970866	2.9334e-234	0.984615	0.003559	704	1	11	280
2	106149849	21	106148412	T	C	0.991805	1.9769e-284	0.998243	0.007026	568	3	1	424
2	106226151	23	106215749	T	C	-0.990852	1.14528e-157	0.001148	0.992	1	124	870	1
2	106272520	297	106293796	C	T	-1	1.38607e-128	0	1	0	88	908	0
2	106695077	818	106693142	G	T	-0.997952	8.5901e-292	0	0.997658	0	426	569	1
2	106879557	6359	106878601	G	A	-1	1.06893e-271	0	1	0	323	673	0
2	107339244	44	107407539	G	A	-1	6.99858e-87	0	1	0	51	945	0
2	107573085	30	107593110	A	G	0.975589	5.0997e-237	0.991537	0.013937	703	4	6	283
2	108275310	3799	108269558	G	A	-1	3.93004e-79	0	1	0	45	951	0
2	108855415	867	108855168	C	T	-0.950247	1.37555e-245	0.036977	0.997326	23	373	599	1
2	108875464	23	108863650	C	A	-0.957089	1.4771e-236	0.027656	1	19	309	668	0
2	109064552	43	109106381	G	A	-0.987534	4.48215e-277	0.01	1	6	396	594	0
2	109258793	22	109208871	C	T	0.911959	2.48723e-120	1	0.151261	877	18	0	101
2	109310553	1557	109158237	A	G	-0.987742	1.36277e-280	0.001767	0.988372	1	425	565	5
2	110278154	338	110269568	C	T	-0.973328	2.09462e-236	0.007102	0.979452	5	286	699	6
2	111576404	233	111555745	A	G	-0.977769	7.08208e-273	0.001812	0.977477	1	434	551	10
2	112834419	21	112843244	A	G	0.931442	1.48717e-241	0.998077	0.071429	519	34	1	442
2	112985445	32	112973924	T	C	-0.985436	3.79437e-183	0	0.975758	0	161	831	4
2	113104588	127	113072762	T	A	-0.9611	4.7042e-185	0	0.9375	0	180	804	12
2	113227088	22	113229110	T	C	-1	5.84304e-199	0	1	0	173	823	0
2	113300001	26	113329522	C	T	-0.992682	6.62813e-111	0.001083	1	1	73	922	0
2	113380450	23	113385833	G	A	0.957125	6.35658e-254	1	0.050971	584	21	0	391
2	113621457	26	113606645	T	C	-0.946186	8.3268e-73	0	0.9	0	45	946	5
2	113888133	172	113887207	C	T	-0.989889	9.98051e-243	0.005495	1	4	268	724	0
2	113953111	25	113954879	C	A	-0.997966	2.84873e-293	0	0.997727	0	439	556	1
2	114581702	67	114591194	A	G	1	5.25268e-290	1	0	599	0	0	397
2	114946321	48	114939981	T	C	-0.92272	4.49345e-167	0	0.876923	0	171	801	24
2	115628104	740	115626029	C	T	-0.984878	5.4996e-239	0.001385	0.981752	1	269	721	5
2	116121560	42	116078971	C	T	0.978424	2.79849e-202	0.992462	0.005	790	1	6	199
2	116385595	22	116336847	A	G	-0.954913	2.5615e-121	0.00885	1	8	92	896	0
2	116422407	118	116447277	A	G	-1	3.35439e-153	0	1	0	114	882	0
2	116445166	60	116447277	G	A	-0.99504	2.96192e-150	0	0.991228	0	113	882	1
2	116662078	579	116635657	T	C	-1	5.7587e-155	0	1	0	116	880	0
2	116797425	42	116781809	C	A	-0.993068	3.77865e-195	0.001218	0.994286	1	174	820	1
2	117017741	25	117034216	C	T	-0.949209	3.16614e-220	0.028926	1	21	270	705	0
2	117059338	319	117083869	G	A	-0.991976	4.29873e-103	0	0.985075	0	66	929	1
2	117258304	30	117256050	A	G	1	1.3765e-132	1	0	904	0	0	92
2	117327104	25	117309557	C	T	-0.991464	6.12562e-276	0.003231	0.994695	2	375	617	2
2	117591592	33	117590751	G	A	-0.997853	5.96638e-282	0	0.997305	0	370	625	1
2	118790605	57	118679906	T	C	-0.964559	3.36511e-223	0.018945	1	14	257	725	0
2	118881403	885	118879828	G	A	-1	2.11821e-72	0	1	0	40	956	0
2	118906129	153	118904460	T	C	0.985975	1.24189e-282	0.998054	0.012448	513	6	1	476
2	118911175	33	118924569	G	A	1	8.75389e-299	1	0	512	0	0	484
2	119653317	6052	119642078	G	A	-0.903289	6.32208e-123	0.004608	0.867188	4	111	864	17
2	119713987	138	119710120	C	T	-1	5.7587e-155	0	1	0	116	880	0
2	119840671	47	119845034	C	T	-0.975686	1.49278e-254	0.016591	1	11	333	652	0
2	119906275	42	119911161	C	T	0.99779	5.80924e-276	0.998462	0	649	0	1	346
2	119953408	25	119961971	T	C	-0.938256	4.89465e-232	0.006441	0.933333	4	350	617	25
2	120154968	27	120155348	A	G	-0.978495	4.82139e-243	0.01273	1	9	289	698	0
2	120826704	22	120799379	C	T	0.936025	3.29644e-180	1	0.100478	787	21	0	188
2	120984316	22	120966168	T	C	-0.92511	1.59826e-171	0.008838	0.916667	7	187	785	17
2	121376868	80	121378022	A	G	-0.992296	1.76096e-106	0	0.985714	0	69	926	1
2	121763981	21	121760208	G	A	-0.968519	3.49871e-233	0.018106	1	13	278	705	0
2	121797805	595	121793815	T	C	0.997638	8.44444e-263	0.998555	0	691	0	1	304
2	122050084	33	122046743	T	G	-0.940894	5.78955e-248	0	0.934924	0	431	535	30
2	122052039	21	122054595	G	A	-1	4.30207e-93	0	1	0	56	940	0
2	122623755	55	122615926	C	T	0.997884	6.02336e-285	0.998366	0	611	0	1	384
2	123364876	501	123360311	G	A	1	3.94471e-288	1	0	609	0	0	387
2	123526553	46	123525820	C	A	-0.997013	7.93489e-221	0.001276	1	1	212	783	0
2	123616911	72	123619733	G	A	1	3.19535e-298	1	0	527	0	0	469
2	123783289	230	123799416	A	G	-0.989698	9.99447e-144	0.001127	0.990826	1	108	886	1
2	123891158	135	123886194	T	C	-1	3.99522e-75	0	1	0	42	954	0
2	123895758	33	123900548	G	T	-0.903879	4.83929e-177	0.043202	0.995215	34	208	753	1
2	123989134	331	123985237	A	G	-0.957924	1.41874e-116	0.007692	1	7	86	903	0
2	124170256	331	124171272	A	G	0.997971	9.22998e-294	0.998188	0	551	0	1	444
2	124542814	21	124537447	T	C	-0.907	3.4124e-211	0.0625	1	43	308	645	0
2	124596831	22	124631703	T	C	-1	3.35439e-153	0	1	0	114	882	0
2	124637690	34	124538116	G	A	-1	1.35859e-129	0	1	0	89	907	0
2	124660599	27	124631703	C	T	-0.995078	3.85754e-151	0.001134	1	1	114	881	0
2	125055387	25	125057549	C	T	-0.917138	2.44188e-183	0.038119	1	30	209	757	0
2	125863946	67	125864242	C	A	-1	4.9977e-297	0	1	0	451	545	0
2	126368481	1736	126420370	T	C	-0.945847	7.52337e-148	0.002342	0.922535	2	131	852	11
2	126408289	57	126408792	G	A	0.993054	1.07218e-261	0.995608	0	680	0	3	313
2	126443247	8585	126440697	A	G	1	5.95283e-278	1	0	652	0	0	344
2	126541602	21	126545881	T	C	-1	9.84209e-288	0	1	0	385	611	0
2	126578909	29	126590327	T	G	-0.997024	2.1659e-221	0.001277	1	1	213	782	0
2	127118915	25	127113672	C	A	-1	1.35859e-129	0	1	0	89	907	0
2	127718903	3445	127730766	T	C	-1	2.94672e-119	0	1	0	79	917	0
2	128139479	28	128018192	G	A	-1	2.32868e-290	0	1	0	399	597	0
2	128737073	90	128686104	C	T	1	2.59818e-152	1	0	883	0	0	113
2	129166404	32	129161203	A	C	-1	1.55256e-135	0	1	0	95	901	0
2	129363958	118	129370246	C	T	-0.926044	1.01805e-111	0.014301	1	13	87	896	0
2	129559905	22	129589480	T	C	-0.9006	1.78605e-150	0.017115	0.91573	14	163	804	15
2	129711895	48	129666804	T	C	-1	5.21256e-178	0	1	0	144	852	0
2	129824680	37	129823863	T	C	-1	3.45153e-297	0	1	0	453	543	0
2	130468453	23	130469908	A	G	0.90311	3.39919e-158	0.963899	0	801	0	30	165
2	130954929	2475	130943513	C	T	-0.997839	1.48279e-280	0	0.99726	0	364	631	1
2	131801286	29	131802045	T	C	-0.989321	1.93036e-139	0.00224	1	2	103	891	0
2	131844353	321	131852643	T	G	-0.960545	5.35026e-136	0.009009	1	8	108	880	0
2	132378922	32	132385017	T	C	-0.997543	2.8165e-255	0	0.996491	0	284	711	1
2	132380836	33	132381046	G	T	-1	1.5912e-258	0	1	0	286	710	0
2	132534464	463	132536297	T	G	0.968635	8.37031e-259	0.975884	0	607	0	15	374
2	132577247	22	132574680	T	C	-0.987027	4.32451e-162	0.003468	1	3	131	862	0
2	133300253	32	133302558	A	G	-0.995601	9.55158e-165	0	0.992366	0	130	865	1
2	133873765	323	133875148	C	T	-0.976862	1.8967e-191	0.006158	0.98913	5	182	807	2
2	134347889	37	134348165	T	C	0.997971	7.45755e-294	1	0.002242	550	1	0	445
2	134364274	33	134370835	G	T	-0.981318	1.03375e-150	0.002288	0.983607	2	120	872	2
2	134395154	57	134370835	T	G	-1	3.67103e-160	0	1	0	122	874	0
2	134460264	308	134449959	T	C	0.918833	5.92195e-195	0.998621	0.114391	724	31	1	240
2	134546277	80	134544190	C	T	-1	2.78305e-198	0	1	0	172	824	0
2	134626727	46	134626686	T	C	-0.956103	5.18182e-196	0.016539	0.990476	13	208	773	2
2	134735574	27	134738411	T	G	-1	2.15457e-277	0	1	0	342	654	0
2	135088125	21	135096302	C	T	0.978057	6.95051e-220	0.993395	0.012552	752	3	5	236
2	135281898	689	135283132	T	G	-1	9.05047e-104	0	1	0	65	931	0
2	136222752	144	136076275	A	C	-1	5.84143e-115	0	1	0	75	921	0
2	136543260	23	136546635	T	C	-0.991501	1.76694e-98	0.001071	1	1	62	933	0
2	136619829	31	136633962	A	G	0.986608	2.34211e-158	0.997696	0.007812	866	1	2	127
2	136676259	27	136701539	T	C	-0.995452	1.32542e-160	0	0.992063	0	125	870	1
2	137165688	27	137169495	G	A	-0.964323	2.80713e-174	0	0.941176	0	160	826	10
2	137234100	24	137200214	T	C	-0.995841	5.77661e-172	0	0.992857	0	139	856	1
2	137473391	16	137544376	T	C	0.989319	5.67946e-233	0.997319	0.008	744	2	2	248
2	137503778	24	137506665	T	C	1	6.35019e-299	1	0	504	0	0	492
2	137690678	33	137668190	C	T	0.997979	1.1047e-294	1	0.002193	540	1	0	455
2	137947081	58	137925378	G	A	-1	4.03437e-117	0	1	0	77	919	0
2	137958426	30	137964683	C	T	0.961954	2.99464e-261	1	0.042793	552	19	0	425
2	138363218	25	138355734	G	A	-0.908819	6.25645e-182	0.029178	0.950413	22	230	732	12
2	138377170	21	138374461	A	G	-1	9.95198e-172	0	1	0	136	860	0
2	138490120	373	138484717	T	C	-1	1.33489e-197	0	1	0	171	825	0
2	138664157	27	138644649	G	A	1	1.21698e-201	1	0	819	0	0	177
2	139207808	21	139203595	C	T	-0.977871	8.42392e-274	0.016636	0.995604	9	453	532	2
2	139619359	28	139599830	T	C	0.99066	9.19215e-258	0.994194	0	685	0	4	307
2	140021564	27	140008473	A	G	-1	8.56178e-295	0	1	0	429	567	0
2	140086593	29	140074659	T	C	-1	4.17219e-263	0	1	0	298	698	0
2	140121159	45	140101421	T	C	-0.987213	2.13144e-238	0	0.981273	0	262	729	5
2	140957555	46	140957515	G	A	-0.994955	8.50931e-248	0	0.992674	0	271	723	2
2	141239705	45	141239854	C	T	-0.991772	6.74791e-171	0	0.985915	0	140	854	2
2	141271202	25	141269874	T	C	0.916406	1.94798e-206	0.950139	0	686	0	36	274
2	141301717	66	141300595	C	T	1	9.2784e-299	1	0	513	0	0	483
2	141707452	89	141707610	G	A	-1	6.7405e-175	0	1	0	140	856	0
2	142063684	59	142069420	C	T	-0.984548	8.17086e-104	0	0.971429	0	68	926	2
2	142325301	3746	142252084	T	C	-0.937829	5.40287e-92	0.005388	0.955882	5	65	923	3
2	142396116	606	142430478	T	C	-0.957977	2.81688e-257	0.030361	0.989339	16	464	511	5
2	143148703	33	143160364	G	A	-0.954491	3.21196e-71	0.004197	1	4	43	949	0
2	144139648	22	144139978	T	C	0.99395	4.56046e-290	0.994465	0	539	0	3	454
2	144313429	41	144286162	G	T	-0.936619	4.47074e-199	0.028947	0.991525	22	234	738	2
2	144558925	153	144545138	C	T	-0.942278	7.56099e-246	0.044061	0.987342	23	468	499	6
2	144582901	30	144633105	T	C	-0.95958	1.59942e-229	0.022535	0.996503	16	285	694	1
2	144989410	25	144963163	T	C	-0.991976	4.29873e-103	0.001075	1	1	66	929	0
2	145527406	64	145549956	C	A	-1	2.80467e-100	0	1	0	62	934	0
2	145674538	44	145687651	A	G	-1	1.56025e-290	0	1	0	400	596	0
2	145777867	37	145777618	T	C	-0.972212	2.18464e-257	0.006452	0.976064	4	367	616	9
2	145781841	23	145768375	T	C	-0.931145	8.20165e-221	0.00458	0.917889	3	313	652	28
2	146062487	29	146058646	C	A	-0.985321	2.56715e-147	0.001136	0.982759	1	114	879	2
2	146366841	29	146364501	T	G	0.98988	9.10159e-285	1	0.011261	552	5	0	439
2	146842402	148	146822909	G	A	-1	2.69648e-294	0	1	0	425	571	0
2	146952437	48	146964115	C	A	0.995966	1.81643e-292	1	0.004357	537	2	0	457
2	147707732	23	147691096	T	C	-0.985538	4.64045e-149	0.001139	0.983051	1	116	877	2
2	148108105	22	148109668	A	G	-1	1.05192e-162	0	1	0	125	871	0
2	148293282	32	148287033	T	C	0.975878	1.98226e-272	0.97861	0	549	0	12	435
2	148432285	21	148394342	T	C	-0.980759	6.0554e-265	0.003221	0.981333	2	368	619	7
2	148457734	21	148470093	T	C	-0.934581	6.77414e-236	0.008666	0.935561	5	392	572	27
2	150722588	32	150734344	G	T	-0.92802	2.61845e-156	0.001211	0.888235	1	151	825	19
2	150759300	322	150759110	G	T	0.943761	1.08835e-214	0.99859	0.076655	708	22	1	265
2	151253477	24	151249628	G	A	-1	5.7587e-155	0	1	0	116	880	0
2	151647398	23	151646494	T	G	-1	6.93225e-147	0	1	0	107	889	0
2	151817481	72	151825296	T	C	-1	3.32679e-264	0	1	0	301	695	0
2	151841226	23	151865415	C	T	-1	4.84677e-145	0	1	0	105	891	0
2	151850027	48	151865415	T	C	-1	4.84677e-145	0	1	0	105	891	0
2	151872270	25	151870214	G	A	-0.9965	4.81467e-196	0	0.99422	0	172	823	1
2	152041204	289	152060431	A	G	-0.989961	1.74739e-286	0.007692	0.997899	4	475	516	1
2	152090922	39	152117780	C	T	-0.951932	7.9928e-253	0.001808	0.948081	1	420	552	23
2	152526939	26	152526082	G	A	-1	1.03374e-148	0	1	0	109	887	0
2	152772496	45	152775308	G	A	0.954176	1.94448e-239	0.973926	0.011628	635	4	17	340
2	153153401	88	153153159	G	A	-1	1.0665e-259	0	1	0	289	707	0
2	153205322	328	153208493	C	A	-0.982687	1.22727e-94	0.002137	1	2	60	934	0
2	153572283	30	153528136	G	A	-1	4.17219e-263	0	1	0	298	698	0
2	153795995	3749	153848663	T	C	-0.995137	1.09487e-254	0.002825	1	2	288	706	0
2	153850193	27	153843191	T	C	0.924899	1.25756e-227	1	0.094488	615	36	0	345
2	154044875	42	154043669	A	C	-0.979702	2.9215e-113	0.003268	1	3	78	915	0
2	154064575	104	154067245	A	G	1	3.27197e-165	1	0	868	0	0	128
2	154411691	316	154411685	G	T	-0.968456	1.10334e-178	0.00965	0.994012	8	166	821	1
2	155191103	25	155178214	G	A	-1	1.52172e-163	0	1	0	126	870	0
2	155267829	27	155243685	G	A	0.978976	1.79059e-266	0.993367	0.015267	599	6	4	387
2	155360841	24	155352210	T	C	-0.959518	3.90614e-145	0	0.930233	0	120	867	9
2	155691933	47	155693136	C	T	-0.94782	5.79446e-193	0.022756	1	18	205	773	0
2	155865833	23	156057583	T	C	-0.954985	1.04837e-182	0.014797	0.989189	12	183	799	2
2	155891178	317	155867308	G	A	-0.977735	8.87558e-255	0.013575	0.996997	9	332	654	1
2	156188112	183	156161150	C	T	1	1.35859e-129	1	0	907	0	0	89
2	156385288	57	156385289	A	G	-1	1.24068e-293	0	1	0	420	576	0
2	156656757	103	156636709	A	G	-1	1.03146e-245	0	1	0	256	740	0
2	157224062	25	157252095	T	C	1	4.74639e-238	1	0	756	0	0	240
2	157272376	180	157275222	T	C	-0.99451	1.36175e-232	0.002639	1	2	238	756	0
2	157775703	25	157855803	T	C	0.973333	6.08502e-266	0.991228	0.018779	565	8	5	418
2	158433337	330	158437683	T	C	0.900993	5.28257e-218	0.980469	0.082645	502	40	10	444
2	158794017	128	158791560	A	G	0.929303	7.68588e-212	1	0.09901	693	30	0	273
2	158914813	25	158915735	A	G	0.974079	5.76528e-242	0.98433	0	691	0	11	294
2	159644058	62	159661451	A	G	-0.967557	1.71239e-239	0.004418	0.9653	3	306	676	11
2	159648437	71	159649340	T	C	-0.957947	1.45819e-240	0.02819	1	19	322	655	0
2	159661994	879	159664703	T	C	-1	4.02297e-170	0	1	0	134	862	0
2	159783265	51	159788685	A	C	1	2.10335e-225	1	0	780	0	0	216
2	160090239	328	160091590	A	C	-0.982446	1.91266e-186	0.004843	0.994118	4	169	822	1
2	160094778	26	160109798	A	G	0.995842	3.6906e-286	0.998305	0.002463	589	1	1	405
2	160140079	96	160107072	T	C	1	8.87263e-293	1	0	582	0	0	414
2	160143010	24	160123080	A	C	-0.944055	4.80708e-209	0.001377	0.922222	1	249	725	21
2	160946317	130	160939331	G	A	-0.993029	4.18876e-194	0.002427	1	2	172	822	0
2	160976848	395	160982431	T	C	0.985172	1.05402e-242	0.994406	0.007117	711	2	4	279
2	161168102	97	161177594	T	C	-1	2.76616e-224	0	1	0	214	782	0
2	161590071	27	161560869	T	C	0.987573	1.16474e-167	0.996503	0	855	0	3	138
2	161761125	21	161749220	C	T	-0.932761	5.42165e-235	0.017825	0.947126	10	412	551	23
2	162192621	23	162183507	T	G	0.997588	9.13825e-259	0.998578	0	702	0	1	293
2	162311552	33	162295445	C	T	0.942211	1.75631e-106	1	0.103448	909	9	0	78
2	162332267	1775	162280748	G	A	0.940127	5.99874e-171	0.979394	0.005848	808	1	17	170
2	162712868	21	162696414	T	C	-0.986186	1.24299e-113	0	0.974684	0	77	917	2
2	163666408	316	163710056	A	G	0.983948	6.17306e-255	1	0.021807	675	7	0	314
2	164641197	5293	164649145	A	G	-1	2.57075e-120	0	1	0	80	916	0
2	164655717	21	164670064	T	G	-0.991815	1.21539e-284	0.006957	1	4	421	571	0
2	165006646	55	165009070	A	G	-0.992899	2.20768e-191	0.002415	1	2	168	826	0
2	165044263	27	165022831	T	C	-0.996747	4.00409e-207	0	0.994737	0	189	806	1
2	165710582	31	165685646	G	A	0.9697	3.74058e-253	0.979907	0.002865	634	1	13	348
2	165803627	21	165804659	A	C	-0.977491	8.72149e-253	0.014837	1	10	322	664	0
2	166014693	2052	166020893	A	G	-1	2.59818e-152	0	1	0	113	883	0
2	166091339	30	166111969	A	G	-0.988265	1.41102e-254	0.007215	1	5	303	688	0
2	166905634	76	166889542	G	A	-1	3.14988e-278	0	1	0	345	651	0
2	166979733	23	166983181	A	C	0.898715	5.99119e-122	0.988519	0.096	861	12	10	113
2	167058076	88	167058334	T	C	1	3.46183e-189	1	0	837	0	0	159
2	167447893	127	167448639	T	G	1	2.34618e-283	1	0	631	0	0	365
2	167545957	1130	167528366	G	T	0.91997	5.00179e-227	1	0.098734	601	39	0	356
2	167550220	76	167549363	T	G	1	1.96202e-242	1	0	747	0	0	249
2	167689568	23	167671324	C	A	-0.992831	5.28728e-190	0.00241	1	2	166	828	0
2	168070625	112	168067973	C	T	-1	1.60608e-150	0	1	0	111	885	0
2	168225571	21	168255364	T	G	1	1.38607e-128	1	0	908	0	0	88
2	168870303	23	168826850	T	C	0.897277	2.17895e-210	0.979275	0.091127	567	38	12	379
2	168895806	321	168879928	C	T	0.928278	8.98925e-189	0.998677	0.104167	755	25	1	215
2	169081735	77	169082034	A	G	-0.974231	1.28291e-273	0.025591	1	13	488	495	0
2	169403993	62	169403721	T	C	-0.984352	9.89497e-140	0.003367	1	3	105	888	0
2	169430880	21	169425919	G	T	1	1.3481e-130	1	0	906	0	0	90
2	169606131	77	169610427	C	T	0.997646	1.659e-263	1	0.003257	689	1	0	306
2	169886221	328	169873821	A	G	-0.942824	1.68361e-107	0.009815	1	9	79	908	0
2	170038235	26	170010985	T	C	0.953559	7.79295e-221	0.977778	0.01087	704	3	16	273
2	170459993	38	170481769	G	A	0.997255	3.59302e-235	1	0.004167	756	1	0	239
2	170747059	526	170925062	G	T	-0.941614	1.24524e-67	0	0.891304	0	41	950	5
2	170826299	54	170757234	A	G	-1	3.42417e-118	0	1	0	78	918	0
2	170992012	310	170989164	C	T	0.997987	1.50181e-295	1	0.002128	526	1	0	469
2	171095185	32	171093785	G	A	0.990008	1.71698e-287	0.990157	0	503	0	5	488
2	171367179	29	171370658	T	C	-0.959562	2.58882e-229	0.015759	0.979866	11	292	687	6
2	171926760	27	171920785	C	T	0.997826	2.42899e-279	0.99843	0	636	0	1	359
2	172522536	24	172521827	A	G	-0.997888	2.40627e-285	0.001639	1	1	386	609	0
2	172664709	124	172646765	C	A	-1	5.40391e-266	0	1	0	306	690	0
2	172830701	32	172737981	T	G	-0.990611	8.0436e-257	0.004354	0.996743	3	306	686	1
2	173004248	3233	173009083	G	T	-1	1.06893e-271	0	1	0	323	673	0
2	173148039	58	173150012	T	C	0.900859	2.61114e-132	0.985965	0.085106	843	12	12	129
2	173179996	6139	173188313	T	C	-0.987217	6.56161e-203	0.003736	0.994819	3	192	800	1
2	173509643	37	173481200	G	A	-0.945419	1.30572e-185	0	0.914286	0	192	786	18
2	173554470	1766	173568165	T	C	-1	9.08437e-74	0	1	0	41	955	0
2	173728631	23	173733260	G	A	-1	1.35859e-129	0	1	0	89	907	0
2	174151730	316	174149401	T	C	-0.951202	2.52566e-212	0.025333	1	19	246	731	0
2	175090625	321	175086115	T	C	-0.954174	5.60047e-256	0.04028	1	23	425	548	0
2	175262800	26	175289314	C	T	-1	1.49757e-126	0	1	0	86	910	0
2	175459318	255	175452275	T	C	-0.913512	1.23057e-209	0.037936	0.958457	25	323	634	14
2	175819924	24	175855637	T	G	-0.912832	6.38032e-228	0.072488	1	44	389	563	0
2	176102663	54	176098893	A	G	1	1.49757e-126	1	0	910	0	0	86
2	176190118	142	176196782	G	A	-1	3.21386e-206	0	1	0	184	812	0
2	176193422	23	176196782	A	G	-1	3.21386e-206	0	1	0	184	812	0
2	176194219	25	176196782	A	G	-0.918173	2.95745e-172	0.033251	1	27	184	785	0
2	176795003	25	176795357	T	C	-0.960323	1.26145e-242	0.025526	0.99697	17	329	649	1
2	177133807	31	177129407	A	T	-0.997199	1.26477e-231	0.001309	1	1	232	763	0
2	177265641	6400	177262850	T	C	0.992997	1.98605e-193	0.997576	0	823	0	2	171
2	177706487	24	177702199	A	C	-1	2.51321e-288	0	1	0	388	608	0
2	178063144	25	178051987	A	G	-1	3.35439e-153	0	1	0	114	882	0
2	178287637	425	178285811	T	C	0.997522	1.13636e-253	0.998603	0	715	0	1	280
2	178741003	1103	178738191	G	A	-1	4.82029e-116	0	1	0	76	920	0
2	178809531	37	178738191	A	G	-1	4.82029e-116	0	1	0	76	920	0
2	178982626	28	178993019	A	G	-0.960028	1.52276e-108	0.006529	1	6	77	913	0
2	179921122	22	179923685	T	C	-1	1.55256e-135	0	1	0	95	901	0
2	179925561	34	179923685	C	T	-1	1.55256e-135	0	1	0	95	901	0
2	180221867	34	180236145	T	G	-0.93708	9.57738e-115	0.00223	0.909091	2	90	895	9
2	180358317	53	180349125	G	A	-0.984437	7.99228e-234	0.005435	0.992308	4	258	732	2
2	180657337	45	180622833	G	T	-0.98941	2.29136e-140	0	0.981132	0	104	890	2
2	180921299	24	180903712	C	T	-1	6.06128e-218	0	1	0	203	793	0
2	180928166	21	180936200	C	T	-0.991976	4.29873e-103	0.001075	1	1	66	929	0
2	181159785	26	181158949	A	G	-1	7.33819e-162	0	1	0	124	872	0
2	181453907	725	181466645	A	G	-1	4.22962e-99	0	1	0	61	935	0
2	181878204	30	181863900	G	A	-1	3.24226e-253	0	1	0	273	723	0
2	181925827	323	181862579	G	A	0.961284	1.04351e-217	0.998634	0.05303	731	14	1	250
2	182147627	34	182144254	A	G	-1	1.01353e-96	0	1	0	59	937	0
2	182428311	28	182443299	G	A	-0.96213	3.43155e-242	0.001522	0.952802	1	323	656	16
2	182856914	684	182871132	A	G	-0.993067	3.23075e-262	0.002946	0.996845	2	316	677	1
2	182910820	21	182930275	G	A	0.98423	2.41991e-231	1	0.023438	740	6	0	250
2	183315806	316	183306159	C	T	0.918571	7.2131e-219	0.998425	0.102493	634	37	1	324
2	183354710	75	183354887	T	C	-1	1.60819e-284	0	1	0	370	626	0
2	183805026	25	183925766	C	T	-0.909892	7.8018e-113	0.017738	0.989362	16	93	886	1
2	183926810	22	183936915	A	G	0.928124	3.6758e-145	0.980278	0.007463	845	1	17	133
2	184016838	21	184013362	G	T	-0.954882	8.61872e-192	0	0.929245	0	197	784	15
2	184039046	21	183985344	T	C	-0.990814	1.51305e-92	0	0.982759	0	57	938	1
2	184085521	5426	184142259	A	C	-0.915409	6.57109e-82	0.006424	0.935484	6	58	928	4
2	184377699	63	184371403	A	G	-0.960579	5.03411e-263	0.038023	1	20	470	506	0
2	184414442	37	184410088	G	A	-0.996734	1.70279e-206	0	0.994709	0	188	807	1
2	184619241	32	184613551	C	A	-0.995977	4.46249e-293	0	0.995736	0	467	527	2
2	184992565	21	185030292	C	A	-0.967571	5.60762e-130	0.002242	0.961538	2	100	890	4
2	185105604	22	185107332	A	G	0.993918	4.93829e-289	0.99635	0.002232	546	1	2	447
2	185232477	48	185234102	C	T	1	7.5309e-299	1	0	509	0	0	487
2	186568002	237	186556464	G	A	-1	1.58537e-172	0	1	0	137	859	0
2	186762749	30	186773564	G	A	-0.997904	7.253e-287	0	0.997468	0	394	601	1
2	186921776	27	186905790	T	C	0.997092	2.88439e-225	0.998711	0	775	0	1	220
2	186955849	39	186905790	T	C	0.988332	9.45458e-218	0.997423	0.009091	774	2	2	218
2	187078267	23	187051713	A	G	-0.989221	2.33087e-81	0.001055	1	1	48	947	0
2	187230236	31	187163267	C	T	0.993241	3.22988e-267	0.996983	0.003003	661	1	2	332
2	187513708	45	187505486	G	A	-0.951437	1.18265e-250	0.038851	0.997525	23	403	569	1
2	187766555	21	187775780	G	A	-1	1.03146e-245	0	1	0	256	740	0
2	187827535	118	187812241	T	C	-0.987273	1.172e-121	0.001099	0.988372	1	85	909	1
2	188123023	102	188143677	T	C	0.981938	3.13594e-278	0.988235	0.006173	504	3	6	483
2	188125878	33	188127130	C	T	-0.907077	8.14036e-228	0	0.897872	0	422	526	48
2	188215718	308	188218342	G	A	0.981959	2.51946e-182	1	0.02994	829	5	0	162
2	188438876	27	188450136	C	T	-1	1.02783e-156	0	1	0	118	878	0
2	188505191	349	188489497	A	G	-1	2.80467e-100	0	1	0	62	934	0
2	188945976	23	188942940	T	C	1	7.92755e-284	1	0	629	0	0	367
2	190379849	22	190378321	A	C	0.977158	2.23552e-267	0.981908	0	597	0	11	388
2	190607561	31	190649958	G	A	0.93168	1.851e-202	0.998619	0.095588	723	26	1	246
2	191230693	45	191231458	G	A	0.997972	6.04996e-294	1	0.002237	549	1	0	446
2	191248502	303	191247547	T	C	0.991815	9.57607e-285	0.996466	0.004651	564	2	2	428
2	191347594	24	191369852	A	G	-0.94509	6.83136e-192	0.02402	1	19	205	772	0
2	191505513	28	191504064	C	A	0.948573	2.97462e-217	0.97905	0.021429	701	6	15	274
2	191635470	54	191649639	G	A	-1	4.94436e-295	0	1	0	431	565	0
2	191917391	25	191918031	T	C	-1	4.30207e-93	0	1	0	56	940	0
2	191918870	92	191918031	C	T	-1	4.30207e-93	0	1	0	56	940	0
2	192562188	336	192564805	T	C	-0.919163	1.21774e-186	0.033854	0.982456	26	224	742	4
2	192838182	21	192840332	G	T	-0.997344	5.56748e-241	0	0.996032	0	251	744	1
2	193682624	21	193640476	C	T	-0.964178	8.48561e-264	0.031365	0.997797	17	453	525	1
2	193998938	21	193999745	A	C	0.997937	2.63191e-290	1	0.002404	580	1	0	415
2	194358872	23	194353714	A	C	-0.909747	1.89696e-227	0.077181	1	46	400	550	0
2	194374252	25	194353714	C	A	-0.997914	6.25661e-288	0.001678	1	1	400	595	0
2	194689501	9265	194707606	C	T	1	1.47411e-134	1	0	902	0	0	94
2	195122398	82	195120766	A	C	-0.950577	4.85959e-210	0.025166	1	19	241	736	0
2	195297138	1324	195296926	T	G	-1	1.90096e-80	0	1	0	46	950	0
2	195477627	108	195477427	C	T	-1	1.06474e-228	0	1	0	222	774	0
2	195979481	4708	195986610	C	T	-0.896416	1.92753e-85	0	0.815789	0	62	920	14
2	196070550	23	196037587	C	A	-0.982805	6.92415e-130	0.002222	0.989583	2	95	898	1
2	196214814	413	196205774	C	G	0.94634	6.63299e-132	1	0.09322	878	11	0	107
2	196327937	74	196328245	C	T	-1	1.90096e-80	0	1	0	46	950	0
2	196528859	22	196527469	G	A	0.993724	2.88655e-282	0.995025	0	600	0	3	393
2	196736411	280	196742920	A	C	-0.977172	2.25209e-193	0.00861	1	7	183	806	0
2	197234066	23	197217035	T	C	-0.973121	8.92698e-90	0.003195	1	3	57	936	0
2	197650118	25	197633664	T	C	-1	4.62229e-106	0	1	0	67	929	0
2	197936764	21	197942576	G	T	-0.977625	1.71875e-196	0.008663	1	7	188	801	0
2	198221862	22	198223121	T	C	0.917327	2.79354e-203	0.994203	0.101307	686	31	4	275
2	198359315	25	198261470	G	A	-1	2.10742e-209	0	1	0	189	807	0
2	198619474	23	198614612	T	C	-1	1.56035e-298	0	1	0	476	520	0
2	198894512	138	198881668	A	G	-1	1.23535e-199	0	1	0	174	822	0
2	199473884	25	199476070	C	A	-0.973944	3.83317e-92	0.003202	1	3	59	934	0
2	199504891	41	199518159	T	C	-0.979965	1.19707e-276	0.016854	0.997835	9	461	525	1
2	199646654	21	199635641	A	G	0.928576	2.5469e-223	0.99687	0.086835	637	31	2	326
2	199816245	21	199808873	T	G	-0.997981	6.73999e-295	0.001859	1	1	458	537	0
2	200312455	225	200311014	C	T	0.997611	1.24748e-260	0.998567	0	697	0	1	298
2	200530386	94	200540738	G	A	0.920123	1.3351e-161	0.97343	0.011905	806	2	22	166
2	200835610	25	200829993	G	A	1	9.67621e-214	1	0	800	0	0	196
2	201071868	133	201061535	C	T	-0.960597	1.64766e-204	0.017995	1	14	218	764	0
2	201073844	27	201075483	C	T	-0.898762	1.64386e-188	0.054233	1	41	240	715	0
2	201495271	25	201492823	A	G	-0.957552	1.10172e-246	0.006504	0.958005	4	365	611	16
2	201691350	94	201676441	G	A	0.991919	2.2818e-287	1	0.008889	546	4	0	446
2	202363644	36	202322956	C	T	-1	6.41602e-105	0	1	0	66	930	0
2	202388487	27	202496489	T	G	-0.953388	9.90721e-83	0	0.913793	0	53	938	5
2	203258605	21	203255485	C	A	-0.983241	2.88292e-132	0.003337	1	3	97	896	0
2	203320786	23	203246304	A	G	-0.978333	1.62347e-157	0.005767	1	5	129	862	0
2	203899071	5236	203880834	G	A	-1	5.16632e-161	0	1	0	123	873	0
2	204054882	21	204002809	A	C	0.955414	1.61778e-72	1	0.083333	948	4	0	44
2	204498131	29	204511826	A	G	-0.956374	1.6559e-249	0.029508	0.992228	18	383	592	3
2	204629967	25	204647625	C	T	1	9.40476e-82	1	0	949	0	0	47
2	204943458	29	204946211	A	G	-1	6.90855e-281	0	1	0	355	641	0
2	205185254	65	205186323	A	G	0.987224	6.06346e-272	0.990415	0	620	0	6	370
2	205266479	21	205265081	T	C	-0.994383	1.92409e-136	0	0.989899	0	98	897	1
2	205922043	67	205906945	G	A	-0.91451	3.39434e-193	0.040268	0.984064	30	247	715	4
2	205998415	19	205998017	A	G	-1	1.01353e-96	0	1	0	59	937	0
2	206241116	47	206231058	G	A	-0.995357	4.51537e-158	0	0.99187	0	122	873	1
2	206739265	25	206743798	T	C	0.946974	9.1929e-198	0.975641	0	761	0	19	216
2	207085530	22	207096550	C	T	-0.95767	1.08556e-238	0.025335	0.993846	17	323	654	2
2	208243108	35	208235631	C	T	-1	1.23535e-199	0	1	0	174	822	0
2	208290199	38	208272732	A	C	-0.997044	1.64272e-222	0.00128	1	1	215	780	0
2	208351190	8183	208369213	T	C	-0.989678	1.12244e-193	0	0.983051	0	174	819	3
2	208754158	21	208765698	C	T	-0.949641	1.45968e-235	0.028919	0.988201	19	335	638	4
2	208908601	25	208910738	T	C	0.995767	2.94426e-282	1	0.005208	612	2	0	382
2	208910336	316	208909332	G	A	-0.916793	2.80757e-199	0.045638	1	34	251	711	0
2	208913591	25	208909332	A	G	-0.997337	1.64815e-240	0	0.996016	0	250	745	1
2	209008239	43	209008605	G	A	-1	6.51798e-299	0	1	0	491	505	0
2	209157644	23	209184234	G	A	-0.980024	2.77744e-277	0.017341	0.997904	9	476	510	1
2	209501520	55	209493574	T	C	-0.952164	2.16634e-215	0.005556	0.945652	4	261	716	15
2	209634343	32	209622100	A	C	-0.994059	1.28014e-130	0	0.989247	0	92	903	1
2	209727781	22	209726484	T	G	-1	1.80078e-76	0	1	0	43	953	0
2	210020833	24	210024938	A	G	-0.997821	7.66214e-279	0	0.997207	0	357	638	1
2	210257610	21	210287742	T	C	-1	2.38867e-140	0	1	0	100	896	0
2	211436579	27	211465780	T	C	0.989882	8.32135e-285	0.992701	0.002232	544	1	4	447
2	211773731	26	211801958	C	T	-0.922951	4.32265e-108	0.009934	0.955556	9	86	897	4
2	212103288	35	211990235	C	T	-1	9.08437e-74	0	1	0	41	955	0
2	212182604	59	212181355	A	G	-0.993716	4.69429e-210	0.002503	1	2	197	797	0
2	212422357	31	212419760	C	T	-1	6.99858e-87	0	1	0	51	945	0
2	212700043	74	212692219	G	A	-1	1.30515e-227	0	1	0	220	776	0
2	213057480	49	213110812	T	C	-1	3.38338e-107	0	1	0	68	928	0
2	213370140	1029	213354898	T	C	-0.897547	2.43103e-131	0.002356	0.843537	2	124	847	23
2	213530330	138	213532030	T	C	-0.96553	1.31437e-250	0.02322	0.997143	15	349	631	1
2	213574671	307	213575506	A	G	-0.916192	1.14368e-232	0.074653	1	43	420	533	0
2	214175043	21	214214297	G	A	0.96861	1.79918e-233	0.994294	0.030508	697	9	4	286
2	214341550	21	214394505	A	C	-0.995257	1.32528e-259	0.001443	0.9967	1	302	692	1
2	214455641	27	214368411	C	T	-0.99292	3.92921e-258	0.001449	0.993464	1	304	689	2
2	214775204	308	214756500	A	G	0.975045	6.93014e-233	0.990291	0.010909	714	3	7	272
2	214874703	1511	214880852	G	A	-1	1.45652e-110	0	1	0	71	925	0
2	215363405	34	215355718	C	T	0.962378	3.54766e-253	0.978512	0.012788	592	5	13	386
2	215371408	25	215349689	G	A	-0.979797	7.44268e-275	0.007449	0.986928	4	453	533	6
2	215728761	2071	215720230	C	T	-0.993473	2.77298e-274	0.001572	0.994444	1	358	635	2
2	215749625	183	215751749	T	C	-0.947486	4.86225e-214	0.02834	1	21	255	720	0
2	216402749	21	216417880	G	A	-0.991734	1.02226e-229	0.002639	0.995798	2	237	756	1
2	216553785	135	216548747	G	A	-0.986261	9.72156e-226	0.002646	0.9875	2	237	754	3
2	216560893	24	216562287	T	C	-1	2.16215e-89	0	1	0	53	943	0
2	216783534	57	216783829	T	G	-0.933629	1.11922e-243	0.001996	0.933333	1	462	500	33
2	216973869	22	216972732	T	G	-0.949031	6.69284e-255	0.048872	1	26	464	506	0
2	217052189	31	217048565	G	A	-0.995513	2.84335e-162	0.001151	1	1	127	868	0
2	217060068	26	217048565	A	G	-0.995513	2.84335e-162	0.001151	1	1	127	868	0
2	217092794	318	217075168	T	G	0.985524	1.16739e-148	1	0.025424	878	3	0	115
2	217158346	382	217159587	T	C	-0.99545	1.32657e-267	0.002981	1	2	325	669	0
2	217592035	32	217595225	A	G	1	1.33489e-197	1	0	825	0	0	171
2	217955891	1376	217957699	T	G	-1	3.99522e-75	0	1	0	42	954	0
2	218314227	27	218312398	C	T	-0.996029	3.8955e-178	0	0.993243	0	147	848	1
2	218651529	42	218638906	A	G	-0.991976	4.29873e-103	0.001075	1	1	66	929	0
2	219931778	285	219943846	A	G	-1	1.90614e-158	0	1	0	120	876	0
2	220017507	21	220006583	C	T	0.901359	1.29124e-204	0.995378	0.121037	646	42	3	305
2	220041428	23	220042765	A	G	-1	3.93004e-79	0	1	0	45	951	0
2	220052323	591	220047393	C	T	0.993527	5.74885e-276	0.99841	0.00545	628	2	1	365
2	220232674	506	220227886	A	G	-0.995452	1.32542e-160	0.001148	1	1	125	870	0
2	220241589	27	220241550	A	G	-0.930716	3.70269e-215	0.001468	0.907937	1	286	680	29
2	220321615	69	220315970	G	A	0.94327	6.15616e-251	1	0.059548	509	29	0	458
2	220619531	24	220624215	T	C	0.995767	2.94426e-282	1	0.005208	612	2	0	382
2	220748162	69	220760597	C	T	0.95191	2.95732e-230	0.971182	0.003311	674	1	20	301
2	220959431	49	220970849	A	G	0.942374	1.38315e-222	0.967096	0.006734	676	2	23	295
2	220983994	21	220975474	T	G	0.995285	1.292e-260	0.99711	0	690	0	2	304
2	220990284	38	220946483	A	G	-0.951824	1.25534e-92	0.001078	0.926471	1	63	927	5
2	221345932	329	221339243	G	A	0.978537	4.14901e-203	1	0.033981	790	7	0	199
2	221348575	25	221348373	C	T	-0.970381	3.85241e-188	0.011016	1	9	179	808	0
2	221646951	58	221651555	C	T	0.97137	1.43528e-237	0.994245	0.026578	691	8	4	293
2	221818646	66	221812691	A	G	0.960557	4.13911e-204	0.985733	0.013333	760	3	11	222
2	221882974	197	221880457	G	A	-0.994171	1.40041e-132	0	0.989474	0	94	901	1
2	222066261	33	222068602	G	A	-0.948299	4.13397e-194	0.020434	0.99061	16	211	767	2
2	222725446	357	222731047	G	A	-0.94583	2.00289e-139	0.013652	1	12	117	867	0
2	222981388	30	222982586	A	G	0.966659	8.09593e-258	0.974194	0	604	0	16	376
2	223635032	35	223636135	C	T	0.982029	5.00227e-183	0.995187	0.006061	827	1	4	164
2	223676842	27	223677542	A	C	-1	1.844e-176	0	1	0	142	854	0
2	223699958	23	223697874	T	G	-1	2.42259e-297	0	1	0	455	541	0
2	223865089	4789	223838583	T	G	-1	1.8918e-101	0	1	0	63	933	0
2	224031256	40	224044250	A	G	0.984787	1.19943e-265	0.992163	0.005587	633	2	5	356
2	224126982	26	224127617	T	C	0.956601	4.15296e-101	1	0.078947	920	6	0	70
2	224884267	21	224876707	A	G	-0.993786	7.50135e-212	0.002513	1	2	200	794	0
2	225101469	21	225078491	C	T	0.914197	1.11532e-227	0.930081	0	572	0	43	381
2	225292882	942	225292912	G	A	-0.957257	1.41452e-254	0	0.949519	0	395	580	21
2	225918476	21	225939320	C	T	-0.907151	4.39926e-219	0.052823	0.961969	29	430	520	17
2	226403489	58	226396737	A	G	-0.973525	4.99191e-206	0.011436	1	9	209	778	0
2	226477512	25	226460340	A	C	-1	5.67283e-285	0	1	0	372	624	0
2	226485132	23	226465409	T	C	0.99328	2.17545e-268	0.99848	0.005917	657	2	1	336
2	227017557	250	227009627	G	A	0.991919	2.2818e-287	1	0.008889	546	4	0	446
2	227165424	5746	227159344	C	T	-0.997804	2.67037e-277	0	0.997159	0	351	644	1
2	227289443	29	227282999	A	G	-0.988222	7.19761e-254	0.007194	1	5	301	690	0
2	227553522	27	227553794	T	C	-1	5.40506e-241	0	1	0	246	750	0
2	228073507	21	228078708	C	T	-0.995865	9.5041e-173	0.001168	1	1	140	855	0
2	228156278	21	228177479	C	T	0.931335	7.49814e-92	0.9946	0.057143	921	4	5	66
2	228395379	26	228430061	G	T	1	1.03312e-288	1	0	606	0	0	390
2	228605904	25	228607356	T	C	-0.997962	7.55049e-293	0.001783	1	1	435	560	0
2	228989437	22	228977228	A	G	-0.997765	1.00934e-273	0	0.99705	0	338	657	1
2	229041691	21	229028291	A	G	-0.92996	2.08875e-89	0	0.873239	0	62	925	9
2	229264344	3993	229270406	C	T	-1	6.13988e-252	0	1	0	270	726	0
2	229360941	39	229361994	A	G	0.956438	3.53788e-242	0.96988	0	644	0	20	332
2	229484595	125	229480848	G	A	-0.992045	1.77004e-236	0.002688	0.996032	2	251	742	1
2	229949562	94	229945688	G	A	-0.992233	1.30058e-240	0	0.98855	0	259	734	3
2	229956769	186	229953007	A	G	-0.990814	1.51305e-92	0	0.982759	0	57	938	1
2	230003729	103	230013153	T	C	-0.994572	1.43778e-234	0.002653	1	2	242	752	0
2	230028370	29	230025610	G	A	-0.986987	3.83056e-268	0.001577	0.986188	1	357	633	5
2	230114529	37	230116035	G	A	-1	9.00948e-209	0	1	0	188	808	0
2	230461799	25	230468480	G	T	-0.995465	3.18421e-268	0.00299	1	2	327	667	0
2	231031230	25	231031039	T	C	1	1.54838e-247	1	0	736	0	0	260
2	231071310	21	231072057	T	C	-0.970377	5.183e-203	0.012658	1	10	206	780	0
2	231207810	568	231198614	A	G	-1	5.7587e-155	0	1	0	116	880	0
2	231300655	37	231309217	A	C	-1	1.94352e-138	0	1	0	98	898	0
2	231301153	21	231282791	T	C	-0.994842	9.17958e-146	0	0.990826	0	108	887	1
2	231401464	57	231401324	G	A	-0.979978	9.57525e-277	0.003937	0.983607	2	480	506	8
2	231852189	25	231851779	T	G	0.99193	9.12782e-288	0.996241	0.00431	530	2	2	462
2	231861032	28	231852699	G	A	0.937754	5.69606e-241	0.97446	0.036961	496	18	13	469
2	232202175	174	232201250	A	G	-0.991239	3.95893e-96	0.001068	1	1	60	935	0
2	232290895	60	232290640	A	G	-0.997215	1.1931e-232	0	0.995745	0	234	761	1
2	232334147	26	232330907	A	G	-1	8.06206e-182	0	1	0	149	847	0
2	232390653	23	232400839	A	G	-0.991134	2.74355e-161	0	0.984615	0	128	866	2
2	232819579	31	232816237	T	G	-0.904861	9.32379e-205	0.013889	0.902299	9	314	639	34
2	232865323	21	232838890	A	G	-0.922855	3.09227e-162	0.014742	0.93956	12	171	802	11
2	233249774	29	233259466	G	A	-0.986651	8.53747e-117	0	0.97561	0	80	914	2
2	233332718	759	233339293	G	A	-0.994164	3.94487e-222	0	0.990909	0	218	776	2
2	233622519	31	233649889	A	G	-0.990341	6.80973e-89	0	0.981818	0	54	941	1
2	233678041	25	233568875	C	T	-0.996859	1.17504e-212	0.001253	1	1	198	797	0
2	233920627	37	233926201	A	G	-0.993848	1.39136e-286	0.001754	0.995305	1	424	569	2
2	233930273	65	233945320	T	G	0.945052	2.29611e-129	0.99773	0.078261	879	9	2	106
2	234089400	137	234083515	C	T	-0.968606	9.90622e-79	0.003165	1	3	48	945	0
2	234144027	26	234152509	A	G	-0.959385	2.70865e-93	0.005353	1	5	62	929	0
2	234739245	24	234739340	T	G	-0.987836	3.17788e-282	0.009009	0.997732	5	440	550	1
2	234931914	22	234930919	T	C	-0.992266	2.96323e-179	0.002367	1	2	151	843	0
2	235156974	25	235165520	C	T	-0.984479	1.2105e-140	0.003371	1	3	106	887	0
2	235191266	27	235168855	C	T	-0.9672	1.98771e-237	0.007299	0.971061	5	302	680	9
2	235239790	24	235239865	T	C	0.987958	2.001e-284	0.996024	0.008114	501	4	2	489
2	235810588	80	235811462	A	G	-0.973817	7.50733e-240	0.001439	0.966777	1	291	694	10
2	235812266	312	235812186	C	A	-0.996255	2.90102e-186	0.001193	1	1	158	837	0
2	235918718	26	235915286	T	C	-0.989137	1.41441e-137	0	0.980583	0	101	893	2
2	236010926	187	236009341	A	G	-0.993241	3.22985e-267	0.003017	0.996997	2	332	661	1
2	236094668	330	236094177	G	T	-0.947195	6.39747e-254	0.051823	1	27	475	494	0
2	236643588	146	236655526	A	G	-0.982642	6.55939e-264	0.01092	0.997183	7	354	634	1
2	237148078	80	237136849	G	T	-0.922487	3.18319e-211	0.010479	0.917683	7	301	661	27
2	237452603	35	237451743	T	C	-0.995841	5.77661e-172	0.001167	1	1	139	856	0
2	237537549	154	237537935	T	C	-0.95889	3.28211e-197	0.014031	0.985849	11	209	773	3
2	237637193	30	237629101	T	C	-0.9784	4.9846e-134	0.001121	0.971154	1	101	891	3
2	237701915	63	237706939	A	G	1	8.88947e-230	1	0	772	0	0	224
2	237705286	33	237706939	A	G	0.99712	6.87156e-227	1	0.004464	772	1	0	223
2	237721654	47	237722195	T	G	-0.95316	1.55425e-148	0.010405	0.984733	9	129	856	2
2	237782206	29	237784017	C	T	-0.954679	7.39514e-258	0.042802	0.997925	22	481	492	1
2	237853686	28	237851569	C	T	-0.989441	2.61402e-190	0	0.982558	0	169	824	3
2	238043789	37	238032491	A	G	-1	2.51566e-108	0	1	0	69	927	0
2	238048144	23	238065463	A	G	-0.945095	1.05122e-102	0.005447	0.961538	5	75	913	3
2	238273436	23	238274828	A	C	-0.996894	1.88476e-214	0.001258	1	1	201	794	0
2	238373338	60	238358844	A	G	-0.896259	3.64427e-154	0.00625	0.862245	5	169	795	27
2	238425668	33	238427194	C	T	-0.985979	1.13056e-188	0.004837	1	4	169	823	0
2	238501643	185	238499534	T	C	-0.988052	7.92344e-75	0	0.977273	0	43	952	1
2	238835358	25	238836195	A	G	-1	1.82454e-188	0	1	0	158	838	0
2	238865991	75	238867240	T	C	-0.984931	1.46896e-267	0.009479	0.997245	6	362	627	1
2	239015361	24	239023528	T	C	-0.947647	3.37284e-126	0.005624	0.953271	5	102	884	5
2	239033316	25	239020155	A	G	-0.937227	1.40834e-157	0.020024	1	17	147	832	0
2	239045906	130	239045817	T	C	-0.989751	5.04877e-144	0	0.981818	0	108	886	2
2	239500395	1338	239491178	C	T	-0.97583	8.93551e-185	0.001221	0.966102	1	171	818	6
2	239516039	22	239508012	A	G	-0.995826	2.50469e-285	0.001681	0.997506	1	400	594	1
2	239798588	26	239798363	A	G	0.984189	7.06122e-231	0.991968	0	741	0	6	249
2	239902389	173	239902123	C	T	-0.995963	2.52424e-292	0.003697	1	2	455	539	0
2	239939091	51	239938387	C	T	-0.957404	4.0202e-229	0	0.940397	0	284	694	18
2	239960133	43	239955936	G	A	0.923438	2.43782e-236	1	0.085903	542	39	0	415
2	240016081	60	240016177	C	T	-0.987877	3.11736e-211	0.005057	1	4	205	787	0
2	240052209	94	240049051	C	T	-0.990029	6.55785e-199	0	0.983784	0	182	811	3
2	240268241	25	240265617	T	C	-0.984275	5.0965e-259	0.010463	1	7	327	662	0
2	240389472	86	240388711	A	G	-0.98563	1.57684e-149	0.003409	1	3	116	877	0
2	240640311	145	240635988	A	C	-0.996906	4.81266e-215	0	0.995074	0	202	793	1
2	240654865	121	240649383	T	C	-0.985637	2.42242e-185	0.001208	0.982143	1	165	827	3
2	240660249	33	240655570	T	G	-0.985271	6.8421e-244	0.007003	0.996454	5	281	709	1
2	240854074	115	240858490	A	G	0.99746	4.46369e-249	0.998624	0	726	0	1	269
2	240861053	42	240866609	G	A	-0.96514	8.98877e-90	0	0.935484	0	58	934	4
2	240861407	25	240862048	C	T	-0.962674	8.16624e-255	0.006791	0.965602	4	393	585	14
2	240869064	120	240870970	C	T	-1	1.70209e-124	0	1	0	84	912	0
2	241050224	46	241049977	C	T	0.989807	3.12067e-283	0.998217	0.009195	560	4	1	431
2	241087075	36	241085044	A	G	-0.928941	1.2394e-174	0.010127	0.927184	8	191	782	15
2	241120895	108	241120829	T	G	-0.963995	8.82802e-209	0.015605	0.995595	12	226	757	1
2	241133941	97	241132855	G	A	-0.980174	5.39029e-259	0.013678	1	9	338	649	0
2	241137383	21	241139424	A	G	-0.901628	1.30034e-211	0.068182	0.994048	45	334	615	2
2	241241968	365	241236783	A	G	1	1.70209e-124	1	0	912	0	0	84
2	241286243	42	241288227	C	T	0.989796	5.28036e-283	0.998224	0.009238	562	4	1	429
2	241358551	28	241334340	T	C	-1	4.62229e-106	0	1	0	67	929	0
2	241403955	41	241409700	A	G	0.981601	1.85597e-274	0.984589	0	575	0	9	412
2	241628929	148	241604167	C	T	-0.898836	4.6863e-74	0.007447	0.928571	7	52	933	4
2	241787503	244	241790117	G	A	-0.993411	1.27341e-202	0	0.989305	0	185	809	2
2	241849749	36	241846140	T	C	-0.991925	1.54049e-287	0	0.99115	0	448	544	4
2	242045134	38	242032709	T	C	-1	2.51566e-108	0	1	0	69	927	0
2	242048459	124	242046785	C	A	-0.987082	6.60454e-120	0	0.976471	0	83	911	2
2	242079613	25	242079553	T	C	-0.99259	8.2762e-110	0.001082	1	1	72	923	0
2	242171285	41	242192848	C	T	-0.980627	2.74045e-220	0.002639	0.978992	2	233	756	5
2	242265815	150	242330192	G	T	0.994259	4.49446e-225	0.998703	0.004444	770	1	1	224
2	242542709	201	242515162	T	C	-0.977913	1.08874e-218	0.007884	0.991489	6	233	755	2
2	242559395	35	242515197	C	T	-1	9.68853e-188	0	1	0	157	839	0
2	242608433	56	242620343	G	T	-0.992073	5.96295e-237	0.004027	1	3	251	742	0
2	242756591	130	242763542	T	C	-0.961867	1.2115e-230	0.015714	0.983108	11	291	689	5
2	242927695	275	242930377	A	G	-1	2.11821e-72	0	1	0	40	956	0
2	242945609	261	242941174	A	G	-0.974912	7.70631e-264	0.01005	0.984962	6	393	591	6
3	982597	335	983132	A	C	0.917577	5.15545e-188	0.998654	0.118577	742	30	1	223
3	1140443	35	1134445	A	C	-0.901674	3.13278e-80	0.012766	1	12	56	928	0
3	1352815	34	1357427	G	A	-0.979912	9.64404e-84	0	0.962264	0	51	943	2
3	2305514	6920	2309295	A	G	-0.945376	2.17101e-138	0.001152	0.914062	1	117	867	11
3	2590773	27	2582856	T	C	-0.975349	1.63418e-162	0.001172	0.965035	1	138	852	5
3	2784240	25	2786071	A	G	0.985755	3.37035e-111	0.998913	0.013158	919	1	1	75
3	3113236	21	3113124	C	T	-0.936637	3.95969e-199	0.013514	0.945312	10	242	730	14
3	3723307	75	3712236	T	C	-0.927531	1.92705e-120	0.00339	0.900901	3	100	882	11
3	4322498	31	4336589	T	C	0.918218	3.33858e-228	0.978431	0.061728	499	30	11	456
3	4378883	21	4384362	A	G	0.984805	3.58482e-238	0.99449	0.007407	722	2	4	268
3	4466274	24	4468598	C	T	0.995525	6.47498e-271	0.99697	0	658	0	2	336
3	4484309	29	4464248	A	G	0.966034	5.49164e-219	0.995924	0.038462	733	10	3	250
3	4608288	23	4606962	A	G	-1	6.30048e-171	0	1	0	135	861	0
3	4650749	27	4652451	A	G	-0.948191	1.91348e-117	0.00884	0.989011	8	90	897	1
3	5271466	23	5271497	C	A	-0.930011	1.92185e-124	0.011274	0.963303	10	105	877	4
3	5328887	26	5330840	C	T	0.991321	1.61781e-272	0.996845	0.005525	632	2	2	360
3	5535397	3884	5515986	G	T	-0.971129	7.00538e-143	0.005675	0.991304	5	114	876	1
3	5813934	25	5822491	C	T	0.997994	2.98363e-296	1	0.002016	500	1	0	495
3	6020642	21	6018903	A	G	-0.943339	6.19815e-165	0.00243	0.919075	2	159	821	14
3	6162950	92	6153696	T	C	-0.899766	1.14948e-68	0.010515	1	10	45	941	0
3	6323198	25	6319078	A	G	-1	1.23813e-90	0	1	0	54	942	0
3	6537908	25	6533138	G	A	-0.969737	1.14863e-169	0	0.949367	0	150	838	8
3	6620516	185	6722916	C	T	-0.932057	4.49642e-153	0.008363	0.930818	7	148	830	11
3	6650145	4351	6722916	T	C	-0.932325	1.19404e-153	0.009558	0.937107	8	149	829	10
3	6700870	384	6700498	T	C	-1	6.44598e-287	0	1	0	381	615	0
3	6877723	25	6886378	G	A	-0.939696	3.40549e-149	0	0.898649	0	133	848	15
3	7117183	23	7115427	C	T	-0.983639	6.07155e-225	0.005298	0.991701	4	239	751	2
3	7333176	27	7339409	G	A	0.987423	4.35886e-166	1	0.021583	857	3	0	136
3	7400636	1483	7402188	T	C	-1	6.41602e-105	0	1	0	66	930	0
3	7905946	205	7904421	A	G	-0.992599	1.51148e-249	0.00419	1	3	280	713	0
3	8100711	24	8113242	T	C	-1	2.29188e-252	0	1	0	271	725	0
3	8181933	22	8162513	T	C	-1	2.03724e-122	0	1	0	82	914	0
3	8325638	1174	8323456	T	C	-0.9975	4.9626e-252	0.001389	1	1	276	719	0
3	8544255	21	8544420	T	C	0.969892	6.7608e-267	0.992322	0.023158	517	11	4	464
3	8865906	37	8881649	A	G	0.983353	1.50616e-272	0.988333	0.002525	593	1	7	395
3	8953272	21	8941834	C	T	1	1.78723e-263	1	0	697	0	0	299
3	9978182	27	10101587	A	G	-0.990341	6.80973e-89	0	0.981818	0	54	941	1
3	10149758	27	10122575	C	T	-1	4.83248e-192	0	1	0	163	833	0
3	10758268	82	10757460	C	T	-1	1.53685e-195	0	1	0	168	828	0
3	10853484	34	10856773	T	C	0.899676	4.74197e-218	0.918447	0.018711	473	9	42	472
3	11579469	43	11576289	T	C	-0.983713	7.69291e-198	0.002481	0.984211	2	187	804	3
3	11717875	22	11720000	T	C	0.967196	3.4491e-249	0.989062	0.022472	633	8	7	348
3	11824788	29	11822616	A	G	-1	2.11821e-72	0	1	0	40	956	0
3	11926334	25	11932455	G	T	-0.990607	3.12953e-208	0	0.985	0	197	796	3
3	12196517	56	12159294	G	A	0.996274	5.53893e-187	1	0.00625	836	1	0	159
3	12351951	311	12351574	G	A	-0.933133	7.5662e-207	0.036339	1	27	253	716	0
3	12662387	24	12654653	C	T	0.997323	1.46759e-239	0.998663	0	747	0	1	248
3	12814662	22	12797290	A	G	-0.966042	8.46764e-140	0.00791	1	7	111	878	0
3	12822180	23	12827525	C	A	0.987725	2.5006e-280	1	0.014184	573	6	0	417
3	13196361	23	13192688	C	A	-0.997494	1.29171e-251	0	0.996377	0	275	720	1
3	13391957	23	13399948	C	T	-0.940286	2.31732e-227	0.033033	0.984848	22	325	644	5
3	13656085	25	13656029	C	A	-1	4.02297e-170	0	1	0	134	862	0
3	13681182	1091	13698697	G	T	-0.909803	2.02292e-172	0.005188	0.88	4	198	767	27
3	14501386	24	14501153	A	G	-0.987524	6.70092e-277	0.009983	1	6	395	595	0
3	14604219	25	14604672	A	C	-0.935762	1.58743e-239	0.035503	0.97137	18	475	489	14
3	15803697	30	15743721	C	T	0.920508	6.93395e-219	0.993661	0.090411	627	33	4	332
3	15832859	36	15800373	T	C	-0.957145	4.37792e-75	0.004211	1	4	46	946	0
3	15845170	1567	15720122	G	T	-1	1.60608e-150	0	1	0	111	885	0
3	16086386	20	16089846	A	G	0.975225	1.01818e-161	1	0.042254	854	6	0	136
3	16239408	1802	16233650	G	C	-0.955995	1.98125e-186	0	0.93	0	186	796	14
3	16451719	21	16456139	G	A	-0.906118	1.80716e-218	0.070312	0.997191	45	355	595	1
3	16763904	23	16780106	A	C	-0.979392	3.67485e-251	0.011765	0.996835	8	315	672	1
3	16771477	44	16780106	C	A	-0.981751	5.59864e-254	0.011765	1	8	316	672	0
3	18274414	32	18237790	C	T	0.99197	8.48874e-289	0.998039	0.006173	509	3	1	483
3	18729953	826	18759813	T	C	-1	2.63291e-159	0	1	0	121	875	0
3	18812842	24	18808580	T	G	-0.993962	1.76373e-290	0.005597	1	3	460	533	0
3	18839878	136	18845860	C	T	-1	4.37363e-154	0	1	0	115	881	0
3	19221727	28	19224498	G	A	0.921281	1.98335e-173	0.983482	0.062201	774	13	13	196
3	19915814	184	19857703	T	C	-0.9948	7.48683e-145	0	0.990741	0	107	888	1
3	20200904	82	20194423	T	C	-1	7.32221e-207	0	1	0	185	811	0
3	20245924	20	20231519	A	G	-0.990112	3.44668e-200	0	0.983957	0	184	809	3
3	20311416	6316	20319402	G	C	-1	1.37942e-222	0	1	0	211	785	0
3	20424357	22	20433212	C	T	0.997831	7.8351e-280	0.998425	0	634	0	1	361
3	20919491	276	20907259	T	C	-1	3.42417e-118	0	1	0	78	918	0
3	20945212	100	20934441	G	A	-1	3.67103e-160	0	1	0	122	874	0
3	21070473	33	21042010	G	A	-0.959386	5.28456e-256	0.003527	0.958042	2	411	565	18
3	21084077	24	21036275	A	C	-0.973286	3.06057e-133	0.002245	0.971429	2	102	889	3
3	21392513	21	21393248	C	T	-0.965382	1.70947e-165	0.010588	1	9	146	841	0
3	21438147	35	21439630	A	G	1	2.01173e-294	1	0	570	0	0	426
3	21723705	2262	21718112	A	G	-0.990662	2.45218e-91	0	0.982456	0	56	939	1
3	22092347	5449	22085809	G	T	0.989861	2.3263e-284	0.991087	0	556	0	5	435
3	22216556	29	22214274	C	A	-0.939939	7.20343e-164	0	0.901734	0	156	823	17
3	22420744	89	22420554	A	C	-0.978751	1.85587e-225	0.008032	0.991968	6	247	741	2
3	23017506	27	23014899	A	C	-0.943999	3.08349e-70	0.005247	1	5	43	948	0
3	23171885	33	23171486	G	A	-1	1.41609e-133	0	1	0	93	903	0
3	23191982	32	23187727	A	G	-0.988385	1.13051e-256	0.004399	0.993631	3	312	679	2
3	23496525	22	23494353	A	G	-1	9.68853e-188	0	1	0	157	839	0
3	23699288	29	23699781	T	G	-0.912422	1.65351e-130	0.022701	1	20	115	861	0
3	23764057	331	23762444	C	T	0.985962	3.72465e-282	0.995984	0.01004	496	5	2	493
3	23923701	21	23892673	T	G	-1	3.06864e-142	0	1	0	102	894	0
3	24090786	257	24091463	C	T	-0.993947	4.54365e-290	0.003745	0.997835	2	461	532	1
3	24224839	21	24236613	T	G	-0.948707	1.52622e-210	0.013699	0.962406	10	256	720	10
3	24306052	44	24306831	T	G	1	7.29128e-167	1	0	866	0	0	130
3	24654065	49	24661402	A	C	-1	4.62229e-106	0	1	0	67	929	0
3	24819510	326	24808506	A	C	-0.995896	6.54368e-289	0.001751	0.997647	1	424	570	1
3	25172385	69	25171625	A	C	0.981847	3.69313e-277	0.998162	0.017699	543	8	1	444
3	25217827	34	25213659	A	G	-0.986859	1.82187e-160	0.00346	1	3	129	864	0
3	25336183	33	25336323	G	A	-1	2.78305e-198	0	1	0	172	824	0
3	25699396	168	25639394	G	T	-0.971849	1.2251e-127	0.003341	0.979592	3	96	895	2
3	26080357	41	26094163	A	G	-0.97971	1.89041e-83	0.001059	0.980769	1	51	943	1
3	26123847	129	26131150	A	G	0.963783	2.89353e-172	0.991597	0.018405	826	3	7	160
3	26450969	1330	26460080	C	T	-0.995987	1.31195e-293	0	0.995851	0	480	514	2
3	26469887	96	26470470	A	G	-1	1.52196e-179	0	1	0	146	850	0
3	26579707	31	26563909	C	T	-1	2.69258e-141	0	1	0	101	895	0
3	27254474	21	27228010	A	G	-0.982199	2.27389e-235	0.005502	0.988848	4	266	723	3
3	27430317	117	27463229	T	C	-0.981723	2.46932e-206	0.002538	0.980769	2	204	786	4
3	27637132	27	27615796	G	A	-0.960424	3.17964e-252	0.015203	0.975248	9	394	583	10
3	27802617	22	27806852	C	T	-0.960212	2.28919e-260	0.003854	0.962264	2	459	517	18
3	27832097	335	27825375	T	C	-0.956489	4.26087e-125	0.008889	1	8	96	892	0
3	27871763	22	27875759	G	A	-0.936657	7.94656e-239	0.049759	1	31	373	592	0
3	28022712	25	28021858	C	T	-0.983506	1.14048e-195	0.006143	1	5	182	809	0
3	28167456	327	28151568	A	G	-0.971565	4.68678e-253	0.019757	1	13	338	645	0
3	28342181	21	28390041	A	G	-0.964051	4.14988e-209	0.011811	0.982906	9	230	753	4
3	28432844	29	28402891	G	A	-1	5.9015e-273	0	1	0	327	669	0
3	28916636	22	28910107	G	A	-0.991614	1.57392e-279	0	0.989822	0	389	603	4
3	29970248	49	29968278	T	C	-0.96078	8.57288e-184	0.01467	1	12	178	806	0
3	30240623	23	30243506	G	A	-1	9.08437e-74	0	1	0	41	955	0
3	31231000	21	31229379	T	G	-1	4.83248e-192	0	1	0	163	833	0
3	31543676	303	31540876	A	G	-1	1.89963e-109	0	1	0	70	926	0
3	31587123	25	31685398	T	C	0.995	1.78902e-249	1	0.00722	719	2	0	275
3	31856630	59	31856491	C	T	1	2.08322e-270	1	0	677	0	0	319
3	31969998	31	31974495	G	T	-0.979468	3.31464e-112	0	0.9625	0	77	916	3
3	32102050	5834	32107951	G	A	0.997762	1.96211e-273	1	0.002959	658	1	0	337
3	32153718	158	32151827	A	G	-1	4.47414e-251	0	1	0	268	728	0
3	32165323	17	32162883	T	C	-0.946591	4.63132e-105	0.006543	0.974684	6	77	911	2
3	32203861	283	32207606	G	A	-0.997563	7.5508e-257	0.001412	1	1	288	707	0
3	32420581	150	32419692	C	T	0.997944	5.22327e-291	0.998264	0	575	0	1	420
3	32806746	1316	32761134	C	T	0.982059	3.3272e-209	1	0.028169	783	6	0	207
3	32940758	97	32937008	A	C	-0.991083	6.21922e-267	0	0.988235	0	336	656	4
3	32969168	39	32974923	A	G	-0.977602	1.59406e-271	0.0189	1	11	414	571	0
3	33100736	27	33105990	T	C	-0.897764	4.66917e-176	0.022758	0.915663	17	228	730	21
3	33300939	309	33291926	A	G	-0.982934	2.36138e-130	0.00333	1	3	95	898	0
3	33880956	27	33844292	A	G	-0.99712	6.87156e-227	0	0.995536	0	223	772	1
3	33962395	33	33963428	T	G	-0.903814	1.53375e-101	0.015334	0.975904	14	81	899	2
3	34420942	25	34479924	A	G	-1	2.16215e-89	0	1	0	53	943	0
3	34532140	176	34542396	T	C	-0.992785	1.66945e-254	0.001429	0.993243	1	294	699	2
3	34543130	49	34430769	T	C	-0.904691	1.60776e-77	0.011665	1	11	53	932	0
3	34702137	45	34698297	T	G	-1	8.30991e-185	0	1	0	153	843	0
3	34796296	23	34785868	A	G	1	2.45873e-84	1	0	947	0	0	49
3	34902225	21	34912170	C	T	-0.986587	2.61687e-195	0.004896	1	4	179	813	0
3	35112360	26	35113640	A	C	-1	1.42505e-273	0	1	0	329	667	0
3	35670456	43	35682674	A	C	-0.906916	7.01608e-182	0.036794	0.970213	28	228	733	7
3	36097398	24	36101181	G	A	-0.987802	3.20237e-247	0.001414	0.986159	1	285	706	4
3	36154526	38	36139545	G	A	-1	2.16439e-282	0	1	0	361	635	0
3	36180946	22	36139545	A	G	-1	2.16439e-282	0	1	0	361	635	0
3	36215798	40	36214197	T	C	-1	5.40391e-266	0	1	0	306	690	0
3	36317174	24	36311231	T	C	0.993617	7.50619e-279	0.996759	0.002639	615	1	2	378
3	36439914	138	36470307	C	T	-0.937119	7.09273e-234	0.004926	0.930233	3	360	606	27
3	37553455	34	37559517	A	G	-0.908069	4.81069e-225	0.077617	0.99095	43	438	511	4
3	38154940	136	38108513	C	A	-0.949863	2.30262e-199	0.015686	0.974026	12	225	753	6
3	38368343	68	38363393	C	T	-0.978944	3.80508e-266	0.004959	0.982097	3	384	602	7
3	39011492	38	38946416	T	G	-0.994842	9.17958e-146	0	0.990826	0	108	887	1
3	39373287	25	39369947	C	T	-0.990502	7.3387e-153	0.002278	1	2	118	876	0
3	39894222	24	39900136	G	A	-0.988784	8.93453e-79	0	0.978723	0	46	949	1
3	40270981	24	40274193	G	T	-1	2.45873e-84	0	1	0	49	947	0
3	40550509	25	40559078	C	G	-1	7.92755e-284	0	1	0	367	629	0
3	40753746	683	40712037	C	T	-1	9.40476e-82	0	1	0	47	949	0
3	41297105	43	41295767	C	T	-0.997992	4.7691e-296	0	0.99793	0	482	513	1
3	41336680	550	41312055	A	G	-0.995605	1.58539e-274	0	0.994302	0	349	645	2
3	41818060	3434	41831203	T	C	-0.94733	1.52493e-134	0.006834	0.957627	6	113	872	5
3	41971728	29	41996948	T	C	-1	1.39307e-157	0	1	0	119	877	0
3	44075601	177	44074018	A	G	-1	4.37363e-154	0	1	0	115	881	0
3	44875103	82	44726007	T	C	-0.968857	2.53319e-99	0.002157	0.971014	2	67	925	2
3	44947958	23	44948479	T	C	-1	1.73176e-295	0	1	0	435	561	0
3	45701077	24	45682727	C	T	-1	9.40476e-82	0	1	0	47	949	0
3	45811008	29	45808701	C	T	-0.920201	6.61731e-110	0	0.86	0	86	896	14
3	45831051	55	45828841	A	G	-0.997164	1.52011e-229	0.001302	1	1	228	767	0
3	46045872	255	46100496	A	G	0.98465	7.29957e-264	1	0.019943	645	7	0	344
3	46085209	29	46090557	G	A	-0.897354	1.31655e-123	0.024887	0.991071	22	111	862	1
3	46595755	53	46599984	G	A	-0.959002	5.39443e-236	0.002985	0.95092	2	310	668	16
3	46746207	29	46746975	G	A	1	1.73176e-295	1	0	561	0	0	435
3	47046219	22	47054869	A	C	-0.987692	9.0585e-280	0	0.98568	0	413	577	6
3	47490667	2774	47420627	T	C	-1	1.24946e-292	0	1	0	413	583	0
3	47532082	31	47558448	T	C	0.895737	1.54654e-215	1	0.126214	584	52	0	360
3	47896210	27	47915118	G	A	-0.986304	6.79034e-258	0.00885	1	6	318	672	0
3	48197044	135	47911521	T	C	0.97767	4.1949e-77	0.998946	0.021277	948	1	1	46
3	48672693	34	48661985	A	G	-1	2.03256e-151	0	1	0	112	884	0
3	48957787	940	48957147	A	G	0.991284	1.51022e-271	1	0.011204	639	4	0	353
3	49239928	21	49216472	T	C	0.899798	4.46672e-196	0.942308	0.003731	686	1	42	267
3	49537486	39	49400482	T	C	1	7.01318e-249	1	0	733	0	0	263
3	49617229	31	49680973	G	A	0.937126	1.02462e-163	0.99878	0.096591	819	17	1	159
3	49886858	26	49680973	G	A	-0.993153	8.88153e-197	0.002439	1	2	176	818	0
3	49976144	774	49996924	T	G	-0.989743	6.88661e-282	0.001748	0.990566	1	420	571	4
3	51769795	25	51772347	G	A	-0.89634	1.71471e-133	0.02662	0.977273	23	129	841	3
3	51895296	46	51881578	G	A	1	3.21386e-206	1	0	812	0	0	184
3	51911927	28	51903914	A	G	0.986919	3.77055e-199	0.995068	0	807	0	4	185
3	52044314	85	52047421	G	A	-0.989007	4.51429e-80	0	0.979167	0	47	948	1
3	52188815	31	52107909	C	T	-0.975781	6.21662e-98	0	0.955224	0	64	929	3
3	52478730	73	52489074	A	G	0.969337	8.76043e-81	0.997884	0.019608	943	1	2	50
3	52597072	23	52588655	A	G	-1	1.78288e-137	0	1	0	97	899	0
3	53069164	112	53062661	C	T	-0.997942	9.85178e-291	0	0.997613	0	418	577	1
3	53224902	21	53217413	G	A	-0.907256	6.91851e-172	0.020672	0.927928	16	206	758	16
3	53245216	33	53244151	T	G	-1	7.26057e-221	0	1	0	208	788	0
3	53261283	27	53259996	A	G	-0.99796	1.25963e-292	0.001776	1	1	433	562	0
3	54059965	32	54074841	A	G	-0.975015	9.86949e-216	0.010444	0.995652	8	229	758	1
3	54280586	32	54280137	T	C	1	1.35859e-129	1	0	907	0	0	89
3	54332971	32	54331072	C	T	-0.976474	3.94348e-244	0.014286	1	10	296	690	0
3	54438957	43	54424573	G	A	-1	4.62229e-106	0	1	0	67	929	0
3	54562454	27	54555732	T	C	0.995478	7.7829e-269	1	0.006042	665	2	0	329
3	54721148	26	54721055	T	G	-0.904569	8.35799e-203	0.058577	1	42	279	675	0
3	54751797	30	54780349	C	T	-0.989745	3.99145e-240	0.00545	1	4	262	730	0
3	54864015	26	54863260	A	G	0.978488	7.50392e-243	0.988636	0.003425	696	1	8	291
3	54905070	25	54901993	A	G	-0.921825	8.35915e-230	0.027451	0.94856	14	461	496	25
3	54955208	23	54953998	C	T	0.997993	3.84076e-296	1	0.002053	509	1	0	486
3	55107361	22	55108625	T	C	-1	2.51566e-108	0	1	0	69	927	0
3	55108234	21	55110151	C	T	-0.930953	4.0747e-195	0.002695	0.905512	2	230	740	24
3	55358446	94	55354717	T	C	-0.995107	1.62348e-253	0.002813	1	2	285	709	0
3	56549107	85	56527268	T	C	0.936434	5.72746e-205	0.966755	0	727	0	25	244
3	56604699	257	56590069	A	G	1	2.22136e-164	1	0	869	0	0	127
3	56959640	26	56958358	G	A	1	1.04977e-290	1	0	595	0	0	401
3	57003270	164	56997649	T	C	-1	4.11745e-144	0	1	0	104	892	0
3	57057572	22	57053353	G	A	-1	4.17219e-263	0	1	0	298	698	0
3	57153681	26	57131529	A	C	0.997553	4.56675e-256	1	0.003484	709	1	0	286
3	57392326	23	57388346	C	T	-0.996623	2.30807e-201	0	0.994475	0	180	815	1
3	58321780	23	58327965	C	T	-0.909515	6.31112e-76	0.010582	1	10	51	935	0
3	58364233	27	58377159	G	A	-1	6.44598e-287	0	1	0	381	615	0
3	58522994	37	58520859	A	G	-0.93559	1.37406e-104	0.009815	0.987342	9	78	908	1
3	58571882	64	58573163	A	G	-0.994623	3.67688e-141	0	0.990385	0	103	892	1
3	58593293	23	58593754	T	C	-0.997553	4.56675e-256	0.001408	1	1	286	709	0
3	59377953	69	59389454	G	A	-1	4.62229e-106	0	1	0	67	929	0
3	59456503	23	59456915	T	C	-0.997679	2.98066e-266	0	0.996825	0	314	681	1
3	59475898	21	59481606	G	A	-1	1.96202e-242	0	1	0	249	747	0
3	59493061	118	59492652	G	A	-0.997642	3.7341e-263	0	0.996732	0	305	690	1
3	59697245	28	59697659	G	A	-0.926243	1.39012e-229	0.028219	0.95338	16	409	551	20
3	59740672	28	59744964	T	C	-0.959576	2.36402e-133	0.007874	0.990654	7	106	882	1
3	59777702	67	59778003	G	A	0.981971	1.26408e-278	0.998084	0.016878	521	8	1	466
3	59792391	61	59790167	A	G	0.983412	1.61332e-165	0.996499	0.007194	854	1	3	138
3	60340344	21	60330390	C	A	-0.992506	1.21698e-183	0	0.987421	0	157	837	2
3	60835995	23	60836366	G	A	-0.993854	1.26741e-213	0.002522	1	2	203	791	0
3	61158390	49	61142441	G	A	-0.990315	7.87413e-151	0.001138	0.991453	1	116	878	1
3	61789143	29	61789075	A	C	-0.950061	7.77576e-78	0.00528	1	5	49	942	0
3	61809220	26	61817306	G	A	-0.968627	1.34273e-233	0.011364	0.982877	8	287	696	5
3	62127017	25	62123755	A	G	-1	1.45652e-110	0	1	0	71	925	0
3	62868115	39	62873516	A	G	-1	3.99522e-75	0	1	0	42	954	0
3	63750073	73	63745388	C	T	-0.995738	8.56865e-169	0.001161	1	1	135	860	0
[truncated: 6,857 more rows]

## Sheet: LD_MEI_SNP
Supplementary Data 7B: List of mobile element insertions in high LD with SNPs
CHR	MEI_POS	MEI_TYPE	SNP_POS	SNP_ID	R	SNP_MAF(GoNL)	GWAS_TRAIT	PUBMED_ID
1	12475651	SVA	12426721	rs10864553	0.916247	4.04172
1	12475651	SVA	12488475	rs11121906	0.916247	4.04172
1	12475651	SVA	12429611	rs2295338	0.909125	4.10691
1	12475651	SVA	12492582	rs6683371	0.91013	3.91134
1	12475651	SVA	12420300	rs6660347	0.916247	4.04172
1	14436439	ALU	14439900	rs10928013	0.9262	26.9883
1	14436439	ALU	14439209	rs13374167	0.920973	26.9883
1	14436439	ALU	14429250	rs11590117	0.908481	26.7927
1	20257083	ALU	20258473	rs1093733	-0.896411	11.0821
1	23981131	ALU	23998609	rs7517283	0.916617	26.3364
1	24941266	ALU	24945655	rs4487976	0.898947	31.6819
1	37211667	ALU	37207133	rs7411698	0.935032	11.9948
1	38447718	ALU	38420270	rs899743	-0.89459	14.2112
1	38447718	ALU	38423588	rs1050257	-0.897625	14.146
1	44933808	ALU	44930132	rs10157599	0.936714	25.6193
1	44933808	ALU	44925508	rs6664827	0.898419	25.6845
1	49357689	ALU	49379812	rs1578844	0.951894	9.84355
1	49357689	ALU	49398123	rs12035260	0.949943	9.77836
1	49357689	ALU	49342196	rs12032462	0.950033	9.58279
1	49357689	ALU	49378801	rs12033195	0.941699	9.90874
1	49357689	ALU	49396936	rs17105226	0.951894	9.84355
1	49357689	ALU	49407397	rs10493139	0.951894	9.84355
1	49357689	ALU	49400815	rs726814	0.951894	9.84355
1	49357689	ALU	49408941	rs12040870	0.945565	9.77836
1	49357689	ALU	49429437	rs10493138	0.914658	9.5176
1	49428739	L1	49292680	rs4926763	-0.899153	3.65059
1	49428739	L1	49375491	rs7519393	0.934246	3.91134
1	49428739	L1	49320832	rs2355689	-0.899153	3.65059
1	49428739	L1	49324328	rs1934386	-0.899153	3.65059
1	49428739	L1	49428484	rs6669448	0.951374	4.1721
1	49428739	L1	49380708	rs17105173	0.934246	3.91134
1	49428739	L1	49271311	rs12072244	0.899153	3.65059
1	49428739	L1	49308013	rs5015171	-0.899153	3.65059
1	49428739	L1	49428303	rs12097797	0.963267	4.23729
1	49428739	L1	49289852	rs12120183	0.899153	3.65059
1	49428739	L1	49308088	rs12239493	-0.899153	3.65059
1	49428739	L1	49317239	rs10788896	-0.899153	3.65059
1	49428739	L1	49355475	rs3127558	-0.934246	3.91134
1	49428739	L1	49361631	rs3121523	-0.934246	3.91134
1	49428739	L1	49429425	rs7527167	0.963267	4.23729
1	49428739	L1	49330804	rs6684570	-0.899153	3.65059
1	49428739	L1	49325290	rs2153326	-0.899153	3.65059
1	49428739	L1	49331291	rs10888629	-0.899153	3.65059
1	49428739	L1	49316712	rs1890729	-0.899153	3.65059
1	55929226	L1	55904827	rs12094871	0.955153	2.28162
1	55929226	L1	55906839	rs12062130	0.9689	2.21643
1	56405377	L1	56408458	rs4345838	-0.924916	7.95306
1	56405377	L1	56408597	rs12565147	0.946867	7.62712
1	59871863	ALU	59853319	rs7534016	0.901812	18.3181	Obesity-related traits	23251661
1	59871863	ALU	59860256	rs11584915	0.939212	17.7314
1	59871863	ALU	59883358	rs11578291	0.938202	17.6662
1	60046733	L1	60027159	rs17119620	0.96906	1.30378
1	60048708	L1	60045290	rs2407603	0.930055	8.40939
1	60048708	L1	60058706	rs10493267	0.916012	8.27901
1	60048708	L1	60045220	rs4497239	0.930055	8.40939
1	66055927	ALU	66057050	rs10889567	0.905101	45.4368
1	66055927	ALU	66063580	rs10789190	0.898554	45.2412
1	70061656	ALU	70100533	rs17131004	0.920192	34.4198
1	70061656	ALU	70060848	rs12564056	0.935872	33.8983
1	70061656	ALU	70087550	rs12136900	0.919684	34.3546
1	70061656	ALU	70081878	rs10489550	0.913969	34.2243
1	70061656	ALU	70040491	rs6699502	0.931952	34.2894
1	70093555	ALU	70048269	rs6664878	0.90992	9.32203
1	70093555	ALU	70076433	rs7545702	0.915026	9.45241
1	72514107	ALU	72520194	rs2821275	0.951159	7.1708
1	72514107	ALU	72528658	rs1486081	0.951159	7.1708
1	75148045	ALU	75146057	rs17095738	0.91102	16.7536
1	75148045	ALU	75148630	rs2044196	0.91102	16.7536
1	75301673	ALU	75297392	rs17619669	0.927801	18.4485
1	76392952	ALU	76444074	rs12741705	0.938832	5.08475
1	76392952	ALU	76398501	rs12726486	0.950694	4.95437
1	76392952	ALU	76363385	rs5745537	0.950694	4.95437
1	76392952	ALU	76312948	rs5745403	0.950694	4.95437
1	76392952	ALU	76457475	rs1612901	-0.927355	5.21512
1	76392952	ALU	76443879	rs1251549	-0.938832	5.08475
1	77577913	ALU	77694640	rs1779174	0.91567	8.53977
1	77577913	ALU	77649978	rs1266316	0.921158	8.60495
1	77577913	ALU	77631190	rs10493600	0.959628	8.08344
1	77577913	ALU	77640166	rs1098125	0.925885	8.67014
1	77577913	ALU	77616824	rs1098130	0.921322	8.60495
1	77577913	ALU	77571820	rs1502529	0.962047	8.08344
1	77577913	ALU	77644806	rs1829913	0.962047	8.08344
1	77634315	ALU	77694640	rs1779174	0.914067	8.53977
1	77634315	ALU	77649978	rs1266316	0.926301	8.60495
1	77634315	ALU	77640166	rs1098125	0.922458	8.67014
1	77634315	ALU	77616824	rs1098130	0.916556	8.60495
1	77764982	ALU	77791025	rs2602951	0.907517	18.9048
1	77764982	ALU	77806954	rs1463324	-0.905219	18.97
1	77764982	ALU	77764869	rs2689676	0.9145	18.3833
1	77764982	ALU	77775066	rs2815319	0.912555	18.4485
1	77764982	ALU	77798945	rs2815326	0.899674	18.7744
1	77764982	ALU	77755686	rs2689683	0.924145	18.5137
1	78649222	L1	78659621	rs12403399	0.944029	6.45372
1	79331196	ALU	79321255	rs17411195	0.904905	19.4915
1	80299097	ALU	80305206	rs12127341	0.916333	48.3703
1	80299097	ALU	80305032	rs12145946	0.921173	48.5658
1	80299097	ALU	80304712	rs11591084	0.91934	48.4355
1	81524116	ALU	81516862	rs1426782	-0.897963	38.7875
1	81524116	ALU	81515746	rs6664168	0.904175	38.8527
1	89115718	ALU	89080196	rs689436	0.944376	3.12907
1	89115718	ALU	89113186	rs597372	0.934465	3.19426
1	89115718	ALU	89104124	rs662452	0.944376	3.12907
1	89115718	ALU	89093739	rs593861	0.944376	3.12907
1	89115718	ALU	89044989	rs7525971	0.923689	3.19426
1	89219383	ALU	89179030	rs6700228	0.967138	2.60756
1	89219383	ALU	89177747	rs11801983	0.967138	2.60756
1	89219383	ALU	89164198	rs17130579	0.956042	2.67275
1	89219383	ALU	89225648	rs7511840	0.967138	2.60756
1	89219383	ALU	89162652	rs873735	0.943555	2.73794
1	89219383	ALU	89272962	rs11808481	0.967138	2.60756
1	89219383	ALU	89294616	rs6661873	0.956042	2.67275
1	89219383	ALU	89332964	rs7533500	0.967138	2.60756
1	89219383	ALU	89253809	rs7522512	0.967138	2.60756
1	89219383	ALU	89193918	rs6684950	0.967138	2.60756
1	89219383	ALU	89196595	rs6700240	0.967138	2.60756
1	89219383	ALU	89246897	rs10489887	0.967138	2.60756
1	89219383	ALU	89232009	rs7531389	0.944394	2.60756
1	89219383	ALU	89154810	rs6695723	0.936633	2.60756
1	89219383	ALU	89274882	rs12239981	0.967136	2.61097
1	89219383	ALU	89215437	rs17130594	0.967138	2.60756
1	89219383	ALU	89347165	rs17130648	0.967138	2.60756
1	89219383	ALU	89194364	rs6685382	0.927557	2.67275
1	89219383	ALU	89344300	rs12402131	0.942525	2.73794
1	89219383	ALU	89339249	rs10218485	0.967138	2.60756
1	89219383	ALU	89197040	rs12406369	0.956042	2.67275
1	95335244	ALU	95348909	rs859077	-0.902491	1.62973
1	97717629	ALU	97660692	rs1413228	0.896253	9.32203
1	97717629	ALU	97685992	rs1413234	0.939737	8.80052
1	98605282	ALU	98617672	rs2632303	0.903713	27.1838
1	98605282	ALU	98609443	rs355368	0.908462	26.7275
1	99672105	ALU	99633193	rs819605	0.912073	1.69492
1	99672105	ALU	99658605	rs17119912	0.935376	1.7601
1	99672105	ALU	99643933	rs17119874	0.935376	1.7601
1	99698455	ALU	99658605	rs17119912	0.898374	1.7601
1	99698455	ALU	99643933	rs17119874	0.898374	1.7601
1	100551644	ALU	100564605	rs580663	0.894785	5.3455
1	100551644	ALU	100449797	rs11166387	0.895619	5.3455
1	101770065	ALU	101770714	rs12735623	0.89576	17.2099
1	101770065	ALU	101771305	rs12134067	0.908693	17.0143
1	101770065	ALU	101770858	rs4908120	0.90664	17.0795
1	101770065	ALU	101770467	rs17124151	0.908693	17.0143
1	101770065	ALU	101771198	rs12136524	0.894733	17.4707
1	101978981	L1	101964376	rs396954	0.91175	40.8735
1	101978981	L1	101963766	rs387176	0.902215	41.2647
1	101978981	L1	101947657	rs1776905	0.896947	41.0691
1	102568912	L1	102575264	rs6659734	0.94521	28.3572
1	102568912	L1	102579307	rs10493978	0.944426	28.3572
1	105138642	ALU	105118137	rs12037878	0.937667	6.19296
1	108142467	ALU	108148292	rs12566601	0.934363	37.6793
1	108142467	ALU	108184424	rs4914953	0.895532	40.4824
1	108142467	ALU	108176019	rs4915061	0.925537	37.8748
1	108142467	ALU	108151936	rs1536663	0.896875	39.7653
1	108142467	ALU	108141478	rs11803410	0.931109	37.5489
1	112182033	SVA	112259681	rs12138505	0.894603	6.5189
1	112182033	SVA	112203452	rs10776734	0.903953	6.58409
1	118805685	L1	118794218	rs12126598	0.931915	3.78096
1	119553353	L1	119534291	rs973500	0.897154	16.2321
1	119553353	L1	119562557	rs10494218	0.95469	17.601
1	119553353	L1	119571265	rs12027986	0.950121	17.7314
1	119553353	L1	119557151	rs10923726	0.93791	18.0574
1	119553353	L1	119554633	rs4659138	0.959369	17.5359
1	119553353	L1	119552284	rs4501872	0.951546	17.7966
1	119553353	L1	119562382	rs12021830	0.952828	17.6662
1	145098242	ALU	145086995	rs10910746	0.896467	7.7575
1	146658213	ALU	146677123	rs7528172	0.97075	2.9987
1	146658213	ALU	146654437	rs17359851	0.97075	2.9987
1	146658213	ALU	146668035	rs6668865	0.97075	2.9987
1	146658213	ALU	146676901	rs7532458	0.97075	2.9987
1	146658213	ALU	146580837	rs17160790	0.922499	2.80313
1	146658213	ALU	146695015	rs17356024	0.938605	3.19426
1	152555543	L1	152592281	rs1581803	0.928594	38.9831
1	152555543	L1	152590750	rs4845446	0.92377	39.1786
1	152555543	L1	152590663	rs6693105	0.926815	39.0482
1	152555543	L1	152591024	rs4845449	0.927742	39.1134
1	152555543	L1	152591953	rs4845453	0.927685	39.1134
1	152555543	L1	152550018	rs4085613	0.927454	39.1134	Psoriasis	19169255
1	152555543	L1	152551325	rs4112787	0.917827	39.4394
1	152555543	L1	152598711	rs6702463	0.927062	38.9179
1	152555543	L1	152551276	rs4112788	0.923043	39.1134	Psoriasis	20953190
1	152555543	L1	152555176	rs477392	0.928742	39.1786
1	157235732	ALU	157223115	rs16838335	0.908466	1.04302
1	157235732	ALU	157231779	rs11264655	0.908466	1.04302
1	157235732	ALU	157233917	rs12021854	0.908466	1.04302
1	157235732	ALU	157222957	rs12026624	0.908466	1.04302
1	157235732	ALU	157235151	rs12023593	0.908466	1.04302
1	157235732	ALU	157222829	rs12026580	0.908466	1.04302
1	163088850	ALU	163087388	rs10917674	0.911496	20.339
1	163088850	ALU	163090084	rs10917678	0.916304	20.5346
1	165553136	L1	165516102	rs16846756	0.946128	9.45241
1	165553136	L1	165524052	rs1346094	0.946128	9.45241
1	165553136	L1	165517429	rs1157861	0.944738	9.38722
1	165861393	SVA	165873392	rs3790672	0.90576	27.0535	Testicular germ cell tumor	23666240
1	167506095	ALU	167511256	rs2031131	0.899723	7.88787
1	167858681	ALU	167865871	rs16859886	0.904346	9.12647
1	169524872	L1	169562904	rs6128	0.908448	15.8409
1	169524872	L1	169528580	rs6012	0.952211	17.0795
1	169524872	L1	169529973	rs6029	0.941286	17.1447
1	170603452	ALU	170589437	rs10489231	0.903059	31.3559
1	174333009	ALU	174448143	rs12076548	0.92769	21.6428
1	174333009	ALU	174633305	rs333422	0.921089	21.7731
1	174333009	ALU	174701868	rs464635	0.916159	21.8383
1	174333009	ALU	174861487	rs12078839	0.900657	21.9687
1	174333009	ALU	174898452	rs10912853	0.895889	21.382
1	174333009	ALU	174651844	rs332768	0.918173	21.9035
1	174333009	ALU	174294745	rs6678209	0.934693	21.5776
1	174333009	ALU	174911406	rs1012182	0.896967	21.382
1	174333009	ALU	174234364	rs10912753	0.929458	21.5124
1	174333009	ALU	174360518	rs2860955	0.935119	21.5124
1	174333009	ALU	174444480	rs41472847	0.901569	21.5124
1	174333009	ALU	174433412	rs6689327	0.927091	21.708
1	174333009	ALU	174712522	rs2760057	0.909361	21.708
1	174333009	ALU	174538701	rs1474575	0.931014	21.708
1	174333009	ALU	174443654	rs7515116	0.931014	21.708
1	174333009	ALU	174529384	rs34409674	0.920602	21.8383
1	174333009	ALU	174787724	rs3118990	-0.913113	22.0991
1	174333009	ALU	174805122	rs1754352	-0.917084	21.8383
1	174333009	ALU	174311123	rs10489255	0.927385	21.5776
1	174333009	ALU	174692637	rs10494492	0.918173	21.9035
1	174333009	ALU	174851936	rs6693979	0.915677	21.7731
1	174333009	ALU	174479055	rs2281010	0.928381	21.5776
1	174333009	ALU	174794144	rs1793316	-0.915664	21.9687
1	174333009	ALU	174652259	rs16847337	0.917922	21.9687
1	174333009	ALU	174592811	rs10912821	0.931014	21.708
1	174333009	ALU	174428637	rs4652460	0.920209	21.6428
1	174333009	ALU	174377361	rs11810824	0.932416	21.5124
1	174333009	ALU	174765446	rs1793320	-0.913184	22.0339
1	174333009	ALU	174772322	rs1613634	-0.907587	22.1643
1	174333009	ALU	174271619	rs12067852	0.932851	21.6428
1	174333009	ALU	174277064	rs12074107	0.932402	21.5124
1	174333009	ALU	174308427	rs2064150	0.934167	21.5776
1	178692782	ALU	178686299	rs10913618	0.898403	10.2999
1	178692782	ALU	178691245	rs12037313	0.932026	9.32203
1	181588347	ALU	181568770	rs10797733	-0.950355	6.91004
1	181588347	ALU	181564089	rs6424818	-0.962095	6.77966
1	181588347	ALU	181577633	rs423779	-0.926738	7.30117
1	181588347	ALU	181590206	rs6671159	0.968405	6.91004
1	181588347	ALU	181562198	rs4652667	0.939066	6.77966
1	181588347	ALU	181577321	rs420276	-0.963809	6.84485
1	181601275	ALU	181596464	rs11579714	0.915978	4.7588
1	188186449	ALU	188201488	rs12756731	0.929049	13.7549
1	188438201	ALU	188436602	rs6683655	0.895159	43.2203
1	190874445	ALU	190874837	rs11801046	0.910644	34.3546
1	190874445	ALU	190875302	rs6668843	0.906863	34.2894
1	190874445	ALU	190871275	rs7525294	0.898738	34.0287
1	190874445	ALU	190876988	rs1936982	0.91081	34.1591
1	190874445	ALU	190836833	rs1370881	0.898149	34.1591
1	190874445	ALU	190853793	rs10920828	0.913652	34.1591
1	190874445	ALU	190848317	rs10920827	0.901509	34.0287
1	191477457	ALU	191484412	rs6693201	0.899707	10.0391
1	191477457	ALU	191489465	rs1338030	0.90679	10.1695
1	191477457	ALU	191483661	rs6428058	0.913335	10.0391
1	191477457	ALU	191524911	rs656279	0.899964	10.2999
1	191477457	ALU	191521306	rs605907	0.894931	10.2347
1	192008679	L1	191941410	rs12097088	0.896718	1.1734
1	194934642	L1	195047501	rs12117669	0.950978	14.5372
1	194934642	L1	194966117	rs12131392	0.960218	14.4068
1	194934642	L1	194956511	rs12126563	0.94334	14.3603
1	194934642	L1	195013975	rs7535905	0.921632	14.2857
1	194934642	L1	195040903	rs12139828	0.956925	14.2764
1	194934642	L1	194931960	rs12132564	0.952438	14.2112
1	194934642	L1	195031859	rs10921755	0.957729	14.472
1	198213105	ALU	198201701	rs4600071	0.950021	1.95567
1	198243289	ALU	198228928	rs10922392	0.90733	8.3442
1	198243289	ALU	198216990	rs11588135	0.894955	8.14863
1	214219569	ALU	214203699	rs12089523	0.913043	1.95567
1	214219569	ALU	214202687	rs11120242	0.920945	2.02086
1	223911564	ALU	223913858	rs10916634	-0.898721	15.4498
1	223911564	ALU	223916059	rs12070364	0.906699	15.515
1	223911564	ALU	223894889	rs7555491	0.912045	15.515
1	223911564	ALU	223912748	rs1419305	0.905949	15.515
1	224776593	ALU	224819977	rs12131256	0.911306	5.54107
1	224776593	ALU	224776820	rs16849875	0.936695	5.60626
1	224776593	ALU	224804649	rs16850250	0.898544	5.55556
1	225996421	ALU	225994555	rs10915878	0.89568	33.3768
1	227462957	ALU	227472113	rs10916115	0.909889	26.2712
1	227462957	ALU	227465190	rs4653814	0.914573	26.1408
1	227462957	ALU	227391538	rs6695923	-0.914364	26.1408
1	227462957	ALU	227469477	rs4233223	0.915743	26.0756
1	227462957	ALU	227387143	rs3768435	-0.908555	26.4016
1	227462957	ALU	227459379	rs1513604	0.918405	26.3364
1	227462957	ALU	227387776	rs4322202	-0.898656	26.206
1	227462957	ALU	227472935	rs10495251	0.917608	26.206
1	227462957	ALU	227391664	rs6703900	-0.914509	26.206
1	227462957	ALU	227410267	rs2090006	0.910826	26.3364
1	227462957	ALU	227458387	rs2718215	0.917608	26.206
1	227462957	ALU	227459525	rs1513606	0.916837	26.1408
1	227462957	ALU	227383823	rs6426588	-0.908498	26.3364
1	227462957	ALU	227472964	rs16847582	0.91633	26.1408
1	227462957	ALU	227382532	rs4653486	-0.91333	26.2712
1	227462957	ALU	227387729	rs6684840	-0.91266	26.0104
1	227502467	ALU	227484917	rs7551556	0.898115	12.3207
1	227502467	ALU	227468463	rs4518864	0.894433	12.2555
1	232587761	ALU	232618155	rs7543410	0.913696	26.8579
1	232587761	ALU	232608018	rs1359629	0.915616	27.0535
1	232587761	ALU	232622409	rs12750127	0.914252	26.9231
1	232587761	ALU	232607617	rs12410681	0.91225	27.1838
1	232587761	ALU	232582316	rs1538281	0.934016	26.4016
1	232587761	ALU	232620303	rs12402321	0.914308	26.9883
1	232587761	ALU	232599944	rs10797570	0.936353	26.7927
1	232587761	ALU	232626439	rs2274371	0.914308	26.9883
1	232587761	ALU	232627536	rs880836	0.91306	26.9231
1	232587761	ALU	232620525	rs12403895	0.90197	27.6402
1	232587761	ALU	232629475	rs3737839	0.914308	26.9883
1	232587761	ALU	232623605	rs2357072	0.912189	26.9883
1	232587761	ALU	232607855	rs10495326	0.906646	27.7705
1	232587761	ALU	232608141	rs1359630	0.916645	26.9883
1	232587761	ALU	232608343	rs12117917	0.916708	27.1838
1	232587761	ALU	232592067	rs10910518	0.937221	26.5971
1	232587761	ALU	232623056	rs10910542	0.903764	27.7053
1	232587761	ALU	232579597	rs4649372	0.933033	26.5319
1	232587761	ALU	232626157	rs12731009	0.91196	26.9231
1	232587761	ALU	232623323	rs4233064	0.908918	26.9883
1	232587761	ALU	232623119	rs12128065	0.911338	27.0535
1	232587761	ALU	232612196	rs7524341	0.913145	26.9231
1	232587761	ALU	232618011	rs12117428	0.912983	26.9231
1	232587761	ALU	232620072	rs1409370	0.909735	26.9883
1	233342120	ALU	233340154	rs12027542	0.960271	4.7588	Type 2 diabetes	21490949
1	233342120	ALU	233308562	rs12034881	0.908385	4.1721
1	233519145	ALU	233525193	rs1582192	0.897179	18.8396
1	236538266	SVA	236539575	rs12127937	0.911664	24.6415
1	236538266	SVA	236533247	rs2463198	0.91338	24.5763
1	239126246	ALU	239093239	rs7513289	0.920904	7.10561
1	239126246	ALU	239130988	rs17621797	0.91705	8.3442
1	239126246	ALU	239126948	rs4659892	-0.960541	7.56193
1	239126246	ALU	239117820	rs13374347	0.916465	7.1708
1	239426258	ALU	239436607	rs2820038	0.913862	14.9283
1	239426258	ALU	239430497	rs9428826	0.925276	14.472
1	239426258	ALU	239423724	rs2820026	0.926521	14.472
1	239426258	ALU	239439310	rs2820046	0.908473	15.0587
1	239426258	ALU	239436542	rs2820037	0.911553	14.9935	Hypertension	17554300
1	239426258	ALU	239423270	rs2790636	0.925407	14.472
1	239426258	ALU	239436135	rs2790622	0.911553	14.9935
1	239426258	ALU	239434804	rs2820036	0.912796	14.9935
1	246219969	ALU	246220147	rs12063211	0.919461	3.32464
1	246219969	ALU	246221227	rs10924471	0.944801	3.45502
1	246406703	ALU	246374361	rs12143941	0.912455	14.0156
1	246406703	ALU	246394232	rs10924577	0.918502	14.0808
1	246406703	ALU	246382957	rs6696764	0.915041	14.0156
1	246406703	ALU	246394320	rs10924579	0.918502	14.0808
1	246406703	ALU	246367971	rs7531070	0.905745	14.5372
1	246406703	ALU	246393636	rs4636424	0.91516	14.0156
1	246406703	ALU	246394175	rs10924576	0.915217	13.9505
1	246406703	ALU	246418782	rs1578247	0.917054	13.8853
2	1194853	ALU	1167815	rs4346415	0.920976	30.8344
2	1194853	ALU	1202982	rs4622766	0.937002	31.3559
2	1194853	ALU	1165936	rs4592884	0.920976	30.8344
2	1471715	ALU	1458001	rs2070882	0.934428	47.914
2	4256153	ALU	4245636	rs1898519	-0.911061	8.53977
2	4256153	ALU	4270953	rs17018830	0.911061	8.53977
2	4256153	ALU	4235384	rs17018755	0.901527	8.53977
2	4256153	ALU	4235543	rs2577193	-0.900553	8.67014
2	6517434	ALU	6512058	rs1870850	0.903092	17.6662
2	6517434	ALU	6520287	rs1381514	0.900001	17.927
2	6798278	L1	6788011	rs17748352	0.969018	18.3833
2	7050597	L1	7052638	rs12373785	0.919803	16.6884
2	7050597	L1	7048241	rs10153810	0.8963	16.3625
2	13076589	ALU	13089027	rs16859545	0.89845	2.0235
2	19748405	ALU	19754838	rs4145606	0.920821	7.82269
2	19748405	ALU	19743814	rs16981948	0.923029	7.95306
2	19748405	ALU	19727708	rs2162583	0.928114	7.82269
2	19748405	ALU	19743086	rs1522490	0.927081	7.88787
2	19748405	ALU	19742825	rs16981944	0.927081	7.88787
2	21381166	ALU	21349199	rs312961	0.911697	38.266
2	21381166	ALU	21337857	rs312952	0.903683	37.0274
2	21381166	ALU	21360583	rs312966	0.905392	38.2008
2	21381166	ALU	21374535	rs312975	0.910728	38.5267
2	21381166	ALU	21320481	rs581998	0.914423	37.8096
2	22706340	L1	22744083	rs1876771	0.942218	2.28162
2	22706340	L1	22719489	rs17043930	0.960017	2.34681
2	22706340	L1	22711827	rs882012	0.955718	2.28162
2	22706340	L1	22656804	rs17043765	0.960017	2.34681
2	23191000	L1	23187504	rs2681019	0.919388	46.7405	Dialysis-related mortality	21546767
2	23191000	L1	23185972	rs2592781	0.92528	47.2621
2	31527458	ALU	31519054	rs13422633	0.909763	9.71317
2	33575810	ALU	33586840	rs41320744	0.914328	4.1721
2	35879445	L1	35892705	rs10164796	0.954481	9.77836
2	35879445	L1	35873283	rs6707049	0.905736	10.3651
2	36381253	L1	36392638	rs17018383	0.931889	15.8409
2	36476689	ALU	36487293	rs17387550	0.927074	10.8866
2	36476689	ALU	36480376	rs1919817	0.915986	11.4081
2	36476689	ALU	36480642	rs41434844	0.917671	11.2125
2	36476689	ALU	36479648	rs2699160	0.923401	11.2125
2	36476689	ALU	36473032	rs41491247	0.921221	11.2125
2	36476689	ALU	36482202	rs2699164	0.917646	11.2272
2	36476689	ALU	36481989	rs17478385	0.911613	11.1473
2	36517799	ALU	36494107	rs6544001	0.932994	7.88787
2	36517799	ALU	36482181	rs6728758	0.935703	7.88787
2	36517799	ALU	36520337	rs17478901	0.944798	8.02872
2	36517799	ALU	36516723	rs17406983	0.94481	8.01825
2	36517799	ALU	36503818	rs12463797	0.94481	8.01825
2	48276535	ALU	48432921	rs13431982	0.894662	10.5606
2	48276535	ALU	48303851	rs7561696	0.918453	10.9518
2	50602630	ALU	50619058	rs10191436	0.897181	43.4811
2	50602630	ALU	50615426	rs12622261	0.898271	43.6115
2	50602630	ALU	50616839	rs1402129	0.897651	43.4811
2	50602630	ALU	50597915	rs1915174	0.900383	43.3507
2	50602630	ALU	50611076	rs1829534	0.898368	43.2203
2	51995969	ALU	51961737	rs4458246	0.914284	2.41199
2	54673584	ALU	54670951	rs11896029	0.928149	25.5541
2	54673584	ALU	54671431	rs10194707	0.935091	25.4237
2	56373524	ALU	56381123	rs17047518	0.929713	18.3181
2	56655883	L1	56676363	rs986787	0.925967	46.4146
2	56655883	L1	56701657	rs17047986	0.910059	46.6102
2	56655883	L1	56759863	rs1304899	0.897223	47.5228
2	57247949	ALU	57314264	rs1834183	0.908337	39.7001
2	57451043	ALU	57552412	rs4365449	0.921222	14.3416
2	57451043	ALU	57480818	rs11125708	0.921222	14.3416
2	57451043	ALU	57548696	rs1818823	0.921222	14.3416
2	57451043	ALU	57487947	rs4233968	0.923597	14.2764
2	66635873	L1	66617394	rs6717698	0.971103	1.89048
2	68733410	ALU	68770231	rs11884722	0.979041	1.04302
2	68733410	ALU	68712695	rs6718500	0.979041	1.04302
2	68733410	ALU	68758389	rs7420089	0.979041	1.04302
2	73723718	ALU	73645089	rs1881244	0.952675	6.45372
2	75387903	ALU	75386811	rs3821317	0.90772	49.6089
2	75387903	ALU	75389409	rs12713833	0.898095	49.4133
2	78992030	L1	78977169	rs11891128	0.953714	21.6428
2	78992030	L1	78999216	rs6739221	0.931547	22.2947
2	78992030	L1	79000561	rs11886800	0.951212	21.5776
2	78992030	L1	79000457	rs11902387	0.949057	21.6428
2	78992030	L1	78993592	rs17015607	0.953714	21.6428
2	78992030	L1	79000527	rs11902428	0.931547	22.2947
2	78992030	L1	78945592	rs12620592	0.949895	21.7731
2	81930961	ALU	81930481	rs1344969	0.94886	17.7314
2	81930961	ALU	81876850	rs11673915	0.930923	17.7314
2	81930961	ALU	81804959	rs17608758	0.908699	17.4055
2	81930961	ALU	81757652	rs17608009	0.914694	17.3403
2	81930961	ALU	81668808	rs10496265	0.913126	17.4055	Aging traits	17903295
2	81930961	ALU	81751124	rs10496262	0.917712	17.2751	Aging traits	17903295
2	81930961	ALU	81946140	rs6748179	0.944044	17.7314
2	81930961	ALU	81743091	rs2164415	0.910606	17.3403
2	81941073	ALU	81930481	rs1344969	0.901163	17.7314
2	81941073	ALU	81946140	rs6748179	0.914001	17.7314
2	82098028	L1	82129872	rs6735863	0.930132	28.6832
2	82098028	L1	82109177	rs11900849	0.928632	28.7484
2	82098028	L1	82166934	rs2952961	-0.915499	28.4876
2	82098028	L1	82123125	rs9309591	0.930132	28.6832
2	82098028	L1	82066824	rs4852640	0.924467	28.8787
2	82098028	L1	82159076	rs2685711	-0.912206	28.618
2	82098028	L1	82046510	rs10185894	0.918839	28.4876
2	82098028	L1	82035216	rs10166510	0.917557	28.4876
2	82098028	L1	82090946	rs1432186	0.930158	28.7484
2	82098028	L1	82032704	rs1835791	0.905947	28.0965
2	82098028	L1	82035872	rs10190986	0.913949	28.618
2	82098028	L1	82037092	rs13417202	0.911085	28.7484
2	82098028	L1	82159912	rs2685713	-0.915267	28.4876
2	82098028	L1	82029233	rs4852627	0.912942	28.292
2	82098028	L1	82100863	rs10167171	0.928791	28.6832
2	82098028	L1	82045920	rs12469654	0.916646	28.4224
2	82098028	L1	82166534	rs2685724	-0.916499	28.4224
2	84590132	ALU	84573240	rs4832075	0.908151	30.5737
2	84643580	ALU	84681386	rs7607535	0.94175	1.04302
2	98496602	ALU	98407168	rs17022373	0.91897	3.06389
2	105339663	ALU	105363173	rs3404	-0.902654	2.02086
2	105339663	ALU	105356894	rs2037261	-0.91628	1.95567
2	105339663	ALU	105349402	rs4851710	-0.902654	2.02086
2	105339663	ALU	105361698	rs1356449	-0.902654	2.02086
2	105339663	ALU	105360614	rs1474080	-0.902654	2.02086
2	105339663	ALU	105347680	rs2138918	-0.902654	2.02086
2	106163159	L1	106164853	rs2889453	0.954543	8.21382
2	106163159	L1	106174659	rs4851070	0.953544	8.47458
2	106452567	ALU	106440059	rs6741172	0.94021	20.5997	Addiction	23533358
2	106452567	ALU	106457648	rs2163349	0.934727	20.5346	Addiction	23533358
2	107924608	ALU	107906659	rs992634	0.947945	6.5189
2	111682363	ALU	111666929	rs12612914	0.896361	14.8631
2	111682363	ALU	111691530	rs3761708	0.927907	15.5802
2	112716543	ALU	112768439	rs10181117	0.938613	4.04172
2	112716543	ALU	112723865	rs10185747	0.948283	4.04172
2	112716543	ALU	112698460	rs10165614	0.948283	4.04172
2	115833867	ALU	115845947	rs9917329	-0.910531	13.8201
2	115833867	ALU	115841878	rs17043996	0.905788	13.8201
2	119155730	ALU	119184180	rs11688106	0.904082	16.4276
2	123520152	ALU	123510337	rs10188780	0.916174	3.45502
2	123520152	ALU	123538590	rs10171227	0.933164	3.32464
2	124054916	ALU	124131250	rs17246101	0.902129	32.1382
2	124054916	ALU	124045165	rs1519280	0.91549	33.1812
2	124054916	ALU	124021865	rs7587416	0.911198	33.8983
2	124054916	ALU	124071985	rs13432225	0.924708	33.3116
2	124054916	ALU	124064076	rs17184988	0.918567	33.0508
2	124054916	ALU	124055463	rs12614233	0.921703	33.3116
2	126051094	ALU	126038780	rs10496640	0.914937	1.10821
2	126051094	ALU	126041526	rs17012377	0.914937	1.10821
2	126051094	ALU	126089222	rs6759399	0.914937	1.10821
2	126051094	ALU	126033895	rs1459165	0.914935	1.10966
2	126051094	ALU	126050517	rs41393446	0.914937	1.10821
2	126051094	ALU	126040706	rs17012374	0.914937	1.10821
2	126641641	ALU	126589432	rs17686097	0.911225	15.0783
2	128638893	ALU	128627363	rs11683504	0.909136	27.5098
2	133916508	ALU	133912092	rs1975218	0.905296	13.2334
2	133916508	ALU	133919962	rs6744536	0.908905	13.4289
2	138259793	ALU	138280458	rs1375360	0.915491	21.5776
2	138259793	ALU	138279979	rs17690837	0.944466	20.4042
2	138259793	ALU	138282952	rs10178194	0.946726	20.5997
2	138259793	ALU	138224686	rs13403944	0.908836	21.4472
2	142325354	ALU	142342699	rs2381190	0.917579	26.0756
2	144010794	L1	143954690	rs6743877	0.894841	16.2973
2	144010794	L1	143999479	rs13035017	0.903805	16.558
2	144010794	L1	143953158	rs10496943	0.895093	16.4928
2	144010794	L1	143943158	rs10496941	0.898001	16.2973
2	144010794	L1	144000583	rs6738149	0.900786	16.4928
2	144010794	L1	143944078	rs6749607	0.899566	16.4928
2	144010794	L1	143970667	rs6729942	0.899566	16.4928
2	144010794	L1	143981010	rs7597991	0.899566	16.4928
2	144010794	L1	143986671	rs34115462	0.897073	16.4928
2	144010794	L1	144001187	rs6706712	0.900853	16.558
2	144010794	L1	143980969	rs17812607	0.900445	16.6232
2	144010794	L1	143981603	rs13004383	0.899566	16.4928
2	144010794	L1	143976480	rs13032052	0.903805	16.558
2	144010794	L1	143998944	rs10496945	0.896546	16.4276
2	146848081	ALU	146850239	rs13013757	0.944124	5.60626
2	146848081	ALU	146794223	rs17412908	0.937901	5.54107
2	146848081	ALU	146778630	rs13415561	0.918957	5.3455
2	146848081	ALU	146843239	rs13013932	0.937901	5.54107
2	150133336	ALU	150092739	rs7605137	0.959366	2.02086
2	150133336	ALU	150087241	rs6433637	0.937426	1.95567
2	150133336	ALU	150102442	rs11893720	0.959366	2.02086
2	150764258	ALU	150848995	rs7586500	0.912956	29.2699
2	151926092	ALU	151911757	rs11680352	0.898501	6.19296
2	151926092	ALU	151911073	rs16829371	0.898501	6.19296
2	151926092	ALU	151910204	rs11689630	0.898501	6.19296
2	157475651	ALU	157312147	rs12694629	-0.918216	1.23859
2	157475651	ALU	157307028	rs298236	-0.918216	1.23859
2	159285137	ALU	159282923	rs7579690	0.917557	19.4263
2	159285137	ALU	159274449	rs17420951	0.919647	19.4263
2	160010198	ALU	160052683	rs13409490	0.895786	2.60756
2	174728852	ALU	174747541	rs12477211	0.896526	2.47718
2	174728852	ALU	174733001	rs1533314	0.933983	2.28162
2	174728852	ALU	174741769	rs4972611	0.896526	2.47718
2	174952225	SVA	175057564	rs10930650	0.911605	19.1004
2	174952225	SVA	174934084	rs7582235	0.913835	19.6219
2	175735946	ALU	175769588	rs17270504	0.903863	38.4615
2	175735946	ALU	175741387	rs41528749	0.903528	38.7875
2	175735946	ALU	175723492	rs17270477	0.908376	38.5919
2	175735946	ALU	175715777	rs1869086	0.908449	38.7875
2	178543819	ALU	178551958	rs6433691	0.902708	7.30117
2	178648957	ALU	178658483	rs10179500	0.940827	34.6806
2	178648957	ALU	178638381	rs7563242	0.93562	34.4198
2	181000540	L1	180999334	rs12693225	0.957974	20.4694
2	181000540	L1	180992501	rs7566676	0.955688	20.5346
2	182262195	ALU	182257369	rs11690881	0.914612	32.7901
2	184288965	ALU	184220831	rs435536	-0.895105	1.1734
2	185125619	ALU	185050101	rs1526197	-0.919419	10.1043
2	185125619	ALU	185033177	rs2887422	0.936036	10.0391
2	185761557	ALU	185797408	rs17509873	0.91765	8.40939
2	185761557	ALU	185774139	rs1114248	0.91765	8.40939
2	185761557	ALU	185645840	rs10497657	0.91765	8.40939
2	185761557	ALU	185769199	rs10497661	0.915269	8.3442
2	189163018	ALU	189193142	rs12105671	0.940745	19.296
2	189209746	ALU	189086099	rs11884423	-0.894715	1.7624
2	189673402	ALU	189671216	rs2690759	0.931944	7.69231
2	189673402	ALU	189670082	rs940461	0.927788	7.7575
2	189673402	ALU	189654868	rs781288	0.921806	7.49674
2	189673402	ALU	189671182	rs2708198	0.927525	7.7575
2	189736028	ALU	189737535	rs13397537	0.93877	2.28162
2	189853873	ALU	189852115	rs7576108	0.89578	2.86832
2	189853873	ALU	189850694	rs10497695	0.906763	2.80313
2	195578283	ALU	195595433	rs801292	0.913046	17.0143
2	195578283	ALU	195579293	rs801301	0.897974	18.1226
2	198763449	ALU	198691006	rs771010	0.909415	48.1095
2	198763449	ALU	198840661	rs10931796	0.904162	47.5228
2	198763449	ALU	198858917	rs10177758	0.906917	47.6532
2	198763449	ALU	198769739	rs10198606	0.911382	47.9791
2	198763449	ALU	198813410	rs10189897	0.906047	47.8488
2	198763449	ALU	198841615	rs7571869	0.902249	47.5228
2	198763449	ALU	198808578	rs1401090	0.906864	47.8488
2	198763449	ALU	198815303	rs1518360	0.900257	47.8488
2	198763449	ALU	198800532	rs1607373	0.905345	47.8488
2	201638068	L1	201641045	rs16834512	0.968401	10.1043
2	201638068	L1	201627325	rs10931919	0.970647	10.2347
2	201638068	L1	201625019	rs1001249	0.971636	10.0391
2	201638068	L1	201636444	rs16834453	0.97025	10.1043
2	201638068	L1	201633142	rs16834435	0.977391	10.1043
2	201638068	L1	201641979	rs16834518	0.977391	10.1043
2	201638068	L1	201629618	rs16834398	0.97377	10.0391
2	205651910	ALU	205646827	rs10192244	-0.909996	5.28031
2	205651910	ALU	205697151	rs16836655	0.946357	5.54107
2	205651910	ALU	205682419	rs7593832	0.914047	5.14993
2	207976889	ALU	207971346	rs1263605	0.910572	40.0913
2	207976889	ALU	207969486	rs1263607	0.911916	40.0913
2	209395601	ALU	209220238	rs10208295	-0.897582	2.73794
2	209395601	ALU	209193185	rs976247	-0.897582	2.73794
2	209395601	ALU	209183063	rs1370370	-0.897582	2.73794
2	209395601	ALU	209318458	rs16841233	0.897582	2.73794
2	209395601	ALU	209247384	rs920218	-0.897582	2.73794
2	209395601	ALU	209318334	rs16841231	0.897582	2.73794
2	209395601	ALU	209160659	rs12623816	-0.897582	2.73794
2	209395601	ALU	209147459	rs4675745	-0.897582	2.73794
2	209395601	ALU	209191761	rs6435446	-0.897582	2.73794
2	209395601	ALU	209248247	rs10497899	0.897582	2.73794
2	209395601	ALU	209147048	rs1838796	-0.897582	2.73794
2	209395601	ALU	209195645	rs1866044	-0.897582	2.73794
2	209395601	ALU	209122259	rs7580715	-0.897582	2.73794
2	209395601	ALU	209199945	rs2363469	-0.897582	2.73794
2	209395601	ALU	209209292	rs2363579	-0.896959	2.67624
2	209395601	ALU	209221935	rs9646839	-0.897582	2.73794
2	209395601	ALU	209215448	rs994696	-0.897582	2.73794
2	209395601	ALU	209245431	rs12694111	-0.897582	2.73794
2	210260740	ALU	210274200	rs10196056	0.915933	28.8787
2	210260740	ALU	210261858	rs11677905	0.915215	28.9439
2	210260740	ALU	210265247	rs718647	0.918638	29.0743
2	210260740	ALU	210265916	rs12471015	0.918118	29.0091
2	210260740	ALU	210261491	rs11676603	0.920246	29.0091
2	212708333	ALU	212691392	rs1371200	0.895316	21.6428
2	212708333	ALU	212691705	rs10497950	0.895413	21.708
2	212708333	ALU	212701028	rs11894784	0.896752	21.7731
2	212708333	ALU	212687491	rs16846873	0.895413	21.708
2	212708333	ALU	212726383	rs12991661	0.894535	21.5776
2	218213645	ALU	218209628	rs6718238	0.942363	4.43286
2	218213645	ALU	218171660	rs13425869	0.952369	4.30248
2	218213645	ALU	218161392	rs2888481	-0.952369	4.30248
2	218265081	ALU	218301119	rs4674176	-0.909417	28.4224
2	218265081	ALU	218305064	rs6715218	0.897851	28.4224
2	219576594	ALU	219537224	rs2241527	0.905643	41.0691
2	219576594	ALU	219508988	rs3770214	-0.903209	42.0469
2	219576594	ALU	219313354	rs41461846	0.901257	42.1121
2	219576594	ALU	219423520	rs4674314	0.908441	41.9166
2	219576594	ALU	219319885	rs7601872	0.90125	42.1773
2	219576594	ALU	219296545	rs17572485	0.895035	42.1773
2	219576594	ALU	219562675	rs1863704	0.913682	41.5906
2	219576594	ALU	219423605	rs642520	-0.907281	42.0469
2	219576594	ALU	219443717	rs3770216	0.90708	41.9817
2	219576594	ALU	219533894	rs2710246	0.915808	41.5906
2	221503750	L1	221491177	rs10186824	0.932838	11.734
2	221503750	L1	221456950	rs1796429	0.959601	12.8422
2	221503750	L1	221511563	rs1517450	0.976753	12.7119
2	221503750	L1	221502155	rs952775	0.898852	10.691
2	221503750	L1	221491124	rs16861557	0.976753	12.7119
2	226753677	ALU	226783044	rs13020264	0.955515	15.6454
2	226753677	ALU	226794858	rs1518301	0.955035	15.6454
2	226753677	ALU	226775800	rs6710935	0.955997	15.7106
2	226753677	ALU	226706454	rs1446456	0.950798	15.8409
2	226753677	ALU	226790973	rs4675018	0.951971	15.5802
2	226753677	ALU	226732931	rs7605134	0.946207	15.9713
2	226753677	ALU	226720371	rs9783996	0.935513	15.8409
2	226753677	ALU	226730165	rs7599952	0.946207	15.9713
2	226753677	ALU	226730693	rs1518306	0.927454	15.6454
2	226753677	ALU	226784184	rs13027614	0.955515	15.6454
2	226753677	ALU	226741320	rs12616293	0.949015	15.9061
2	226753677	ALU	226728896	rs13013295	0.945005	15.9061
2	226753677	ALU	226714032	rs12995191	0.946207	15.9713
2	226753677	ALU	226783922	rs13026974	0.94784	15.7106
2	226753677	ALU	226783634	rs1878696	0.950801	15.7757
2	226753677	ALU	226737851	rs7419300	0.949015	15.9061
2	226753677	ALU	226730588	rs1518307	0.946207	15.9713
2	226753677	ALU	226747677	rs13022222	0.95375	15.6454
2	226753677	ALU	226733467	rs1518310	0.945667	15.7106
2	226753677	ALU	226775988	rs11899060	0.955997	15.7106
2	226753677	ALU	226730251	rs10451590	0.939446	16.0365
2	226753677	ALU	226733790	rs1518312	0.950084	15.7757
2	226753677	ALU	226738063	rs1550852	0.951331	15.8409
2	230341560	L1	230340398	rs6715897	0.961995	16.3625
2	230341560	L1	230352830	rs7609541	0.964718	16.4276
2	230341560	L1	230360787	rs12052301	0.964718	16.4276
2	230341560	L1	230352851	rs7556846	0.964718	16.4276
2	230341560	L1	230352718	rs7570424	0.961848	16.558
2	230341560	L1	230341132	rs6750269	0.961471	16.4276
2	230341560	L1	230352976	rs7570739	0.957017	16.4276
2	230341560	L1	230346042	rs12475633	0.963159	16.3625
2	232279815	ALU	232279011	rs4972990	0.903981	41.0039
2	232279815	ALU	232275879	rs7592642	0.895101	41.0039
2	232279815	ALU	232284439	rs13035735	0.900301	41.0039
2	236098961	ALU	236097368	rs6741387	0.948417	8.60495
2	236098961	ALU	236097980	rs11900805	0.948417	8.60495
2	239883395	ALU	239865114	rs4852030	0.925061	28.5528
3	2814026	ALU	2822150	rs6786387	0.89497	6.32334
3	5484110	ALU	5492216	rs17803386	0.927564	11.6037
3	6679960	ALU	6673897	rs631985	0.931056	15.1239
3	6679960	ALU	6685140	rs352275	0.937465	15.189
3	6679960	ALU	6659381	rs164722	0.927131	15.1239
3	6679960	ALU	6675168	rs616244	0.935219	15.0587
3	6679960	ALU	6642395	rs164730	0.90895	14.8631
3	6679960	ALU	6645601	rs352291	0.920171	14.9935
3	6679960	ALU	6558674	rs17824669	0.900509	15.189
3	7130371	ALU	7131501	rs13072518	0.906059	47.914
3	7133402	ALU	7142227	rs9837834	0.918708	42.1121
3	7133402	ALU	7142307	rs9837989	0.918311	42.1773
3	9577247	ALU	9551489	rs2648419	-0.911083	6.71447
3	9577247	ALU	9551612	rs2648418	-0.911865	6.71447
3	15639165	ALU	15643175	rs2279841	0.903488	9.26893
3	16796100	ALU	16812479	rs12491006	0.935813	7.88787
3	16796100	ALU	16779060	rs12495993	0.928933	8.08344
3	17567269	ALU	17520968	rs7650295	0.911713	1.04302
3	17567269	ALU	17613845	rs9851302	0.911713	1.04302
3	23298148	ALU	23517847	rs17013322	0.905168	1.7601
3	23298148	ALU	23541057	rs1011754	0.905168	1.7601
3	23298148	ALU	23332784	rs17012959	0.905168	1.7601
3	23298148	ALU	23564611	rs1463835	0.905168	1.7601
3	23298148	ALU	23513859	rs1007332	0.905168	1.7601
3	23298148	ALU	23547371	rs17013383	0.905168	1.7601
3	24987858	L1	24972398	rs12637240	0.939609	25.163
3	24987858	L1	24981224	rs13061245	0.933987	25.163
3	26248692	ALU	26214714	rs11708994	0.896051	12.7771
3	26524447	L1	26531613	rs2036430	0.962889	22.2295
3	26524447	L1	26522755	rs17018155	0.965918	22.0991
3	27899263	ALU	27908895	rs12106674	0.923041	8.67014
3	27899263	ALU	27847107	rs17020382	0.935906	8.73533
3	27899263	ALU	27892268	rs6768456	0.943691	8.9309
3	27899263	ALU	27882496	rs17020440	0.938496	8.9309
3	27899263	ALU	27892157	rs12107769	0.929412	8.9309
3	29550369	ALU	29551939	rs9867172	0.943275	3.91134
3	29550369	ALU	29551170	rs9310904	0.940785	3.97653
3	29550369	ALU	29551721	rs9866974	0.957616	4.04172
3	31210586	ALU	31228390	rs2035559	0.910054	17.0795
3	31210586	ALU	31214831	rs7647376	0.936461	17.6662
3	31210586	ALU	31196694	rs17027132	0.923321	17.4707
3	31210586	ALU	31214282	rs17027171	0.936461	17.6662
3	31210586	ALU	31216144	rs10510647	0.917959	17.4055
3	31210586	ALU	31212593	rs4955377	0.936461	17.6662
3	31210586	ALU	31213689	rs9852012	0.936461	17.6662
3	31210586	ALU	31235568	rs4955385	0.905775	16.7536
3	31210586	ALU	31226303	rs12630175	0.921833	17.1447
3	31210586	ALU	31210523	rs17027153	0.930714	17.6662
3	31210586	ALU	31228342	rs2035558	0.913013	17.0795
3	31210586	ALU	31214332	rs13319491	0.936599	17.601
3	31210586	ALU	31179547	rs1485917	0.926913	17.5359
3	31210586	ALU	31211754	rs9824001	0.935582	17.601
3	31400657	ALU	31406124	rs7646801	0.907653	13.103
3	32229400	ALU	32229639	rs6790251	0.896903	1.49935
3	35346628	ALU	35368590	rs1455331	0.908902	18.7744
3	35346628	ALU	35360207	rs4678765	0.907873	18.7093
3	35346628	ALU	35330173	rs11713318	0.934606	20.0782
3	40603771	ALU	40594264	rs7637875	0.935438	3.19426
3	42898408	ALU	42883576	rs11129978	0.918368	32.1382
3	42898408	ALU	42894427	rs10865924	0.921374	32.073	Clozapine-induced agranulocytosis	25187353
3	45692493	ALU	45676759	rs13079217	0.916741	11.4733
3	45692493	ALU	45685748	rs6791353	0.92941	11.5385
3	45692493	ALU	45674387	rs3796362	0.914365	11.423
3	45692493	ALU	45694501	rs7624618	0.92941	11.5385
3	48372317	ALU	48360433	rs11706277	0.939094	29.987
3	48372317	ALU	48324466	rs9837228	0.932441	29.661
3	48372317	ALU	48215253	rs936426	0.919973	29.8566
3	48372317	ALU	48282494	rs9830016	0.906357	29.6078
3	48372317	ALU	48319558	rs9819094	0.930237	29.8566
3	48372317	ALU	48301074	rs936427	0.922094	29.5958
3	48372317	ALU	48339699	rs13084616	0.939094	29.987
3	48372317	ALU	48370769	rs13090538	0.934977	29.9218
3	55885199	ALU	55874765	rs9850057	0.902867	4.82399
3	58783878	L1	58799016	rs17059864	0.968102	2.47718
3	59852890	L1	59849547	rs2253211	0.922155	47.1317
3	59852890	L1	59849088	rs646372	0.955801	45.6323
3	59852890	L1	59854159	rs612759	0.949112	45.8931
3	59852890	L1	59839050	rs11130739	-0.898407	48.0443
3	63208998	ALU	63207284	rs4688380	0.924408	27.3142
3	66951636	ALU	67003606	rs17045609	0.931109	5.9322
3	66951636	ALU	66990123	rs936207	0.933539	6.06258
3	68640254	L1	68650424	rs4390928	0.92133	33.8331
3	74255406	ALU	74187985	rs17012101	0.921971	8.47458
3	74255406	ALU	74236743	rs750808	0.939193	8.14863
3	74255406	ALU	74198922	rs278430	0.921971	8.47458
3	75101218	L1	75012674	rs9880427	-0.915403	24.5111
3	75101218	L1	75082450	rs6784085	0.920701	24.5111
3	75101218	L1	75012352	rs10865689	-0.918878	24.5763
3	75101218	L1	75179763	rs7432248	0.894818	24.837
3	75101218	L1	75004381	rs9874613	-0.919879	24.4459
3	75101218	L1	75162510	rs9853013	0.896401	24.837
3	75101218	L1	75159504	rs4677461	0.899435	25.2934
3	75101218	L1	75094173	rs6796018	-0.918878	24.5763
3	75101218	L1	75071288	rs9857308	0.920424	24.5111
3	75101218	L1	75183085	rs12330192	0.894749	25.163
3	75101218	L1	75090715	rs6785246	-0.918878	24.5763
3	75101218	L1	75040452	rs4340743	-0.919794	24.5763
3	75101218	L1	75018625	rs4390970	-0.911697	24.7066
3	75101218	L1	75201904	rs7433184	0.894536	25.0978
3	75101218	L1	75076440	rs11128420	0.921975	24.4459
3	75101218	L1	75120409	rs10222634	-0.899665	23.9896
3	75101218	L1	75017752	rs4074663	-0.918975	24.5763
3	76222310	ALU	76273873	rs7620090	0.895012	5.28031
3	76222310	ALU	76236383	rs41384649	0.898634	5.21512
3	76985871	ALU	76983465	rs9837818	0.903304	41.4602
3	76985871	ALU	76983424	rs12633065	0.902639	41.0039
3	76985871	ALU	76982754	rs2324706	0.909036	41.5254
3	76985871	ALU	76985828	rs12714454	0.901894	41.0039
3	76985871	ALU	76990913	rs9867747	0.894508	42.2425
3	79216304	L1	79229892	rs4532095	0.966541	3.38983
3	79216304	L1	79227552	rs11925923	0.966541	3.38983
3	80964876	ALU	80969498	rs4856309	0.92306	31.4211
3	80964876	ALU	80887617	rs4856196	0.904877	32.1382
3	82056135	ALU	82037370	rs9876062	0.922375	5.47588
3	82056135	ALU	82074985	rs9876340	0.934578	5.3455
3	82056135	ALU	82042639	rs11922298	0.922375	5.47588
3	82056135	ALU	82023704	rs9858684	0.922901	5.41069
3	82056135	ALU	82113892	rs9869419	0.911017	5.41069
3	82056135	ALU	82107081	rs7622355	0.91749	5.28031
3	82056135	ALU	82067573	rs1919561	0.934578	5.3455
3	82144854	L1	82127705	rs7639102	0.938299	8.86571
3	82144854	L1	82127643	rs7639020	0.923611	8.86571
3	84433396	L1	84357475	rs1384302	-0.937931	19.5567
3	84433396	L1	84425895	rs1384307	-0.952536	19.6871
3	84832120	ALU	84824122	rs12634091	0.941819	5.08475
3	84832120	ALU	84818870	rs1377789	0.954672	5.08475
3	84832120	ALU	84777495	rs12492532	0.948508	5.01956
3	84832120	ALU	84805349	rs12629728	0.940976	5.01956
3	84832120	ALU	84806976	rs17021782	0.954672	5.08475
3	85576569	L1	85570561	rs10511084	0.951638	35.5932
3	85576569	L1	85527273	rs7624108	0.948568	35.7236
3	85576569	L1	85625019	rs12632674	0.939997	35.2673
3	86264939	L1	86251252	rs7642170	0.946742	1.89048
3	96596488	ALU	96634765	rs10511158	0.920885	2.08605
3	96596488	ALU	96579088	rs2317930	0.920885	2.08605
3	96596488	ALU	96587933	rs10212325	0.920885	2.08605
3	96596488	ALU	96475906	rs1395773	0.920885	2.08605
3	96596488	ALU	96464374	rs10511157	0.903905	2.08605
3	96596488	ALU	96547411	rs16836157	0.906208	2.15124
3	96596488	ALU	96560537	rs9846289	0.920885	2.08605
3	96596488	ALU	96464538	rs16835021	0.895033	2.15124
3	96596488	ALU	96468112	rs16835075	0.920885	2.08605
3	98375077	ALU	98370840	rs7639655	0.914512	11.2777
3	98375077	ALU	98369696	rs7636521	0.912264	11.2125
3	98375077	ALU	98341984	rs7650163	0.894918	11.4733
3	98375077	ALU	98346506	rs7653204	0.89447	11.734
3	98375077	ALU	98346207	rs6440000	0.89447	11.734
3	103419423	ALU	103379603	rs12491842	0.899906	23.2073
3	103419423	ALU	103440905	rs10511219	0.912338	23.5332
3	103849537	ALU	103831682	rs9883601	0.94762	10.5606
3	103849537	ALU	103845128	rs13077592	0.936577	10.8214
3	103849537	ALU	103870717	rs7625044	0.913186	10.3651
3	103849537	ALU	103846923	rs17534353	0.927201	10.4954
3	105814922	ALU	105808038	rs767151	0.937798	8.40939
3	105814922	ALU	105833043	rs931081	0.928841	8.47458
3	105814922	ALU	105807750	rs767150	0.942209	8.40939
3	107893322	ALU	107865263	rs9822398	0.91519	8.99609
3	107893322	ALU	107890218	rs11928715	0.915894	9.12647
3	107893322	ALU	107926518	rs11924195	0.917586	8.99609
3	107893322	ALU	107890927	rs17829213	0.898711	8.99609
3	107893322	ALU	107895326	rs7632036	0.919322	9.06128
3	107893322	ALU	107877463	rs17232556	0.922041	8.9309
3	107893322	ALU	107939784	rs1034496	0.919322	9.06128
3	107893322	ALU	107895761	rs9840611	0.912935	8.99609
3	107893322	ALU	107909034	rs9841882	0.912615	8.99609
3	107893322	ALU	107868661	rs10514750	0.916604	9.12647
3	107893322	ALU	107877538	rs17232563	0.919322	9.06128
3	107893322	ALU	107890304	rs11917405	0.914937	8.99609
3	107893322	ALU	107886925	rs17232836	0.919847	8.99609
3	107893322	ALU	107869895	rs17232450	0.915689	9.12647
3	110113832	ALU	110108236	rs2712964	0.961052	2.08605
3	110113832	ALU	110109885	rs2712966	0.949915	2.02086
3	110113832	ALU	110132441	rs2048561	0.945734	2.15124
3	110113832	ALU	110133332	rs2669100	0.917064	2.28162
3	110987471	ALU	110988867	rs2220453	0.938019	20.7301
3	110987471	ALU	110957721	rs12636985	0.921986	19.8175
3	110987471	ALU	110989105	rs11715145	0.93824	20.6649
3	110987471	ALU	110976859	rs1489041	0.938019	20.7301
3	110987471	ALU	110966145	rs2069157	0.921986	19.8175
3	111712331	ALU	111706032	rs1282730	0.912725	13.1682
3	112573665	ALU	112567789	rs12233479	0.927893	5.3455
3	113047161	ALU	113057481	rs9844111	0.921158	20.4042
3	115383078	ALU	115386571	rs12488667	0.918611	18.5137
3	118172069	ALU	118156956	rs16828431	0.917348	36.5711
3	118172069	ALU	118175179	rs2970138	0.925911	36.6362
3	118172069	ALU	118165434	rs9834139	0.921963	36.6362
3	118172069	ALU	118159067	rs9830169	0.924499	36.5059
3	118172069	ALU	118162691	rs1374767	0.923465	36.6362
3	118172069	ALU	118161497	rs516560	-0.922902	36.7666
3	121568805	ALU	121520254	rs12491109	0.89522	11.4081
3	123209266	ALU	123212563	rs1055137	0.923709	21.382
3	123209266	ALU	123285856	rs16834431	0.911071	21.3168
3	123209266	ALU	123220264	rs13063194	0.911184	21.4472
3	124568673	ALU	124548599	rs16836078	0.939241	13.2986
3	128076679	ALU	128093434	rs6801556	0.896136	2.02086
3	128076679	ALU	128104562	rs6806480	0.913065	2.08605
3	128076679	ALU	128093165	rs11919523	0.910694	2.02086
3	129136670	ALU	129151170	rs3138360	0.907299	6.38853
3	132577724	ALU	132588834	rs16839757	0.952011	5.73664
3	132577724	ALU	132598678	rs2712304	-0.930086	5.9322
3	132577724	ALU	132577456	rs16839733	0.94083	5.86701
3	137565386	ALU	137570065	rs9868300	0.937901	8.3442
3	145244337	ALU	145254259	rs6796266	0.915441	16.1669
3	145244337	ALU	145217545	rs2375831	0.919738	16.2321
3	145644969	L1	145632299	rs10470458	0.944921	32.7249
3	145644969	L1	145631740	rs1355791	0.950824	32.8553
3	147607836	SVA	147607449	rs11710688	0.94091	25.4237
3	147607836	SVA	147602431	rs10935679	0.942053	25.3585
3	147607836	SVA	147602793	rs11925068	0.942448	25.3585
3	151688088	L1	151702069	rs12497129	0.925303	5.47588
3	151688088	L1	151723023	rs17283290	0.926119	5.54107
3	151748842	ALU	151774902	rs6778782	0.906446	32.9205
3	151748842	ALU	151774572	rs6778268	0.912184	32.9857
3	154966209	ALU	154964669	rs1120841	0.952091	6.38853
3	157962921	ALU	158209485	rs9812307	0.919086	15.4498
3	157962921	ALU	158114482	rs1320239	0.937565	15.3846
3	157962921	ALU	158030382	rs10513526	0.9444	15.515
3	157962921	ALU	158172133	rs12637243	0.929867	15.4498
3	157962921	ALU	158004533	rs17683721	0.941776	15.515
3	158223550	ALU	158204375	rs2196357	0.920667	6.12777
3	158223550	ALU	158256128	rs16829102	0.925588	6.32334
3	158223550	ALU	158243086	rs1595027	0.93096	6.25815
3	162717307	L1	162729979	rs12497312	0.914107	43.2203
3	162717307	L1	162695903	rs1386859	0.91339	43.2203
3	162717307	L1	162659705	rs7640988	0.915472	43.1551
3	165336810	ALU	165403888	rs9852323	0.936732	5.41069
3	165336810	ALU	165339415	rs7620921	0.945351	5.28031
3	165336810	ALU	165332071	rs7650852	0.925788	5.14993
3	169270590	ALU	169250349	rs12494228	0.956166	1.43416
3	169270590	ALU	169216243	rs2421745	0.956166	1.43416
3	169270590	ALU	169230501	rs12485607	0.956166	1.43416
3	169270590	ALU	169281513	rs10513676	0.895155	1.62973
3	169270590	ALU	169242615	rs12485268	0.956166	1.43416
3	173917213	L1	173925594	rs17788364	0.923993	16.4276
3	173917213	L1	173921149	rs9848355	0.923993	16.4276
3	173917213	L1	173921099	rs4404456	0.923746	16.3625
3	173917213	L1	173920165	rs9880810	0.920974	16.2973
3	173917213	L1	173937157	rs17184565	0.921794	16.4928
3	177385388	L1	177350005	rs10513753	0.920049	8.47458
3	177385388	L1	177346889	rs17633881	0.917535	8.40939
3	177385388	L1	177365738	rs6780409	0.937914	8.60495
3	177385388	L1	177349659	rs16828348	0.90771	8.60495
3	178111037	ALU	178115884	rs282863	0.900925	41.9166
3	182298996	ALU	182272284	rs6443813	0.894866	30.8344
3	182298996	ALU	182288686	rs7646521	0.894866	30.8344
3	186957949	ALU	186954324	rs3774268	0.916911	12.4674
3	193354159	L1	193376227	rs9837255	0.93752	43.5463
3	193354159	L1	193399288	rs872663	0.940461	43.7419
3	193354159	L1	193316048	rs12696670	0.938283	43.807
3	193354159	L1	193299631	rs7653046	0.924453	44.5893
3	193354159	L1	193420857	rs7652334	0.921191	43.7419
3	193354159	L1	193334846	rs7646539	0.934104	43.8722
3	193354159	L1	193321173	rs6797738	0.936632	43.6767
3	195029057	SVA	195016326	rs12490658	0.986454	1.23859
3	195029057	SVA	195098532	rs6798243	0.986454	1.23859
3	195829548	SVA	195821666	rs1004992	0.907706	8.53977
3	195829548	SVA	195796908	rs3804141	0.921792	8.27901
3	195829548	SVA	195821441	rs12491771	0.912586	8.21382
4	146790	SVA	142550	rs11735742	0.924165	17.0143
4	146790	SVA	136942	rs4582104	0.896683	17.7314
4	146790	SVA	155713	rs7440274	0.918655	16.9492
4	146790	SVA	143439	rs6599306	0.945025	16.1017
4	2571800	ALU	2734175	rs8426	0.896632	2.86832
4	2571800	ALU	2694081	rs11945928	0.922366	2.86832
4	2571800	ALU	2723869	rs11725776	0.913112	2.9987
4	10632679	L1	10566959	rs4355385	0.943766	6.06258
4	10632679	L1	10566188	rs17382991	0.931743	6.06258
4	18194347	L1	18196147	rs1553461	0.975717	4.30248
4	19222103	ALU	19243841	rs16898145	0.910617	2.21643
4	19222103	ALU	19275426	rs41459346	0.910617	2.21643
4	21534590	ALU	21551799	rs16871370	0.899866	3.65059
4	21534590	ALU	21538844	rs16871336	0.899866	3.65059
4	22043201	ALU	22014635	rs7690771	0.898565	19.5567
4	22043201	ALU	22013294	rs4697259	0.901595	19.6871
4	22043201	ALU	22017218	rs13125327	0.938079	18.1877
4	22043201	ALU	22014324	rs7690339	0.899459	19.6219
4	22043201	ALU	22048637	rs7695992	-0.926334	18.8396
4	22043201	ALU	22044236	rs7657801	-0.897756	20.013
4	22043201	ALU	22013786	rs13140517	0.940397	18.4485
4	28925347	ALU	28924661	rs1402494	0.926511	23.2073
4	28925347	ALU	28921274	rs4692368	0.917416	23.3377
4	29907824	ALU	29903052	rs7442317	0.928106	27.5098	Attention deficit hyperactivity disorder motor coordination	21473668
4	29907824	ALU	29907209	rs7690092	0.917234	27.575
4	29907824	ALU	29903074	rs16882428	0.926565	27.5098
4	30892075	ALU	30897052	rs6817713	0.932863	16.884
4	30892075	ALU	30890342	rs11724560	0.938004	17.0143
4	31444947	ALU	31457040	rs10017048	0.927073	5.54107
4	31591473	ALU	31642730	rs16885495	0.918743	5.41069
4	31591473	ALU	31597504	rs1870016	0.907049	5.41069
4	31841416	ALU	31867124	rs1523146	-0.923551	45.2412
4	31841416	ALU	31790458	rs6857059	-0.930077	45.1108
4	31841416	ALU	31790180	rs6856041	-0.920613	45.6323
4	31841416	ALU	31855487	rs6554033	-0.913938	45.2412
4	31841416	ALU	31849223	rs7658061	-0.924361	45.176
4	33256263	L1	33261196	rs6854465	0.943605	1.95567
4	33256263	L1	33263149	rs6531505	0.943605	1.95567
4	36325193	ALU	36337434	rs13129845	0.917229	30.1173
4	36325193	ALU	36339142	rs13133198	0.907985	29.661
4	37358797	ALU	37340671	rs10001618	0.929237	1.36897
4	40881205	ALU	40873745	rs4861321	0.925086	22.9465
4	41920814	ALU	41934586	rs867015	0.913168	4.95437
4	54415647	ALU	54414029	rs6812927	0.933436	29.9218
4	57258155	ALU	57339031	rs17086804	0.915239	6.71447
4	57258155	ALU	57261234	rs3733326	0.91307	6.77966
4	57258155	ALU	57356154	rs12649799	0.90206	6.64928
4	57497053	L1	57498609	rs12331468	0.905736	21.5776
4	58917515	L1	58908653	rs1948974	0.951475	22.6206
4	58917515	L1	58934152	rs2611193	-0.90115	23.2725
4	60979558	L1	60962421	rs1372206	-0.896833	6.19296
4	60979558	L1	60939700	rs6833268	-0.937631	5.67145
4	60979558	L1	60940192	rs1441320	-0.94534	5.60626
4	61055987	ALU	61073761	rs17291245	0.912495	2.80313
4	61055987	ALU	61073783	rs12640423	0.927745	2.73794
4	61055987	ALU	60991586	rs17291148	0.928066	2.93351
4	61055987	ALU	61030085	rs17291210	0.938697	2.86832
4	61055987	ALU	61006456	rs17219038	0.938697	2.86832
4	61055987	ALU	61081715	rs17219114	0.927745	2.73794
4	64563171	ALU	64537827	rs6811506	0.911256	28.5528
4	64563171	ALU	64515667	rs921906	-0.913122	28.7484
4	64563171	ALU	64629807	rs17635163	0.895472	27.9661
4	64726919	ALU	64546627	rs17084079	0.952048	3.32464
4	64726919	ALU	64540422	rs1456858	-0.945334	3.45502
4	64726919	ALU	64538230	rs1379161	-0.92362	3.38983
4	64726919	ALU	64518922	rs921901	-0.942586	3.38983
4	64726919	ALU	64521011	rs13118717	-0.942586	3.38983
4	64726919	ALU	64546357	rs17084073	0.942758	3.25945
4	64726919	ALU	64534677	rs1961776	-0.952048	3.32464
4	64726919	ALU	64612528	rs7659548	-0.952048	3.32464
4	64726919	ALU	64538998	rs1456853	-0.942586	3.38983
4	64726919	ALU	64540185	rs1456857	-0.952048	3.32464
4	64726919	ALU	64608871	rs10517869	0.952048	3.32464
4	64726919	ALU	64519364	rs4241644	-0.952048	3.32464
4	64726919	ALU	64591275	rs17084161	0.952044	3.32898
4	64726919	ALU	64618200	rs17084210	0.952048	3.32464
4	64726919	ALU	64521030	rs12511250	-0.942586	3.38983
4	64726919	ALU	64519159	rs7438494	-0.945894	3.38983
4	66738383	ALU	66763742	rs7690714	-0.897815	7.56193
4	66809071	L1	66819290	rs41354045	0.928701	22.6206
4	66809071	L1	66884210	rs7672905	0.917703	23.1421
4	66809071	L1	66836764	rs41487350	0.919721	22.9465
4	66809071	L1	66844513	rs6551987	0.924401	22.5554
4	66809071	L1	66817304	rs6831113	0.923846	22.6858
4	68944780	ALU	68949916	rs4860900	0.896273	44.8501
4	68944780	ALU	68976217	rs6810773	0.895159	44.7849
4	69615426	ALU	69694824	rs7673996	0.901964	1.7601
4	69991605	L1	69642889	rs2331439	0.912551	10.4954
4	69991605	L1	69642621	rs9329034	0.89476	10.691
4	69991605	L1	69685853	rs835316	-0.907586	10.8214
4	69991605	L1	69655555	rs1513559	0.910044	10.7562
4	69991605	L1	69642799	rs2331438	0.916152	10.6258
4	69991605	L1	69723767	rs6600854	0.941548	10.1043
4	69991605	L1	69659738	rs10023464	0.916152	10.6258
4	71093301	L1	71116623	rs41523244	0.935903	13.2334
4	71093301	L1	71116260	rs41508150	0.94592	13.103
4	71093301	L1	71113633	rs10518071	0.945701	13.103
4	71093301	L1	71063964	rs2306445	0.956824	12.9726
4	71093301	L1	71115332	rs3822164	0.94857	13.1682
4	71093301	L1	71054211	rs17148328	0.949855	13.0378
4	71093301	L1	71097921	rs1514405	0.954056	13.0378
4	74430417	ALU	74423639	rs16849582	0.933777	1.56454
4	74430417	ALU	74394403	rs6856952	0.951811	1.62973
4	74430417	ALU	74394005	rs41438047	0.900267	1.36897
4	74430417	ALU	74391633	rs6815239	0.951811	1.62973
4	76993810	ALU	76996381	rs9998233	0.963328	8.67014
4	76993810	ALU	76992740	rs13106039	0.950923	8.60495
4	76993810	ALU	76995330	rs7685390	0.962099	8.73533
4	76993810	ALU	76991897	rs7693606	0.959332	8.73533
4	76993810	ALU	76994633	rs6532168	0.963328	8.67014
4	76993810	ALU	76995035	rs6532169	0.963328	8.67014
4	76993810	ALU	76989180	rs12509996	0.963328	8.67014
4	77023809	ALU	77020837	rs10015467	0.910374	17.0143
4	77023809	ALU	77031667	rs4339237	0.901163	16.6884
4	79289435	ALU	79288694	rs11934555	0.929091	10.8866
4	79289435	ALU	79285399	rs17003161	0.931665	10.9518
4	79289435	ALU	79290689	rs1563259	0.931665	10.9518
4	79322970	ALU	79304598	rs17003174	0.934469	26.9883
4	79322970	ALU	79297747	rs7671858	0.934799	26.7927
4	80768542	L1	80788782	rs4690123	-0.912002	13.7549
4	80768542	L1	80758914	rs7680943	0.965253	12.8422
4	80768542	L1	80776193	rs4393949	-0.914639	13.6897
4	86099305	ALU	86105252	rs6821796	0.912477	30.3781
4	86099305	ALU	86105421	rs7437330	0.90704	30.0522
4	86607957	L1	86665099	rs2601857	-0.956207	5.86701
4	86607957	L1	86667613	rs7696560	0.956207	5.86701
4	102041736	ALU	102073834	rs13102391	0.899025	12.5163
4	103133357	ALU	103125220	rs13435395	0.905644	30.0522
4	103343753	L1	103327503	rs11097777	0.926722	28.8787
4	103343753	L1	103327149	rs12508086	0.931367	29.0743
4	103343753	L1	103281890	rs6856314	0.906455	29.0743
4	104214687	L1	104215706	rs11725732	0.961568	17.2751
4	104214687	L1	104193103	rs1607093	0.963518	17.2099
4	104214687	L1	104209286	rs1516736	0.937165	17.7966
4	108381894	ALU	108455721	rs17037832	0.897265	3.38983
4	112628974	L1	112709045	rs1903403	0.939806	30.1173
4	112628974	L1	112611006	rs2218817	0.952795	30.3781
4	112628974	L1	112611750	rs10034228	0.952795	30.3781	Myopia (pathological)	21505071
4	112628974	L1	112684751	rs4440293	0.945439	29.9218
4	112628974	L1	112708803	rs6837348	0.927314	29.661
4	112628974	L1	112652451	rs12499915	0.950974	30.5085
4	112628974	L1	112702635	rs1585471	0.94676	29.987	Myopia (pathological)	21505071
4	114018250	ALU	114021169	rs313950	0.934464	42.5033
4	114018250	ALU	114022002	rs7660069	0.934117	42.5033
4	114018250	ALU	114018085	rs6837705	0.908183	40.678
4	114018250	ALU	114021870	rs2101318	0.935657	42.5684
4	114422448	ALU	114393844	rs17629820	0.89837	4.43286
4	114422448	ALU	114432254	rs17630012	0.89837	4.43286
4	115132695	L1	115193358	rs13144114	0.919772	46.7405
4	115132695	L1	115134156	rs7679767	0.928054	46.4146
4	115132695	L1	115132188	rs12511093	0.929612	46.545
4	115132695	L1	115158690	rs13435251	0.924362	46.4798
4	115132695	L1	115189821	rs10019345	0.913157	47.5228
4	115132695	L1	115191109	rs13129351	0.895346	48.1095
4	118765255	L1	118762762	rs7670282	0.950237	11.9296
4	118765255	L1	118743452	rs17866061	0.925185	11.734
4	118765255	L1	118766190	rs4580717	0.947135	11.8644
4	118765255	L1	118722675	rs17867569	0.915864	11.4733
4	118765255	L1	118748422	rs17515130	0.932511	11.7493
4	118765255	L1	118723245	rs11562874	0.899373	11.3429
4	118765255	L1	118732585	rs1380374	0.90687	11.5385
4	118765255	L1	118726789	rs17863022	0.919022	11.4081
4	118765255	L1	118760415	rs6838795	0.946233	11.9948
4	118765255	L1	118727017	rs17863937	0.919022	11.4081
4	120717530	L1	120709294	rs4456943	0.905881	13.5593
4	120720087	ALU	120796356	rs10003763	0.931689	1.62973
4	124947214	ALU	124951249	rs4301131	0.924111	33.3768
4	124947214	ALU	124943062	rs1607500	0.921794	33.1812
4	124947214	ALU	124938502	rs13145600	0.921729	33.2464
4	124947214	ALU	124938608	rs13145840	0.921054	33.3116
4	124967839	ALU	124977314	rs17007781	0.943565	5.21512
4	124967839	ALU	124977734	rs1028198	0.93429	5.28031
4	124967839	ALU	124970239	rs17007771	0.953792	5.3455
4	125551832	ALU	125592440	rs3733472	0.899928	6.32334
4	128958992	ALU	128497363	rs17012525	0.897913	1.49935
4	128958992	ALU	128751601	rs10493148	0.897913	1.49935
4	128958992	ALU	128727818	rs1380155	0.897913	1.49935
4	128958992	ALU	128668850	rs1824332	0.897913	1.49935
4	128958992	ALU	128852057	rs17012788	0.897913	1.49935
4	129207236	ALU	129200519	rs7677888	0.920847	20.1434
4	132287464	ALU	132330747	rs11945624	0.932428	2.93351
4	132287464	ALU	132268629	rs11931096	0.947251	2.86832
4	132287464	ALU	132284073	rs1343670	0.96576	2.93351
4	132287464	ALU	132237873	rs10005249	0.935666	2.86832
4	132287464	ALU	132230540	rs12641430	0.899561	2.80313
4	133117837	ALU	133162981	rs1499340	0.911784	35.2673
4	133117837	ALU	133159771	rs11723075	0.913779	35.2021
4	133790088	ALU	133892358	rs7670796	0.980877	1.04302
4	133790088	ALU	133875027	rs17017833	0.980877	1.04302
4	133790088	ALU	133774953	rs17016280	0.914487	1.10821
4	133790088	ALU	133772091	rs17016211	0.923548	1.1734
4	133790088	ALU	133805898	rs1839086	0.980877	1.04302
4	133790088	ALU	133842148	rs1004830	0.980877	1.04302
4	133790088	ALU	133914647	rs3890809	0.980877	1.04302
4	133790088	ALU	133907452	rs1374951	0.980877	1.04302
4	133790088	ALU	133879686	rs17017874	0.980877	1.04302
4	133811616	ALU	133892358	rs7670796	0.941282	1.04302
4	133811616	ALU	133805898	rs1839086	0.941282	1.04302
4	133811616	ALU	133875027	rs17017833	0.941282	1.04302
4	133811616	ALU	133842148	rs1004830	0.941282	1.04302
4	133811616	ALU	133914647	rs3890809	0.941282	1.04302
4	133811616	ALU	133907452	rs1374951	0.941282	1.04302
4	133811616	ALU	133879686	rs17017874	0.941282	1.04302
4	134488132	ALU	134495046	rs10027157	0.914012	12.3859
4	134596423	L1	134579018	rs1567175	0.932868	37.3533
4	134596423	L1	134604123	rs1395762	0.940345	37.2881
4	134596423	L1	134599777	rs2713265	0.939319	37.4837
4	134596423	L1	134579295	rs1567174	0.936165	37.4837
4	134596423	L1	134605582	rs2420837	0.940547	37.3533
4	134596423	L1	134578828	rs1567176	0.931703	37.5489
4	134922347	ALU	134997293	rs17542701	0.933942	20.9909
4	134922347	ALU	134868541	rs4078305	0.90251	20.5346
4	134922347	ALU	134998339	rs17620227	0.930132	20.9909
4	134922347	ALU	134924034	rs17541447	0.950472	21.1213
4	136727573	ALU	136731893	rs12507185	0.922172	7.10561
4	138177325	L1	138174442	rs11947570	0.946256	48.6962
4	138177325	L1	138174833	rs6535205	0.899077	48.5007
4	138177325	L1	138177852	rs1425986	0.949047	48.3051
4	138298990	ALU	138288890	rs1425967	0.927151	47.2621
4	138298990	ALU	138306837	rs1365147	0.923701	47.1969
4	138298990	ALU	138291784	rs7673749	0.921011	47.588
4	138298990	ALU	138313566	rs1426003	0.927151	47.2621
4	138298990	ALU	138294735	rs2162202	0.923123	47.0665
4	138298990	ALU	138288819	rs1425968	0.925431	47.1969
4	147225297	L1	147221103	rs2101345	0.903102	32.2686
4	147225297	L1	147231187	rs13147611	0.906642	32.2034
4	150245257	ALU	150217643	rs725653	0.913369	25.4237
4	150245257	ALU	150225278	rs17686333	0.913369	25.4237
4	150245257	ALU	150218776	rs34635494	0.902751	25.4237
4	152732801	L1	152744583	rs17027878	0.956453	7.1708
4	157571985	ALU	157568422	rs17035022	0.949188	3.71578
4	158907272	L1	158882623	rs982239	-0.951394	26.2712
4	158907272	L1	158849824	rs1349100	-0.929564	26.5971
4	158907272	L1	158851550	rs1448443	-0.921007	26.7927
4	158907272	L1	158917924	rs10857307	0.952588	26.2712
4	158907272	L1	158906656	rs17036918	0.95323	26.3364
4	158907272	L1	158917997	rs10857308	0.95323	26.3364
4	158907272	L1	159071004	rs4398571	0.903197	26.7275
4	158907272	L1	158842148	rs1375138	-0.92306	26.7275
4	158907272	L1	158918894	rs4691449	0.949778	26.206
4	158907272	L1	158883296	rs964237	-0.953017	26.4016
4	160626037	ALU	160591060	rs9985638	0.906521	11.1473
4	160626037	ALU	160630206	rs17038704	0.922685	11.0821
4	160719947	ALU	160754612	rs1995992	0.951412	1.62973
4	161692526	ALU	161705136	rs3846259	0.910517	8.53977
4	162356658	ALU	162320246	rs17397014	0.916777	11.9948
4	162356658	ALU	162348909	rs17397608	0.926422	11.9296
4	162451667	L1	162477082	rs4501178	0.954489	15.9713
4	166630081	ALU	166656821	rs2714814	-0.924031	6.91004
4	166630081	ALU	166655810	rs2714813	-0.924031	6.91004
4	166630081	ALU	166655729	rs2611228	-0.924031	6.91004
4	174044215	ALU	174050939	rs12503907	0.914232	49.2177
4	174044215	ALU	174043223	rs11728729	0.918125	48.957
4	175534292	ALU	175535408	rs12505186	0.919257	42.2425
4	177288439	ALU	177250491	rs17629999	0.910242	9.71317
4	177288439	ALU	177239322	rs17680943	0.910242	9.71317
4	180698472	ALU	180715058	rs17068194	0.900888	7.7575
4	180698472	ALU	180700264	rs1017710	-0.934669	7.62712
4	181503027	ALU	181508681	rs1013729	0.897552	31.4863
4	185651665	ALU	185641998	rs7668009	0.914363	12.5163
4	185651665	ALU	185650941	rs7667409	0.914363	12.5163
4	185651665	ALU	185636096	rs12498890	0.913095	12.5163
4	185651665	ALU	185640057	rs1401358	0.909553	12.5163
4	185651665	ALU	185639961	rs6833858	0.908885	12.5815
4	185651665	ALU	185634144	rs4616798	0.910819	12.5815
4	185651665	ALU	185635249	rs7678900	0.914363	12.5163
4	185651665	ALU	185624220	rs4610378	0.914363	12.5163
4	185651665	ALU	185609576	rs2141258	-0.910722	12.5815
4	185651665	ALU	185609463	rs2141257	0.914363	12.5163
4	185651665	ALU	185649827	rs6817521	0.914363	12.5163
4	185651665	ALU	185649878	rs6843185	0.912031	12.4511
4	185875957	ALU	185875614	rs11734892	0.920409	13.9505
4	188734564	ALU	188733986	rs11939975	0.922304	6.32334
5	3666567	ALU	3671006	rs1502644	-0.936671	4.88918
5	3666567	ALU	3659906	rs7341158	0.900877	5.08475
5	3666567	ALU	3670636	rs6867973	-0.936671	4.88918
5	3666567	ALU	3670728	rs10035726	0.936671	4.88918
5	5279782	ALU	5282051	rs16875221	0.920017	8.40939
5	6218088	ALU	6216951	rs4702318	0.909556	35.1369
5	6218088	ALU	6218907	rs7726513	0.913663	34.9413
5	6218088	ALU	6245443	rs1026430	0.908324	35.3977
5	6218088	ALU	6225378	rs6885691	0.902208	34.9413
5	6218088	ALU	6218920	rs7726521	0.913418	34.8761
5	7846040	ALU	7847301	rs1108209	0.918858	33.0508
5	8749515	L1	8761862	rs156450	0.897105	48.3703
5	8749515	L1	8766069	rs274643	0.901525	48.5658
5	11162840	ALU	11170164	rs16901340	0.923781	2.02086
5	11162840	ALU	11170284	rs16901341	0.923781	2.02086
5	13528361	ALU	13532695	rs11743013	0.920665	6.71447
5	14685927	ALU	14697914	rs39609	0.915232	4.36767
5	16391793	ALU	16372052	rs16868519	0.930866	12.3859
5	16391793	ALU	16408984	rs12516809	0.930866	12.3859
5	16391793	ALU	16381517	rs3907223	0.930866	12.3859
5	16464296	L1	16426585	rs3849099	0.947709	2.08605
5	18570156	ALU	18564331	rs6891237	0.899317	44.4589
5	19326404	ALU	19337748	rs2063563	0.920068	14.8631
5	19326404	ALU	19392256	rs2942331	-0.914626	14.9283
5	21207714	L1	21185873	rs159212	0.933798	30.2477
5	21207714	L1	21209128	rs172433	0.929848	29.987
5	21207714	L1	21168358	rs16888991	0.932021	29.987
5	24150529	ALU	24150413	rs7718813	0.894939	6.84485
5	24150529	ALU	24176857	rs41453846	0.89736	6.84485
5	24150529	ALU	24199712	rs10942029	0.901345	6.84485
5	26335677	ALU	26293800	rs9293230	0.969023	1.1734
5	26335677	ALU	26331792	rs12514090	0.969023	1.1734
5	26335677	ALU	26321661	rs2036010	0.969023	1.1734
5	30620367	ALU	30629801	rs6877269	-0.901339	4.04172
5	32925647	ALU	32917479	rs1494647	0.923702	10.6258
5	32925647	ALU	32917371	rs7714330	0.923702	10.6258
5	32925647	ALU	32917517	rs1494648	0.923702	10.6258
5	32925647	ALU	32928315	rs16890519	0.923702	10.6258
5	32925647	ALU	32917104	rs16890496	0.923702	10.6258
5	32925647	ALU	32913151	rs7703172	0.900671	10.7562
5	34459556	ALU	34467674	rs6451123	-0.913138	37.7445
5	34459556	ALU	34453848	rs2892575	0.914942	37.6141
5	36792621	ALU	36787878	rs12656269	0.921966	18.1226
5	40041336	L1	39906115	rs538752	0.955999	5.08475
5	40041336	L1	39979172	rs10053502	0.949551	5.14993	Myopia (pathological)	23049088
5	40041336	L1	40085952	rs13354441	0.942243	4.95437
5	40041336	L1	39869265	rs537289	0.92968	5.3455
5	40041336	L1	39896417	rs549478	0.941815	5.01956
5	40041336	L1	39918453	rs696770	0.951231	5.21512
5	40041336	L1	40038477	rs4370315	0.955614	5.01956
5	40041336	L1	40138069	rs4403223	0.908037	4.95437
5	41602028	L1	41545886	rs6895481	-0.96245	7.7575
5	42666282	ALU	42623945	rs7727694	0.902521	7.69231
5	42666282	ALU	42666898	rs7731163	0.940396	7.1708
5	45724110	ALU	45766853	rs1819031	0.941785	4.10691
5	45724110	ALU	45740067	rs10512877	0.941785	4.10691
5	45724110	ALU	45647622	rs10805696	0.941785	4.10691
5	45724110	ALU	45579793	rs4866976	0.941785	4.10691
5	45724110	ALU	45630390	rs16902191	0.941785	4.10691
5	45724110	ALU	45676997	rs16902213	0.941785	4.10691
5	55287417	ALU	55249208	rs7731414	0.925372	1.30378
5	55287417	ALU	55265289	rs3729959	0.92915	1.1734
5	57392443	ALU	57401646	rs12055201	0.913675	13.6245
5	57392443	ALU	57389841	rs10940595	0.904826	13.6897
5	57716226	ALU	57715512	rs10513146	0.933257	14.472
5	57716226	ALU	57691003	rs17709103	0.932761	14.472
5	57716226	ALU	57698294	rs905199	0.908218	15.1239
5	57716226	ALU	57655814	rs27840	-0.932761	14.472
5	57716226	ALU	57694684	rs11745076	0.928544	14.472
5	57716226	ALU	57697579	rs11742895	0.929019	14.472
5	59949687	ALU	59981564	rs2045355	0.896338	1.36897
5	59949687	ALU	59989842	rs16878315	0.896338	1.36897
5	59949687	ALU	59993291	rs2124751	0.896338	1.36897
5	61635351	ALU	61626262	rs264530	-0.928208	41.395
5	61635351	ALU	61622190	rs9291758	-0.925681	41.5254
5	61635351	ALU	61830439	rs6881888	-0.894518	41.4602
5	61635351	ALU	61612107	rs12515967	-0.924473	41.5906
5	61635351	ALU	61657957	rs247270	0.896499	41.4491
5	61635351	ALU	61726099	rs247244	0.894781	41.395
5	61857103	ALU	61773813	rs1301064	0.911861	48.8918
5	61857103	ALU	61784389	rs26642	0.915367	48.6962
5	61857103	ALU	61891622	rs1477358	0.894507	49.4785
5	61857103	ALU	61746142	rs247237	0.896077	47.6532
5	61857103	ALU	61871009	rs10058598	0.911921	48.6962
5	68263461	L1	68244978	rs10940186	0.941608	34.2243
5	68263461	L1	68245290	rs10056163	0.941608	34.2243
5	68263461	L1	68245920	rs10071585	0.936805	34.1591
5	68263461	L1	68263602	rs6414814	0.954211	34.485
5	71635534	ALU	71643215	rs16877766	0.940028	3.25945
5	71635534	ALU	71578759	rs16877172	0.950234	3.19426
5	71635534	ALU	71569325	rs7722971	0.950234	3.19426
5	71635534	ALU	71581304	rs12186599	0.940028	3.25945
5	71635534	ALU	71599205	rs961466	0.911292	3.25945
5	72333149	ALU	72358254	rs3864261	0.928083	13.4941
5	72333149	ALU	72205439	rs268791	0.905636	13.5593
5	72333149	ALU	72362289	rs1392412	0.922537	13.4289
5	73145911	ALU	73148073	rs9637819	0.896228	6.71447
5	75874711	ALU	75853526	rs3912001	0.914868	3.84615
5	75874711	ALU	75904300	rs3797388	0.929297	3.97653
5	75874711	ALU	75857860	rs17680732	0.932471	3.84615
5	83127431	ALU	83122663	rs11745425	0.923848	16.7536
5	83127431	ALU	83115847	rs4349696	0.901953	17.4055
5	84516076	ALU	84537043	rs4583922	0.910096	12.1252
5	87399812	ALU	87435486	rs10514297	0.93107	19.4915
5	87399812	ALU	87397560	rs6877822	0.904803	20.7953
5	87399812	ALU	87385664	rs10037952	0.914322	19.3611
5	87399812	ALU	87399002	rs10079980	0.936957	19.5567
5	87399812	ALU	87397663	rs6878137	0.907756	20.8605
5	87399812	ALU	87434077	rs1816740	0.903747	20.7301
5	87399812	ALU	87354220	rs10070939	0.895753	19.6219
5	87399812	ALU	87394292	rs2217250	0.904691	20.9257
5	91031017	ALU	91002428	rs331386	0.90897	2.21643
5	91031017	ALU	90996643	rs331383	0.90897	2.21643
5	102548310	ALU	102528843	rs17155136	0.923385	2.08605
5	102548310	ALU	102500862	rs17155104	0.923385	2.08605
5	102548310	ALU	102653065	rs17155221	0.894587	2.21643
5	102548310	ALU	102566438	rs17155168	0.894587	2.21643
5	104650862	ALU	104703814	rs505298	-0.925076	5.9322
5	104650862	ALU	104665365	rs249387	0.925076	5.9322
5	104650862	ALU	104637879	rs7728941	0.925076	5.9322
5	104650862	ALU	104626592	rs657115	0.920164	5.86701
5	104650862	ALU	104720555	rs12653326	-0.925076	5.9322
5	104650862	ALU	104625130	rs544338	0.919129	5.86701
5	104650862	ALU	104657556	rs652575	0.925076	5.9322
5	104650862	ALU	104622676	rs6886089	0.925076	5.9322
5	109050993	ALU	109059833	rs13172735	0.924281	14.8631
5	109050993	ALU	109036066	rs4388249	0.922276	15.0587	Schizophrenia	25056061
5	109050993	ALU	109117171	rs13189822	0.907108	15.0587
5	109050993	ALU	109118204	rs13157374	0.903118	15.189
5	109050993	ALU	109084807	rs2300999	0.91436	15.1239
5	109245949	ALU	109242728	rs13172706	0.912038	2.28162
5	109245949	ALU	109239057	rs36834	0.912038	2.28162
5	109245949	ALU	109242555	rs13190194	0.912038	2.28162
5	109245949	ALU	109241471	rs36829	0.899573	2.15124
5	111658683	ALU	111659215	rs12514546	0.926365	12.2555
5	114355265	ALU	114284436	rs988700	0.904411	21.6428
5	114355265	ALU	114239214	rs4705688	0.901059	21.7731
5	114355265	ALU	114373300	rs7708819	0.900305	22.751
5	114355265	ALU	114226623	rs10051230	0.900967	21.9035
5	114355265	ALU	114383501	rs10055057	0.909069	22.4902
5	114355265	ALU	114324590	rs1453026	0.91548	21.9687
5	114355265	ALU	114248387	rs10478203	0.901032	21.7731
5	116744641	ALU	116734180	rs17141699	0.914733	5.14993
5	116744641	ALU	116741277	rs17839480	0.919053	5.14993
5	116763087	ALU	116773766	rs2624559	0.922062	4.43286
5	116763087	ALU	116776064	rs2560524	0.910565	4.49804
5	116763087	ALU	116755696	rs2624546	0.915019	4.36767
5	116763087	ALU	116753171	rs2624555	0.899924	4.43286
5	116763087	ALU	116746532	rs2624448	0.922062	4.43286
5	116763087	ALU	116729543	rs2624491	0.922062	4.43286
5	122976152	ALU	122893560	rs10519732	0.911586	6.19296
5	122976152	ALU	122841131	rs4836020	0.94599	5.73664
5	122976152	ALU	122949592	rs12657511	0.95737	5.86701
5	123880555	ALU	123899078	rs11958121	0.935229	5.01956
5	123886821	ALU	123869860	rs10042251	0.920306	3.25945
5	124155332	L1	124196772	rs17152135	0.943175	3.12907
5	128314858	ALU	128317267	rs17617241	0.946436	28.4876
5	128314858	ALU	128327584	rs17617329	0.895497	28.1414
5	132934089	L1	132956258	rs386297	0.948391	9.25684
5	132934089	L1	132928148	rs372289	0.969508	8.99609
5	136059712	ALU	136063182	rs12513842	0.913047	19.2308
5	139595137	ALU	139602394	rs1368375	0.908699	21.5776
5	139595137	ALU	139577219	rs2436399	-0.910116	21.7731
5	139595137	ALU	139618953	rs17286641	0.910163	21.7731
5	139595137	ALU	139618085	rs2009997	0.903432	21.5124
5	140712966	ALU	140691910	rs12519400	0.953975	4.49804
5	143300124	ALU	143302700	rs315174	0.948574	7.56193
5	143300124	ALU	143298046	rs456304	0.90493	7.95306
5	143300124	ALU	143277401	rs6893166	0.943389	7.49674
5	144330995	L1	144334755	rs11741041	0.951723	13.4289
5	144330995	L1	144145200	rs193732	-0.898257	13.8853
5	144330995	L1	144339411	rs917378	0.943351	13.6245
5	144330995	L1	144333931	rs12657415	0.95702	13.5593
5	144330995	L1	144211951	rs950032	0.900923	13.9505
5	144330995	L1	144153284	rs247564	-0.895682	13.9505
5	146369613	ALU	146398957	rs12514241	0.895534	40.678
5	146369613	ALU	146397071	rs13169720	0.896193	40.6128
5	146369613	ALU	146400490	rs10056782	0.894479	40.6128
5	148096770	ALU	148109960	rs13176278	0.930453	26.3364
5	152529723	ALU	152549119	rs10515686	0.90791	40.0913
5	152529723	ALU	152589596	rs2045735	0.89615	39.5698
5	152529723	ALU	152516889	rs753768	0.912001	39.9609
5	152529723	ALU	152576097	rs1862318	0.90791	40.0913
5	152529723	ALU	152516088	rs10044974	0.912001	39.9609
5	153300509	ALU	153338310	rs1898661	0.938143	2.73794
5	155334090	L1	155338081	rs11960137	0.930496	12.3207
5	160435665	L1	160450185	rs11739699	0.947551	28.618
5	160435665	L1	160411895	rs11738976	0.947718	28.5528
5	160435665	L1	160448976	rs17503515	0.949919	28.618
5	160435665	L1	160416534	rs2421858	0.948729	28.5528
5	160617299	ALU	160620778	rs2035228	0.936125	5.67145
5	164495144	L1	164494417	rs17072233	0.948934	11.0821
5	164495144	L1	164508295	rs17072530	0.932986	11.2125
6	2290015	ALU	2232808	rs1196388	0.937805	1.04302
6	5525476	ALU	5506841	rs17140654	0.902205	11.1473
6	5525476	ALU	5520850	rs6910841	0.93309	11.2125
6	11051765	ALU	11026999	rs10498676	0.898285	18.1877
6	11051765	ALU	11003144	rs17764592	0.895571	18.0574
6	11051765	ALU	11002783	rs3798710	0.898721	18.1226
6	11051765	ALU	11042165	rs9468304	0.903023	17.8618
6	11051765	ALU	11033164	rs3778166	0.897664	17.9922
6	12102168	ALU	12160547	rs3777754	0.944053	4.88918
6	12102168	ALU	12089946	rs6940075	0.937026	4.7588
6	13459578	ALU	13457789	rs9357738	0.951432	14.9935
6	13459578	ALU	13464827	rs13196546	0.951205	14.9283
6	16950957	L1	16934044	rs927364	0.905649	32.9205
6	16950957	L1	16962713	rs6903672	0.946584	33.116
6	16950957	L1	16946345	rs1570241	0.931947	33.5072
6	16950957	L1	16940631	rs11965477	0.927777	33.442
6	16950957	L1	16940672	rs9885976	0.933958	33.5072
6	17416385	ALU	17415517	rs7748921	0.929687	29.7914
6	17416385	ALU	17411585	rs9477420	0.924062	29.987
6	18346386	ALU	18342134	rs6459612	0.915689	25.163
6	18346386	ALU	18342505	rs7741553	0.916818	25.0326
6	19236516	ALU	19230196	rs2842438	0.894934	5.60626
6	27240360	ALU	27229561	rs11758636	0.915311	5.47588
6	29699553	SVA	30000687	rs16896923	0.895659	4.69361
6	29699553	SVA	29739000	rs3888722	0.895659	4.69361
6	29699553	SVA	29623594	rs29254	0.909247	4.56323
6	29699553	SVA	29611229	rs29233	0.909247	4.56323
6	29699553	SVA	29645989	rs4085262	0.909247	4.56323
6	29699553	SVA	29762178	rs16895757	0.895659	4.69361
6	29699553	SVA	30026290	rs10484549	0.895659	4.69361
6	29818873	ALU	29828660	rs2523822	0.927389	30.2477	Drug-induced liver injury (amoxicillin-clavulanate)	21570397
6	29892861	ALU	29913298	rs1061235	0.931906	3.84615	Adverse response to carbamapezine	21428769
6	30221986	ALU	30270270	rs7770049	0.953055	1.89048
6	31250242	ALU	31242959	rs2844615	0.938353	8.73533
6	31250242	ALU	31272980	rs396038	0.938353	8.73533
6	31250242	ALU	31265554	rs2524115	0.935949	8.67014
6	31250242	ALU	31230667	rs2524118	0.913321	8.40939
6	31250242	ALU	31264912	rs2524132	0.938353	8.73533
6	31250242	ALU	31277686	rs1634788	0.914721	9.12073
6	31250242	ALU	31253928	rs2853934	0.934973	8.67014
6	31250242	ALU	31255500	rs2524051	0.938353	8.73533
6	31250242	ALU	31245573	rs2853948	0.938353	8.73533
6	31279370	SVA	31273030	rs7760988	0.950111	7.49674
6	31279370	SVA	31280823	rs16867947	0.908942	8.95225
6	31279370	SVA	31272463	rs9368678	0.950111	7.49674
6	31439001	ALU	31436639	rs2244579	0.895407	22.8162
6	33030353	SVA	33040835	rs9348904	0.926389	18.6031
6	33030353	SVA	33036999	rs1042190	0.913799	17.6662
6	33030353	SVA	33033022	rs3077	0.944011	18.5789	Hepatitis B (viral clearance),Chronic hepatitis B infection,Hepatitis B	22737229;23760081;21750111
6	36554513	ALU	36558964	rs9394363	0.90156	26.1408
6	36554513	ALU	36557976	rs1812018	0.902521	26.9883
6	36554513	ALU	36557683	rs9357219	0.907915	26.7275
6	40170280	ALU	40163105	rs7765472	0.898747	22.8814
6	44798617	ALU	45164355	rs927657	0.905531	1.04302
6	45260480	ALU	45350107	rs4510673	-0.91053	40.5476
6	45260480	ALU	45244415	rs10948222	0.919224	40.9387	Height	23563607
6	45260480	ALU	45319876	rs6934594	-0.917918	41.0039
6	45260480	ALU	45274021	rs9369558	0.911218	40.7311
6	45260480	ALU	45043352	rs6899845	0.90455	41.5254
6	45260480	ALU	45004028	rs1329713	0.903086	41.4602
6	51929673	ALU	51943953	rs16882077	0.916847	23.0117
6	51929673	ALU	51895712	rs13195344	0.903723	23.7288
6	52537129	ALU	52548768	rs41503153	0.94242	6.32334
6	52672604	ALU	52689508	rs6415165	-0.911439	4.62842
6	52672604	ALU	52646969	rs2608658	0.913408	4.56323
6	52672604	ALU	52737093	rs7775877	0.906518	4.62842
6	52672604	ALU	52715510	rs7773321	0.898496	4.69361
6	52672604	ALU	52714573	rs7747555	-0.906518	4.62842
6	52672604	ALU	52698340	rs7745053	0.913408	4.56323
6	52712718	ALU	52689508	rs6415165	-0.948389	4.62842
6	52712718	ALU	52646969	rs2608658	0.960825	4.56323
6	52712718	ALU	52737093	rs7775877	0.953577	4.62842
6	52712718	ALU	52715510	rs7773321	0.950346	4.69361
6	52712718	ALU	52714573	rs7747555	-0.953577	4.62842
6	52712718	ALU	52698340	rs7745053	0.960825	4.56323
6	53167467	ALU	53176537	rs1429144	0.910743	8.08344
6	53167467	ALU	53159576	rs2294859	0.908365	8.01825
6	53648745	ALU	53604737	rs13195168	-0.895439	41.0691
6	53648745	ALU	53600766	rs10456671	-0.896967	40.8083
6	53648745	ALU	53599583	rs4443499	-0.897145	40.8083
6	53648745	ALU	53601883	rs7745277	-0.89809	40.8083
6	54772403	ALU	54811826	rs9370341	0.939362	1.56454
6	55894501	ALU	55800778	rs17750909	0.899287	3.91134
6	55894501	ALU	55794393	rs10498809	0.899287	3.91134
6	55894501	ALU	55894466	rs16887528	0.942148	3.84615
6	56387567	ALU	56311008	rs2397224	0.936964	2.73794
6	56387567	ALU	56394669	rs3800026	0.942129	2.80313
6	56702723	ALU	56727434	rs17684941	0.911817	17.927
6	56702723	ALU	56722235	rs1903332	0.920422	18.2529
6	56702723	ALU	56709981	rs6918949	0.924055	18.3181
6	56702723	ALU	56696646	rs7775182	0.927736	18.3833
6	56702723	ALU	56729425	rs17752213	0.913776	17.8618
6	56702723	ALU	56711276	rs7761729	0.927736	18.3833
6	56702723	ALU	56686222	rs4415160	0.915124	18.2529
6	63205129	ALU	63199731	rs6909922	0.942824	3.84615
6	63368196	L1	63224964	rs9293856	0.93091	19.9478
6	63368196	L1	63333935	rs17384580	0.95656	20.4042
6	63368196	L1	63260065	rs9446615	0.935511	20.4042
6	66163967	ALU	66180379	rs9360131	0.911182	23.2073
6	66163967	ALU	66158050	rs9351494	0.912008	23.0117
6	66163967	ALU	66166971	rs9345637	0.917463	23.0117
6	66163967	ALU	66158782	rs12200899	0.915988	23.0117
6	66163967	ALU	66166861	rs9354249	0.91466	22.8162
6	66163967	ALU	66160753	rs4644028	0.917713	23.0769
6	66163967	ALU	66168229	rs12208109	0.917676	23.0117
6	66404687	L1	66455547	rs9363438	0.912375	5.14993
6	66404687	L1	66348429	rs9345663	0.941469	4.69361
6	66404687	L1	66360262	rs9342493	0.95609	4.69361
6	66404687	L1	66482647	rs12524044	0.912375	5.14993
6	66404687	L1	66421814	rs9342496	0.949441	4.7588
6	66404687	L1	66371333	rs16897015	0.945247	4.69361
6	68502429	ALU	68504678	rs6455249	0.90418	38.9179
6	68502429	ALU	68505950	rs9454286	0.910122	38.9831
6	68502429	ALU	68505160	rs6910355	0.907238	38.9179
6	68502429	ALU	68486914	rs9294774	0.907493	38.9831
6	69198729	L1	69273656	rs13199684	0.944643	11.3429
6	69198729	L1	69293240	rs13218370	0.932732	11.4081
6	70327734	ALU	70337590	rs10485247	0.939448	19.4263
6	70327734	ALU	70326617	rs1987276	0.938072	19.4263
6	70327734	ALU	70342854	rs7766483	0.941502	19.3611
6	70327734	ALU	70359738	rs6910590	0.935537	19.4263
6	70327734	ALU	70324397	rs12204227	0.897194	20.6649
6	70327734	ALU	70337243	rs10485248	0.941502	19.3611
6	70327734	ALU	70326025	rs10455693	0.896601	20.4694
6	70327734	ALU	70238111	rs2757772	-0.918889	19.7523
6	70327734	ALU	70335262	rs9454846	0.902625	20.7301
6	70327734	ALU	70359756	rs6910602	0.938497	19.3611
6	70327734	ALU	70324562	rs13207307	0.938024	19.296
6	70327734	ALU	70324053	rs6907222	0.941502	19.3611
6	70327734	ALU	70335495	rs9454849	0.900158	20.6649
6	70327734	ALU	70342762	rs7761366	0.902625	20.7301
6	70327734	ALU	70242317	rs2572990	-0.918411	19.7523
6	70327734	ALU	70324650	rs12204388	0.901854	20.7953
6	70327734	ALU	70324536	rs12205802	0.895113	20.4042
6	70327734	ALU	70261307	rs1743789	-0.897019	19.8175
6	70958876	ALU	70962181	rs9455017	0.903417	19.2308
6	70958876	ALU	70962164	rs9446215	0.904592	19.296
6	70958876	ALU	70965427	rs13212724	0.904592	19.296
6	70958876	ALU	70974466	rs9455019	0.894819	19.0352
6	71729317	ALU	71722821	rs6910674	0.933782	32.4641
6	72040084	ALU	72043809	rs10498878	0.899181	5.99739
6	72254372	ALU	72254122	rs9358959	0.905761	37.6793
6	72580483	ALU	72581641	rs1147524	0.926891	25.8149
6	72580483	ALU	72581602	rs1147525	0.927108	25.7497
6	72580483	ALU	72567546	rs9360509	-0.902832	26.9231
6	72580483	ALU	72567430	rs9358983	-0.89941	26.9231
6	77357779	ALU	77369221	rs6922738	0.89754	13.4289
6	77379921	L1	77382699	rs7766199	0.969849	1.95567
6	77548610	ALU	77571778	rs7738429	0.920077	18.5789
6	77548610	ALU	77571433	rs9350681	-0.911122	18.9048
6	77548610	ALU	77571634	rs7738521	0.919555	18.6441
6	77548610	ALU	77549347	rs10498909	0.91548	18.5137
6	77548610	ALU	77545101	rs12210384	-0.919555	18.6441
6	77548610	ALU	77531261	rs2315637	-0.915843	18.5137
6	77980650	L1	78059351	rs2226150	0.899313	40.8083
6	77980650	L1	78018331	rs10943439	0.936687	42.5033
6	77980650	L1	78032813	rs4708326	0.939364	42.4381
6	77980650	L1	78010767	rs1342629	0.937475	42.5033
6	77980650	L1	78004299	rs9359259	0.933169	42.6988
6	77980650	L1	77988471	rs1342638	0.938125	42.3729
6	77980650	L1	78066685	rs1539580	0.903333	40.8083
6	78416755	ALU	78539036	rs9359296	0.894632	14.2764
6	78416755	ALU	78517195	rs9361291	0.935724	14.2764
6	78416755	ALU	78389382	rs9343640	0.900615	13.8853
6	78416755	ALU	78520317	rs1513013	0.935724	14.2764
6	78416755	ALU	78457695	rs2874334	0.933508	14.3416
6	78775224	ALU	78818169	rs9343728	0.912619	4.7588
6	78775224	ALU	78750301	rs12174097	0.926267	4.62842
6	78775224	ALU	78801824	rs9343725	0.912619	4.7588
6	78775224	ALU	78933749	rs9341729	0.897726	4.7588
6	78843172	ALU	78840944	rs6914630	-0.946615	37.8748
6	78843172	ALU	78836834	rs1331799	-0.944434	37.8748
6	78964155	ALU	79019754	rs9448357	0.906102	3.68794
6	78964155	ALU	79157992	rs16889980	0.904893	2.73794
6	79521088	L1	79532215	rs12209635	0.952065	12.9726
6	79521088	L1	79483130	rs12663824	0.938044	12.7119
6	79521088	L1	79536565	rs2174740	0.948201	12.9074
6	79521088	L1	79532610	rs955765	0.952065	12.9726
6	79521088	L1	79505798	rs7774691	0.952065	12.9726
6	79521088	L1	79566230	rs10455354	0.9467	12.6467
6	80086746	ALU	80095914	rs16890620	0.895242	7.56193
6	80476695	ALU	80475320	rs9443711	0.949815	4.10691
6	80476695	ALU	80483406	rs10484762	0.949815	4.10691
6	80476695	ALU	80477567	rs9448814	0.949815	4.10691
6	80476695	ALU	80475513	rs2038291	0.936546	4.1721
6	81381062	ALU	81388499	rs1454455	0.907963	23.7288
6	81381062	ALU	81374182	rs16892113	0.894609	23.4681
6	82297423	ALU	82321973	rs16893263	0.899368	6.25815
6	82297423	ALU	82305109	rs12208210	0.9463	7.1708
6	82297423	ALU	82331106	rs16893284	0.905145	6.38853
6	87678627	ALU	87728162	rs9344663	0.926	5.28031
6	87678627	ALU	87692511	rs17821097	0.937566	5.54107
6	88698068	ALU	88695068	rs11758530	0.927062	8.86571
6	88698068	ALU	88690865	rs11758266	0.924826	8.88889
6	93576135	ALU	93574269	rs9363008	0.900032	49.9348
6	95368360	ALU	95405410	rs4485982	-0.909243	25.2282
6	95368360	ALU	95370449	rs2502040	0.910092	25.0978
6	95368360	ALU	95381868	rs2493981	0.909107	24.9674
6	95368360	ALU	95405090	rs4594923	-0.904788	25.0978
6	95368360	ALU	95370572	rs2502041	0.911701	25.0978
6	95368360	ALU	95357179	rs2502004	0.910918	25.0326
6	95908044	ALU	95893160	rs17055169	0.940789	4.82399
6	97017671	ALU	96902134	rs12213375	0.912072	20.9909
6	97017671	ALU	96903486	rs12208556	0.916752	21.1864
6	97017671	ALU	96987884	rs12207570	0.944774	21.6428
6	97017671	ALU	97039421	rs11153067	0.944108	21.5776
6	97017671	ALU	96985959	rs6916232	0.944774	21.6428
6	97017671	ALU	96904366	rs4078038	0.927243	20.8605
6	97017671	ALU	97061940	rs6923212	0.943002	21.708
6	97017671	ALU	97008678	rs11756315	0.946551	21.5776
6	97017671	ALU	96968525	rs11153023	0.923372	21.2516
6	97017671	ALU	96908653	rs11152968	0.916783	21.1213
6	97017671	ALU	96940883	rs9400016	0.91641	21.3168
6	97017671	ALU	96870919	rs2092096	-0.920184	21.1213
6	97017671	ALU	96903962	rs12210146	0.920184	21.1213
6	97017671	ALU	96861216	rs2499804	-0.916609	21.1213
6	97017671	ALU	96870569	rs2472897	-0.920184	21.1213
6	97017671	ALU	97052754	rs2064947	0.942006	21.5124
6	97017671	ALU	96903253	rs12208449	0.916595	21.2516
6	97017671	ALU	96884886	rs11757063	0.915224	20.9257	Migraine	22683712
6	99122558	ALU	99129491	rs9492007	0.896362	8.27901
6	99122558	ALU	99112708	rs9388634	0.897686	8.01825
6	99471375	ALU	99482764	rs2572116	0.935115	4.36767
6	99471375	ALU	99481310	rs2180048	0.942352	4.30248
6	101720768	ALU	101727364	rs17061647	0.904267	2.9987
6	101720768	ALU	101723788	rs3889452	0.904267	2.9987
6	102220564	ALU	102265623	rs2852576	0.91391	8.08344
6	102220564	ALU	102250847	rs9322609	0.903344	8.14863
6	102420453	ALU	102409495	rs6923395	0.94989	2.08605
6	102420453	ALU	102413754	rs9322625	0.911423	2.15124
6	102420453	ALU	102409468	rs6901241	0.953763	2.15124
6	102420453	ALU	102409781	rs6928180	0.953763	2.15124
6	102420453	ALU	102392817	rs11969195	0.938989	2.21932
6	102846086	L1	102813064	rs17063178	0.956401	6.91004
6	102846086	L1	102812281	rs1338663	0.94879	6.91004
6	102846086	L1	102877751	rs41507350	0.956401	6.91004
6	110626741	ALU	110628204	rs4947061	0.909208	11.6688
6	110626741	ALU	110622541	rs9481053	0.920276	11.2125
6	110626741	ALU	110620998	rs6926029	0.920897	11.3429
6	114548402	ALU	114522202	rs1519681	0.898061	24.2503
6	114548402	ALU	114489801	rs4945991	0.898577	24.1851
6	115788630	ALU	115846615	rs12529710	0.899037	3.5854
6	115788630	ALU	115846897	rs9320537	0.899037	3.5854
6	115788630	ALU	115784959	rs9488663	0.899037	3.5854
6	116307097	ALU	116311701	rs9374588	0.901599	33.8983
6	116844157	ALU	116866949	rs17078051	0.901163	13.7549
6	116844157	ALU	116883953	rs6904837	0.907857	13.8201
6	116898671	ALU	116937342	rs9374615	0.940699	18.3833
6	116898671	ALU	116903944	rs4946182	0.93543	18.1699
6	117395501	L1	117517870	rs4946241	0.963546	1.43416
6	117755885	ALU	117731107	rs9372479	0.900508	6.91004
6	117755885	ALU	117753834	rs36111427	0.91722	6.97523
6	117755885	ALU	117753765	rs17090953	0.930193	6.91004
6	120380254	ALU	120386153	rs1475163	0.910859	34.0731
6	121077637	ALU	121077237	rs13199025	0.921316	22.6858
6	122979993	ALU	122967106	rs2566833	0.914926	24.3155
6	122979993	ALU	123002848	rs2195686	-0.913373	24.3807
6	123647644	L1	123629871	rs9490726	0.902019	13.2334
6	128599000	ALU	128585540	rs1738283	0.943012	1.1734
6	128599000	ALU	128540348	rs11962214	0.943012	1.1734
6	128599000	ALU	128586396	rs1768353	0.921367	1.10821
6	129045836	ALU	129046845	rs6933496	0.912394	4.23729
6	130614799	ALU	130607571	rs4897398	0.916555	28.0313
6	130614799	ALU	130612188	rs4897406	0.914229	28.0965
6	130614799	ALU	130613384	rs12198460	0.897071	27.5098
6	130614799	ALU	130603224	rs2089998	0.913633	28.1617
6	130614799	ALU	130603118	rs2089997	0.915169	27.9661
6	131057569	ALU	131056694	rs10457557	0.915891	21.8383
6	131113266	ALU	131112116	rs12527906	0.923002	37.6141
6	131175465	ALU	131173452	rs9388860	0.939381	18.1226
6	131175465	ALU	131171912	rs9385567	0.955746	17.7314
6	139294720	ALU	139233260	rs973170	0.915285	17.5359
6	139294720	ALU	139316790	rs9495298	0.91728	17.4707
6	139294720	ALU	139277053	rs6570297	0.916477	17.6662
6	139294720	ALU	139286096	rs2178333	0.911848	17.5359
6	140417836	ALU	140373746	rs10499219	0.932377	17.601
6	140417836	ALU	140665872	rs12529188	0.916892	17.4707
6	140417836	ALU	140327745	rs17069706	0.928045	17.601
6	140417836	ALU	140578494	rs17069893	0.929321	17.5359
6	140417836	ALU	140338512	rs12523886	0.922303	17.5359
6	140417836	ALU	140367673	rs2050716	0.932377	17.601
6	141414889	ALU	141372966	rs9389857	0.914763	3.78096
6	148163574	L1	148152077	rs10484683	0.926694	16.884
6	148195791	L1	148193929	rs13198106	0.954413	37.94
6	148802152	ALU	148825948	rs6570858	0.907596	32.0078
6	153633370	ALU	153616523	rs9383660	0.922632	31.9426
6	153633370	ALU	153607322	rs4870183	0.919286	31.9426
6	153633370	ALU	153607471	rs9397139	0.918304	31.8774
6	153859164	ALU	153845339	rs17309988	0.94162	15.7757
6	153859164	ALU	153846571	rs1934317	0.93709	15.7757
6	153859164	ALU	153846339	rs2125635	0.939347	15.8409
6	153859164	ALU	153847404	rs17084243	0.936325	15.7757
6	153859164	ALU	153846814	rs1934318	0.931606	15.8409
6	153859164	ALU	153800732	rs17309207	0.92227	15.2542
6	153859164	ALU	153847557	rs10485218	0.939347	15.8409
6	153859164	ALU	153845742	rs983691	0.939347	15.8409
6	153859164	ALU	153847756	rs17084250	0.937245	15.7757
6	153859164	ALU	153845413	rs7760410	0.939347	15.8409
6	154840646	ALU	154835273	rs12665520	0.917912	14.0156
6	155916001	ALU	155960861	rs11753360	0.92544	2.73794
6	158670378	ALU	158761724	rs6928292	0.902484	3.5854
6	163190367	ALU	163051203	rs2849560	-0.906241	9.71317
6	163190367	ALU	163035504	rs2155502	-0.906241	9.71317
6	163467387	ALU	163472681	rs502478	0.931147	31.1604
6	163467387	ALU	163472956	rs526117	0.929624	31.2256
6	165186931	ALU	165221701	rs1606103	0.933647	25.0978
6	165186931	ALU	165208199	rs4709898	0.933647	25.0978
6	165186931	ALU	165187417	rs9457000	0.929265	25.0326
6	165186931	ALU	165208816	rs9347929	0.927402	25.0326
6	165186931	ALU	165226634	rs4709063	0.907726	26.1408
6	165186931	ALU	165209450	rs1877165	0.928381	24.837
6	165439457	ALU	165439028	rs9365856	0.944921	9.38722
6	165439457	ALU	165425309	rs1322200	-0.927167	9.45241
6	165439457	ALU	165408453	rs9355527	0.912835	9.71317
6	165439457	ALU	165441034	rs9347063	0.943678	9.53003
6	165439457	ALU	165425145	rs1322203	-0.92358	9.5176
6	165439457	ALU	165395943	rs7750193	0.903526	9.64798
6	165439457	ALU	165406961	rs9364781	0.917102	9.64798
7	8019028	L1	8033518	rs17566854	0.920083	8.40939
7	9611269	ALU	9620759	rs4639407	0.948607	8.60495
7	9611269	ALU	9624449	rs1566923	0.944325	8.86571
7	9611269	ALU	9623876	rs1566920	0.948094	8.73533
7	12725161	L1	12710385	rs892714	0.949873	6.5189
7	13250252	ALU	13249783	rs6957241	0.925255	5.28031
7	13250252	ALU	13242350	rs2357159	0.930863	5.9322
7	16427188	ALU	16467073	rs10228941	0.900499	1.43416
7	18345315	ALU	18364948	rs584781	-0.897584	2.15124
7	18345315	ALU	18328568	rs625733	0.897584	2.15124
7	22799808	ALU	22798135	rs9639435	0.895136	3.19426
7	22799808	ALU	22798216	rs9639436	0.913159	3.25945
7	22799808	ALU	22768249	rs2066992	0.894913	3.38983
7	22799808	ALU	22797178	rs4722175	0.913159	3.25945
7	33195318	ALU	33242474	rs10486524	0.913534	23.4681
7	36164938	ALU	36147815	rs7783753	0.913517	5.9322
7	38116187	ALU	38098055	rs17171277	0.93842	7.56193
7	38116187	ALU	38138434	rs2140532	0.946848	7.43155
7	38116187	ALU	38109858	rs9648058	0.946848	7.43155
7	38116187	ALU	38108176	rs9648458	0.946848	7.43155
7	38209200	ALU	38236642	rs10265931	0.912034	23.6636
7	38478165	ALU	38495402	rs740066	0.933776	2.73794
7	38759716	ALU	38764855	rs17767818	0.948975	7.49674
7	39749694	ALU	39761315	rs7796021	0.898796	50
7	39749694	ALU	39723768	rs10486802	0.897691	49.7392
7	41310786	L1	41308248	rs2107724	0.909781	6.38853
7	42529864	L1	42532155	rs7782942	0.898634	7.56193
7	42529864	L1	42532542	rs10241688	0.90526	7.62712
7	42529864	L1	42526414	rs1991771	0.896862	6.38853
7	42529864	L1	42532424	rs10270906	0.895502	7.49674
7	42529864	L1	42533375	rs2116648	0.898634	7.56193
7	42579988	ALU	42551773	rs4302737	0.936826	5.28031
7	42579988	ALU	42593209	rs6954632	0.914749	5.15666
7	42579988	ALU	42596868	rs6971475	0.942464	5.21512
7	42579988	ALU	42588491	rs1524592	0.942464	5.21512
7	42579988	ALU	42563307	rs10245508	0.940725	5.14993
7	42579988	ALU	42552131	rs10237075	0.925543	5.08475
7	42579988	ALU	42593722	rs4560711	0.919759	5.08475
7	42603744	ALU	42600968	rs7783966	0.949819	3.91134
7	42603744	ALU	42607637	rs1880408	0.94683	3.84615
7	42603744	ALU	42599161	rs7791386	0.933051	4.04172
7	43074959	ALU	43066122	rs17722435	0.934445	1.7601
7	43074959	ALU	43063444	rs17722411	0.934445	1.7601
7	46102164	ALU	46097001	rs17579287	0.914593	12.5163
7	46504526	ALU	46525930	rs17233934	0.92164	5.67145
7	46504526	ALU	46494046	rs11984179	0.933487	5.54107
7	49057608	ALU	49122419	rs6583509	0.915411	48.4355
7	49057608	ALU	49062932	rs7808401	0.922331	48.5007
7	49057608	ALU	49114615	rs4275185	0.920604	48.5658
7	49057608	ALU	49052094	rs6960891	0.922223	48.631
7	49057608	ALU	49050763	rs4256549	0.924592	48.6962
7	49057608	ALU	49066633	rs4132419	0.917156	48.6962
7	49057608	ALU	49131824	rs10265045	0.897731	47.3924
7	49057608	ALU	49114465	rs4291221	0.921319	48.631
7	49057608	ALU	49062309	rs4269482	0.922112	48.4355
7	49057608	ALU	49034471	rs4623355	0.917899	48.5658
7	49057608	ALU	49115340	rs6977073	0.920315	48.5658
7	49057608	ALU	49035890	rs12718316	0.91561	48.5658
7	49057608	ALU	49024550	rs12536727	-0.917145	48.8266
7	49057608	ALU	49109824	rs4541847	0.921319	48.631
7	49057608	ALU	49087711	rs6976152	0.922005	48.5658
7	49057608	ALU	49125486	rs4529410	0.919695	48.5007
7	49057608	ALU	49116541	rs4467894	0.918595	48.631
7	49057608	ALU	49121114	rs4292637	0.921319	48.631
7	49057608	ALU	49114185	rs4285433	0.920497	48.5658
7	49057608	ALU	49125565	rs4326333	0.911266	48.2399
7	52403910	ALU	52408905	rs10250200	0.950594	18.3181
7	52403910	ALU	52426549	rs7812082	0.929859	18.9048
7	52789473	L1	52790635	rs11980050	0.897291	31.03
7	52809385	ALU	52832459	rs987862	0.948693	3.38983
7	56244907	ALU	56246091	rs7781359	0.910862	34.2243
7	63880181	ALU	63824282	rs6975859	0.909378	20.7953
7	63880181	ALU	63761505	rs11768902	0.909428	20.8605
7	63880181	ALU	63874149	rs4448145	0.916109	20.7953
7	63880181	ALU	63803999	rs12538556	0.897874	21.0561
7	63880181	ALU	63880877	rs10949917	0.916175	20.7301
7	66371292	ALU	66229635	rs4718398	0.918275	3.78096
7	66371292	ALU	66183507	rs4718390	0.926074	3.71578
7	66371292	ALU	65706814	rs12532675	0.918275	3.78096
7	66371292	ALU	66266303	rs4718407	0.918275	3.78096
7	66371292	ALU	65817473	rs1363056	0.911652	3.71578
7	70188677	L1	70188336	rs12698920	0.930964	19.296
7	80423161	ALU	80418689	rs17275986	0.939948	19.5567
7	80678690	ALU	80660357	rs10262336	0.913613	5.28031
7	80678690	ALU	80667781	rs9641968	0.927844	5.28031
7	82001889	ALU	82006328	rs17180597	0.899636	16.6232
7	82001889	ALU	82005536	rs917188	0.900212	16.558
7	82178804	ALU	82170046	rs7788561	0.914954	16.558
7	82851753	ALU	82862451	rs17215838	0.903533	27.3794
7	82947144	ALU	82947964	rs6962954	0.897757	37.2229
7	82947144	ALU	82950212	rs10238431	0.901464	37.2229
7	85013803	ALU	85014091	rs10264652	0.896116	5.60626
7	85013803	ALU	85043554	rs10260944	0.902222	5.73664
7	85044752	L1	85030292	rs1829903	0.937174	30.6136
7	85044752	L1	85012068	rs2463472	-0.959072	31.6819
7	85044752	L1	85011647	rs2462059	-0.948427	31.5927
7	85860673	ALU	85671904	rs17316106	0.90465	15.4498
7	85860673	ALU	85813308	rs17317321	0.926346	15.5802
7	85860673	ALU	85640637	rs17224155	0.899107	15.5802
7	85860673	ALU	85652345	rs2888469	0.89782	15.515
7	88380340	ALU	88377807	rs2519917	0.898215	21.7731
7	91751539	ALU	91663266	rs13231578	0.901045	35.4628
7	91751539	ALU	91808915	rs10953065	0.90305	35.7236
7	91751539	ALU	91584356	rs2282971	0.901045	35.4628
7	91751539	ALU	91684086	rs12536529	0.900533	35.3325
7	91751539	ALU	91784381	rs7801058	0.903435	35.5932
7	91751539	ALU	91588036	rs12530646	0.896689	35.4628
7	91751539	ALU	91629151	rs3753107	0.899091	35.3977
7	91751539	ALU	91660053	rs10281556	0.896063	35.6584
7	91751539	ALU	91626699	rs2299232	0.898938	35.3977
7	91751539	ALU	91743150	rs7797834	0.924859	35.1369
7	91751539	ALU	91785957	rs7783414	0.902185	35.7236
7	91751539	ALU	91645152	rs10234071	0.896971	35.3325
7	91751539	ALU	91719608	rs4265	0.898399	35.3977
7	91751539	ALU	91712698	rs6960867	0.900085	35.3977
7	91751539	ALU	91779971	rs6465353	0.902695	35.6584
7	91751539	ALU	91683849	rs12531366	0.896755	35.5932
7	91751539	ALU	91809657	rs2040499	0.896551	35.854
7	91751539	ALU	91640773	rs7785095	0.900636	35.3325
7	91751539	ALU	91785970	rs10271174	0.899554	35.528
7	93146611	L1	93122961	rs11974298	0.906326	1.23859
7	94779066	ALU	94794828	rs7806202	0.904862	40.0913
7	95101183	ALU	95099157	rs1557782	0.898636	26.7927
7	97402640	L1	97421669	rs7797053	0.949582	14.472
7	97402640	L1	97459210	rs11983222	0.953125	14.6675
7	97402640	L1	97465096	rs17344446	0.950618	14.7327
7	108325661	L1	108375136	rs13243000	0.902537	39.8305
7	108325661	L1	108356082	rs12536143	0.904116	39.9609
7	108325661	L1	108342068	rs6959354	0.935923	40.8735
7	108325661	L1	108353280	rs17156107	0.926456	41.1343
7	108325661	L1	108303255	rs40957	0.925898	41.3299
7	108551225	ALU	108560313	rs848342	0.937072	9.19166
7	108551225	ALU	108544482	rs1404696	0.959788	8.80052
7	108551225	ALU	108548660	rs848353	0.937072	9.19166	Smoking behavior	22006218
7	108551225	ALU	108531733	rs12670622	0.909592	8.80052
7	108551225	ALU	108596014	rs11768328	0.937072	9.19166
7	108551225	ALU	108544461	rs1404697	0.959788	8.80052	Smoking behavior	22006218
7	108551225	ALU	108551518	rs11773556	0.915446	8.40939
7	109283353	ALU	109288304	rs12537202	0.898507	49.0874
7	111878837	ALU	111955948	rs11769219	0.899472	16.3625
7	112373033	ALU	112379076	rs10273589	0.900261	16.8188
7	114956588	ALU	114947142	rs12535006	0.899294	15.8409
7	115865227	ALU	115899765	rs12672890	0.897359	13.8201
7	115865227	ALU	115892295	rs17138466	0.904837	13.8201
7	115865227	ALU	115877660	rs1962150	0.912253	13.9505
7	115865227	ALU	115860964	rs1004108	0.905278	13.8853
7	116761951	ALU	116729116	rs17139331	0.90495	8.86571
7	117356241	ALU	117352536	rs4730797	0.906787	26.3364
7	117356241	ALU	117340986	rs6967714	0.903715	26.4668
7	117380321	ALU	117423860	rs10487375	0.900078	6.38853
7	117380321	ALU	117393516	rs11974874	0.895191	6.32334
7	119259809	ALU	119252025	rs7779041	0.940456	17.4707
7	119259809	ALU	119277285	rs4727895	0.936442	17.601
7	119259809	ALU	119276476	rs4391362	0.9358	17.6662
7	119259809	ALU	119261874	rs4617096	0.932864	17.5359
7	119259809	ALU	119208693	rs9969194	0.937991	17.5359
7	119259809	ALU	119213998	rs4730924	0.933732	17.6662
7	119259809	ALU	119291725	rs10271425	0.930567	17.4707
7	119259809	ALU	119264809	rs10261696	0.940456	17.4707
7	119259809	ALU	119252903	rs4454230	0.933099	17.3403
7	120538073	ALU	120519615	rs2158324	0.902916	2.80313
7	121347746	ALU	121334218	rs11978638	0.92502	5.86701
7	121347746	ALU	121321125	rs11974324	0.907099	5.9322
7	121347746	ALU	121327946	rs17143671	0.90292	6.12777
7	122109855	ALU	122103622	rs6963383	0.943007	2.41199
7	122373542	ALU	122450049	rs17610847	0.939118	13.0378
7	125548247	ALU	125541038	rs7778129	0.952238	1.24021
7	125861731	ALU	125897308	rs6972001	0.950931	3.19426
7	125861731	ALU	125865205	rs7794406	0.940716	3.25945
7	125861731	ALU	125859005	rs7790514	0.938982	3.12907
7	125861731	ALU	125945277	rs11514959	0.899125	2.80313
7	125922889	ALU	125945277	rs11514959	0.931707	2.80313
7	126870216	ALU	126936988	rs17864185	0.94989	3.91134
7	126870216	ALU	126871529	rs17866314	0.957983	3.84615
7	126870216	ALU	126890902	rs17866749	0.957983	3.84615
7	129066565	ALU	129047368	rs17552570	0.922842	27.1838
7	129066565	ALU	129040018	rs17552411	0.933426	26.5971
7	129066565	ALU	129030662	rs11762085	0.921577	27.1186
7	129953416	ALU	129949392	rs10224337	0.932726	2.08605
7	129953416	ALU	129967614	rs6467297	-0.900476	2.08605
7	134424642	ALU	134423809	rs12532116	0.899118	12.8422
7	136178801	ALU	136260456	rs2350172	0.913378	23.7288
7	136178801	ALU	136228392	rs10277668	0.90293	23.8592
7	136178801	ALU	136240492	rs10262287	0.902443	23.6636
7	136178801	ALU	136226517	rs7800223	0.907282	23.6636
7	136178801	ALU	136238155	rs1364746	0.909402	23.6636
7	141314396	ALU	141332940	rs12703399	0.922014	3.45502
7	141314396	ALU	141336548	rs12703401	0.922014	3.45502
7	141314396	ALU	141290071	rs12703393	0.906993	3.45502
7	141314396	ALU	141254984	rs12669650	0.922014	3.45502
7	142273450	ALU	142267510	rs2213187	0.92237	9.38722
7	142273450	ALU	142260736	rs2734063	-0.92237	9.38722
7	142673649	ALU	142674060	rs7790515	0.915733	6.64928
7	142673649	ALU	142667796	rs7781800	0.924952	6.52742
7	142673649	ALU	142680090	rs10261905	0.915733	6.64928
7	142673649	ALU	142661695	rs8175950	0.910545	6.64928
7	142818657	L1	142810054	rs10273986	0.958103	7.43155
7	142818657	L1	142772213	rs10234375	0.956594	7.36636
7	142818657	L1	142745128	rs10253470	0.958103	7.43155
7	142818657	L1	142697695	rs1011672	0.904755	6.71447
7	142818657	L1	142792658	rs10230444	0.958103	7.43155
7	142818657	L1	142697260	rs10233093	0.904755	6.71447
7	145590981	ALU	145677047	rs17399452	0.931724	5.67145
7	145590981	ALU	145587795	rs11978430	0.960778	5.3455
7	145590981	ALU	145580294	rs7807526	0.932451	5.14993
7	145590981	ALU	145576623	rs4342507	0.932451	5.14993
7	145590981	ALU	145580411	rs4601231	0.932451	5.14993
7	145590981	ALU	145632627	rs6943753	0.932165	4.95437
7	147585776	ALU	147553293	rs17234278	0.897019	27.1838
7	147704390	ALU	147702983	rs10485853	0.93333	2.54237
7	150301030	L1	150287177	rs4339549	0.897364	22.4902
7	150301030	L1	150284900	rs13232989	0.897029	22.425
7	150301030	L1	150308202	rs9768400	0.899795	22.425
7	150301030	L1	150285104	rs13222892	0.897309	22.3598
7	150582266	ALU	150563934	rs12375106	0.900976	5.67145
7	153966037	ALU	153965277	rs11762980	0.918879	42.1773
8	2275558	ALU	2294789	rs7007817	0.928944	8.40939
8	2275558	ALU	2281867	rs11985641	0.928427	8.08344
8	2275558	ALU	2304723	rs13259957	0.932671	8.3442
8	5506268	ALU	5502668	rs17074366	0.896273	5.99739
8	5506268	ALU	5504590	rs10503314	0.897525	5.99739
8	5829283	L1	5830891	rs2700791	-0.913006	36.8318
8	5829283	L1	5829711	rs1920473	0.923764	36.3103
8	5829283	L1	5831547	rs2703326	-0.917077	36.3755
8	5829283	L1	5831229	rs2700790	-0.920438	36.4407
8	6044962	ALU	6044784	rs9314596	0.906128	31.0705
8	6046196	ALU	6035995	rs966738	0.940616	6.25815
8	6046196	ALU	6035684	rs966740	0.913393	6.13577
8	9463650	ALU	9484126	rs12674762	-0.905257	24.5763
8	9463650	ALU	9471060	rs4240626	0.917881	24.5763
8	9463650	ALU	9460449	rs4841179	0.918667	24.7066
8	9463650	ALU	9462583	rs7832096	0.920638	24.7389
8	13650884	ALU	13673869	rs10888071	-0.896611	11.6037
8	13650884	ALU	13656961	rs12164168	-0.922475	11.4081
8	13975419	ALU	13979289	rs17118702	0.900387	15.515
8	15401795	L1	15656062	rs2604382	0.896063	2.60756
8	15401795	L1	15645040	rs352769	0.963133	2.34681
8	15401795	L1	15654750	rs2721208	0.933674	2.41199
8	15401795	L1	15644927	rs352768	0.963133	2.34681
8	15401795	L1	15540016	rs1112883	0.963133	2.34681
8	15548507	ALU	15587568	rs2721216	0.897493	33.442
8	17943137	ALU	17937818	rs35198466	0.905855	4.10691
8	18617478	ALU	18621332	rs1487745	0.920746	9.71317
8	22129200	ALU	22190827	rs7823797	0.904652	5.86701
8	24926550	L1	24956360	rs17053113	0.91091	27.9661
8	24926550	L1	24947162	rs11989437	0.905783	27.9661
8	24926550	L1	24936708	rs6993857	0.920547	28.292
8	34065285	ALU	33988414	rs7014743	0.939535	3.19426
8	34065285	ALU	34020649	rs16881584	0.949491	3.12907
8	34457933	ALU	34515551	rs16882658	0.905043	7.43155
8	34457933	ALU	34442041	rs7357540	0.921286	7.1708
8	34457933	ALU	34462259	rs7819030	0.921286	7.1708
8	34457933	ALU	34459169	rs16882492	0.899079	7.43155
8	34457933	ALU	34375123	rs6988783	0.898011	7.36636
8	34457933	ALU	34515169	rs7817181	0.906676	7.36636
8	34469660	ALU	34516642	rs4739598	0.902318	12.2555
8	34469660	ALU	34498386	rs16882612	0.897856	12.1904
8	34469660	ALU	34487891	rs4480120	0.899606	12.3207
8	34469660	ALU	34463860	rs16882556	0.895455	12.1252
8	34469660	ALU	34441683	rs16882460	0.900825	12.1904
8	34469660	ALU	34489289	rs16882599	0.897261	12.1904
8	35244897	L1	35196417	rs10105890	0.915582	3.91134
8	35244897	L1	35282003	rs10216988	0.946846	4.04172
8	35244897	L1	35266668	rs10110925	0.946846	4.04172
8	42599264	ALU	42529029	rs10104038	0.925196	2.93351
8	51896806	ALU	51854351	rs6985047	0.902937	8.73533
8	51896806	ALU	51946827	rs7823602	0.931224	8.3442
8	56033092	ALU	56036147	rs16921164	0.911831	16.1669
8	57847937	ALU	57845268	rs965325	0.931851	11.3429
8	57847937	ALU	57853034	rs7831943	0.931851	11.3429
8	57847937	ALU	57853143	rs7835887	0.931851	11.3429
8	57847937	ALU	57843256	rs7843827	0.929429	11.4081
8	57847937	ALU	57845569	rs1354972	0.91232	10.9518
8	57847937	ALU	57845232	rs965326	0.926442	11.2777
8	57847937	ALU	57843906	rs7817368	0.929641	11.2777
8	59615978	ALU	59615412	rs1979610	0.913988	44.2634
8	59638593	ALU	59667413	rs2693441	0.897908	5.54107
8	59906453	ALU	59895665	rs10504270	0.938986	5.80183
8	59906453	ALU	59869732	rs16924325	0.938986	5.80183
8	69587131	ALU	69610194	rs6986385	0.915676	5.14993
8	69587131	ALU	69578345	rs7013783	0.915676	5.14993
8	69587131	ALU	69622275	rs16934945	0.902288	5.09804
8	69587131	ALU	69616597	rs16934930	0.915676	5.14993
8	69587131	ALU	69611445	rs7012051	0.915676	5.14993
8	69587131	ALU	69597690	rs16934901	0.915676	5.14993
8	69587131	ALU	69597296	rs11993217	0.915676	5.14993
8	72206058	ALU	72210197	rs10504506	0.909267	30.2477
8	72206058	ALU	72195392	rs6990158	0.913757	30.1173
8	72206058	ALU	72200466	rs13264845	0.917541	30.1825
8	72206058	ALU	72195318	rs6989867	0.917541	30.1825
8	72206058	ALU	72194580	rs10081429	0.915346	30.1173
8	72399221	L1	72390482	rs4131682	0.900391	43.9374
[truncated: 1,828 more rows]

## Sheet: LD_NewSeg_SNP
Supplementary Data 7C: List of new genomic segments in high LD with SNPs
CHR	ID_OF_NEW_SEGMENT	SNP_POS	SNP_ID	R	SNP_MAF(GoNL)	GWAS_TRAIT	PUBMED_ID
1	C4411197_1_572	12836442	rs2076216	0.971218	3.78096
1	C5651149_1_1423	12836442	rs2076216	0.982147	3.78096
1	C4645681_314_495	56434812	rs11206697	0.910284	5.54107
1	scaffold504578_1_3591	72751185	rs3101336	-0.977623	44.5241	Menarche (age at onset),Obesity,Obesity (early onset extreme)	25231870;23563607;23563609
1	scaffold504578_1_3591	72765116	rs2568958	-0.972195	44.7197	Body mass index,Obesity,Weight	19079260;23563607;19079260
1	scaffold504578_1_3591	72812440	rs2815752	-0.977683	44.7849	Body mass index	19079261
1	scaffold504578_1_3591	72823713	rs990871	-0.959028	44.9153	Subcutaneous adipose tissue	22589738
1	scaffold504578_1_3591	72838406	rs10789336	-0.95809	44.8501	Body mass index	23669352
1	C5753617_199_712	101273571	rs985666	0.961139	45.176
1	C5753617_199_712	101274781	rs6698559	0.962108	44.9804
1	C5753617_199_712	101275018	rs6673745	0.957621	44.9153
1	C5753617_199_712	101275112	rs6662889	0.958042	45.176
1	C5753617_199_712	101276245	rs12033114	0.962536	45.1108
1	C5753617_199_712	101276435	rs12029978	0.960715	45.0456
1	C5753617_199_712	101292434	rs2148401	0.960657	45.2412
1	C5753617_199_712	101292611	rs1590581	0.958772	45.0456
1	C5753617_199_712	101296067	rs12135888	0.96374	45.0456
1	C5753617_199_712	101340134	rs12039319	0.926465	44.6545
1	C2148202_1_230	249068929	rs12748771	0.93827	12.06
1	C2148202_1_230	249069190	rs12750069	0.931439	11.7992
2	C5276755_1_1047	25620900	rs17046986	0.968871	27.3794
2	C5276755_1_1047	25623590	rs1369704	0.968115	27.0535
2	C6291389_1_1733	28686568	rs11695281	0.964042	49.0874
2	C6291389_1_1733	28686687	rs11683675	0.96564	49.0222
2	C6291389_1_1733	28686755	rs11683682	0.964776	49.0874
2	C6361249_1_1514	57952870	rs2290867	0.923518	37.4185
2	C6361249_1_1514	57978858	rs1460255	0.914124	35.5932
2	C6361249_1_1514	57993568	rs12990792	0.942877	36.7666
2	C6361249_1_1514	57993643	rs10496078	0.922439	35.7236
2	C6361249_1_1514	57997136	rs10496079	0.941914	36.7014
2	C6361249_1_1514	58016412	rs10166481	0.951332	37.0926
2	C6361249_1_1514	58030962	rs2717071	0.949615	37.1578
2	C6361249_1_1514	58032029	rs1474215	0.949615	37.1578
2	C6361249_1_1514	58032553	rs2683620	0.946484	37.3533
2	C6361249_1_1514	58035491	rs2717018	0.947537	37.2229
2	C6361249_1_1514	58039357	rs2953439	0.9466	37.3533
2	C6361249_1_1514	58044220	rs2717055	0.949254	37.2229
2	C6361249_1_1514	58094873	rs2717068	0.918839	38.3312	Epilepsy (generalized)	22949513
2	C5026312_464_715	61680993	rs812925	0.899789	35.0717
2	C6252644_553_1091	206524960	rs2358498	0.958319	39.8305
3	C5662632_1_1438	90025022	rs6776967	-0.897402	27.9661
3	C5705038_1_1497	90025022	rs6776967	-0.899119	27.9661
3	C5729357_1_1534	90025022	rs6776967	-0.895924	27.9661
3	C5768691_1_1596	90025022	rs6776967	-0.89464	27.9661
3	C6097634_1_2438	90025022	rs6776967	-0.901233	27.9661
3	C6131600_1_2589	90025022	rs6776967	-0.910561	27.9661
3	C6148837_1_2673	90025022	rs6776967	-0.901705	27.9661
3	C6291311_1_3823	90025022	rs6776967	-0.895346	27.9661
3	C4361912_1_552	93543006	rs9713906	-0.895075	28.4224
3	C4610457_1_661	93543006	rs9713906	-0.898173	28.4224
3	C4641289_1_675	93543006	rs9713906	-0.904029	28.4224
3	C4871192_1_791	93543006	rs9713906	-0.905601	28.4224
3	C4887534_1_800	93543006	rs9713906	-0.901393	28.4224
3	C4953450_1_836	93543006	rs9713906	-0.896759	28.4224
3	C5237633_1_1017	93543006	rs9713906	-0.906498	28.4224
3	C5311281_1_1074	93543006	rs9713906	-0.91606	28.4224
3	C5389730_1_1140	93543006	rs9713906	-0.908392	28.4224
3	C5568898_1_1322	93543006	rs9713906	-0.909924	28.4224
3	C5597554_1_1355	93543006	rs9713906	-0.916674	28.4224
3	C5662632_1_1438	93543006	rs9713906	-0.915884	28.4224
3	C5705038_1_1497	93543006	rs9713906	-0.920617	28.4224
3	C5729357_1_1534	93543006	rs9713906	-0.914347	28.4224
3	C5768691_1_1596	93543006	rs9713906	-0.919266	28.4224
3	C5854227_1_1751	93543006	rs9713906	-0.913682	28.4224
3	C6097634_1_2438	93543006	rs9713906	-0.920983	28.4224
3	C6131600_1_2589	93543006	rs9713906	-0.929617	28.4224
3	C6148837_1_2673	93543006	rs9713906	-0.924152	28.4224
3	C6291311_1_3823	93543006	rs9713906	-0.917659	28.4224
3	C5311281_1_1074	93605126	rs8178649	-0.899133	28.1617
3	C5597554_1_1355	93605126	rs8178649	-0.902121	28.1617
3	C5662632_1_1438	93605126	rs8178649	-0.898199	28.1617
3	C5705038_1_1497	93605126	rs8178649	-0.903181	28.1617
3	C5729357_1_1534	93605126	rs8178649	-0.898783	28.1617
3	C5768691_1_1596	93605126	rs8178649	-0.901585	28.1617
3	C5854227_1_1751	93605126	rs8178649	-0.897158	28.1617
3	C6097634_1_2438	93605126	rs8178649	-0.903545	28.1617
3	C6131600_1_2589	93605126	rs8178649	-0.913529	28.1617
3	C6148837_1_2673	93605126	rs8178649	-0.907998	28.1617
3	C6291311_1_3823	93605126	rs8178649	-0.900907	28.1617
3	C5597554_1_1355	93681489	rs8178591	-0.897535	29.1395
3	C5662632_1_1438	93681489	rs8178591	-0.895246	29.1395
3	C5705038_1_1497	93681489	rs8178591	-0.907538	29.1395
3	C5729357_1_1534	93681489	rs8178591	-0.89557	29.1395
3	C5768691_1_1596	93681489	rs8178591	-0.896716	29.1395
3	C5854227_1_1751	93681489	rs8178591	-0.89586	29.1395
3	C6097634_1_2438	93681489	rs8178591	-0.896898	29.1395
3	C6131600_1_2589	93681489	rs8178591	-0.912238	29.1395
3	C6148837_1_2673	93681489	rs8178591	-0.904956	29.1395
3	scaffold31803_2952_3560	103292226	rs4856162	0.956118	32.5293	Economic and political preferences (environmentalism)	22566634
3	scaffold31803_2952_3560	103307642	rs7612581	0.919203	33.4856	Economic and political preferences (environmentalism)	22566634
3	scaffold31803_2952_3560	103331483	rs9820695	0.95948	32.5945	Economic and political preferences (environmentalism)	22566634
3	scaffold31803_2952_3560	103345439	rs9821642	0.964004	32.399	Economic and political preferences (environmentalism)	22566634
3	C5914439_1316_1880	127892037	rs2999052	0.944751	28.618	Hypospadias	25108383
3	C5914439_1316_1880	127895226	rs2687729	0.938718	28.8136	Menarche (age at onset)	21102462
3	C5914439_1316_1880	127923187	rs6439119	-0.94926	28.618
3	C5914439_1316_1880	127934329	rs6770140	-0.94926	28.618
3	C5914439_1316_1880	127938137	rs9814834	-0.947817	28.6832
3	C5914439_1316_1880	127940353	rs9845651	-0.947025	28.6832
3	C5914439_1316_1880	127940534	rs6439122	-0.94202	28.618
3	C5914439_1316_1880	127942379	rs9873786	-0.94926	28.618
3	C5914439_1316_1880	127944477	rs6775988	-0.94926	28.618
3	C5914439_1316_1880	127946788	rs9830294	-0.94926	28.618
3	C5914439_1316_1880	127948060	rs4857877	-0.944083	28.618
3	C5914439_1316_1880	128038373	rs10934853	0.941667	28.8136	Prostate cancer	19767754
3	C6391213_1_5750	144980110	rs6779183	0.961981	38.9831
3	C6391213_1_5750	144985754	rs9864661	0.963985	39.1134
3	C6391213_1_5750	144988393	rs9880089	0.963985	39.1134
4	C1053439_1_155	3582651	rs6817919	0.894761	5.73664
4	C1713174_1_207	3582651	rs6817919	0.923621	5.73664
4	C1745787_1_209	3582651	rs6817919	0.911073	5.73664
4	C1781039_1_210	3582651	rs6817919	0.936581	5.73664
4	C2765404_1_276	3582651	rs6817919	0.941668	5.73664
4	C4137938_1_477	3582651	rs6817919	0.930618	5.73664
4	scaffold441074_1181_1597	55482818	rs2537859	0.922985	42.5033	Bipolar disorder	19416921
4	C6380229_486_4168	73931526	rs4694155	-0.915872	43.4811
4	C6380229_486_4168	74014809	rs1534450	-0.944209	43.6115
4	C6380229_486_4168	74094500	rs9291182	0.953341	43.807
4	C6207483_940_1207	98443617	rs1980058	0.898567	45.2412
4	C6207483_940_1207	98473975	rs6532680	0.906075	44.8501
4	C6207483_940_1207	98493206	rs2136083	0.903251	44.7197
4	C5507058_657_870	136503921	rs2054505	0.913023	21.5124
4	C5507058_657_870	136504466	rs1842259	0.9197	21.5124
4	C5507058_657_870	136507979	rs13145036	0.916475	21.4472
4	C5507058_657_870	136512022	rs7654065	0.905081	21.1213
4	C5507058_657_870	136516343	rs7692653	0.911074	21.3168
4	C5507058_657_870	136516623	rs13142176	0.912039	21.4472
4	C5507058_657_870	136518510	rs6816245	0.913377	21.4472
4	C5507058_657_870	136521069	rs11737477	0.912039	21.4472
4	C5903079_215_1855	164230038	rs6811330	0.983857	25.4237
4	C5903079_215_1855	164230540	rs6828820	0.981007	25.4889
4	C5903079_215_1855	164230788	rs4146926	0.98172	25.4889
4	C5903079_215_1855	164245405	rs9764	0.981493	25.4889
4	C6258744_1960_3087	168174597	rs17600604	0.907483	32.3338
4	C6258744_1960_3087	168182694	rs17522294	0.969706	29.7262
5	scaffold116523_1680_3259	3939476	rs492478	0.901243	9.06128	Cognitive performance	20125193
5	C1747009_1_209	45710424	rs17345947	0.902666	10.1043
5	C2318754_1_241	45710424	rs17345947	0.909372	10.1043
5	C3298286_1_330	45710424	rs17345947	0.919831	10.1043
5	C1725394_1_208	45784939	rs7725177	0.946575	2.02086
5	C1923510_1_218	45784939	rs7725177	0.947986	2.02086
5	C2346582_1_243	45784939	rs7725177	0.962295	2.02086
5	C2645865_1_266	45784939	rs7725177	0.909855	2.02086
5	C1725394_1_208	45831550	rs7711240	0.928494	1.95567
5	C1923510_1_218	45831550	rs7711240	0.931798	1.95567
5	C2346582_1_243	45831550	rs7711240	0.941585	1.95567
5	C2645865_1_266	45831550	rs7711240	0.925526	1.95567
5	C1046317_1_153	45880382	rs13171302	0.898496	10.5606
5	C1672463_1_203	45880382	rs13171302	0.911199	10.5606
5	C1747009_1_209	45880382	rs13171302	0.91757	10.5606
5	C2318754_1_241	45880382	rs13171302	0.933741	10.5606
5	C3298286_1_330	45880382	rs13171302	0.93509	10.5606
5	C4541145_1_628	46061985	rs8188072	0.919182	42.8944
5	C1046317_1_153	46278212	rs13173725	0.906586	10.691
5	C1672463_1_203	46278212	rs13173725	0.917949	10.691
5	C1747009_1_209	46278212	rs13173725	0.928904	10.691
5	C2318754_1_241	46278212	rs13173725	0.936234	10.691
5	C3298286_1_330	46278212	rs13173725	0.943186	10.691
5	C1497721_1_198	46328445	rs10037109	-0.896077	34.0939
5	C3694031_1_385	46328445	rs10037109	-0.92111	34.0939
5	C3551485_1_363	46383335	rs10053628	0.913868	44.9804
5	C4541145_1_628	46383335	rs10053628	-0.961137	44.9804
5	C3551485_1_363	49560859	rs1328254	0.922284	44.9804
5	C4541145_1_628	49560859	rs1328254	-0.956231	44.9804
5	C1497721_1_198	49564628	rs1674512	-0.897972	34.2243
5	C3694031_1_385	49564628	rs1674512	-0.930523	34.2243
5	C1497721_1_198	49575177	rs4865676	-0.894713	34.1591
5	C3694031_1_385	49575177	rs4865676	-0.926189	34.1591
5	C1497721_1_198	49595770	rs7709906	-0.896038	34.2894
5	C3694031_1_385	49595770	rs7709906	-0.929487	34.2894
5	C1497721_1_198	49596072	rs7448495	-0.894938	34.2894
5	C3694031_1_385	49596072	rs7448495	-0.928627	34.2894
5	C1497721_1_198	49607622	rs5011669	-0.89569	34.0939
5	C3694031_1_385	49607622	rs5011669	-0.924355	34.0939
5	C1497721_1_198	49613661	rs12697055	-0.898681	34.1591
5	C3694031_1_385	49613661	rs12697055	-0.930496	34.1591
5	C3694031_1_385	49623539	rs1033109	0.922876	33.9635
5	C1497721_1_198	49623598	rs1033108	0.898866	34.0939
5	C3694031_1_385	49623598	rs1033108	0.928712	34.0939
5	C1497721_1_198	49623821	rs1344339	0.898681	34.1591
5	C3694031_1_385	49623821	rs1344339	0.930496	34.1591
5	C1747009_1_209	49646456	rs13153162	0.908642	10.8866
5	C2067275_1_225	49646456	rs13153162	0.908425	10.8866
5	C2318754_1_241	49646456	rs13153162	0.910551	10.8866
5	C3298286_1_330	49646456	rs13153162	0.923851	10.8866
5	C4034422_1_451	49646456	rs13153162	0.899762	10.8866
5	C1497721_1_198	49648025	rs13174293	0.898681	34.1591
5	C3694031_1_385	49648025	rs13174293	0.930496	34.1591
5	C1497721_1_198	49661544	rs3849669	0.898681	34.1591
5	C3694031_1_385	49661544	rs3849669	0.930496	34.1591
5	C3694031_1_385	49709068	rs1010676	0.910206	34.0939
5	C3551485_1_363	49710255	rs2668024	-0.916715	45.176
5	C4541145_1_628	49710255	rs2668024	0.939228	45.176
5	C1672463_1_203	49758908	rs3860734	0.895491	10.8214
5	C1747009_1_209	49758908	rs3860734	0.909164	10.8214
5	C2067275_1_225	49758908	rs3860734	0.912042	10.8214
5	C2318754_1_241	49758908	rs3860734	0.914601	10.8214
5	C3298286_1_330	49758908	rs3860734	0.928164	10.8214
5	C4034422_1_451	49758908	rs3860734	0.900927	10.8214
5	C1747009_1_209	49779462	rs1344364	0.90401	10.8866
5	C2067275_1_225	49779462	rs1344364	0.902027	10.8866
5	C2318754_1_241	49779462	rs1344364	0.907207	10.8866
5	C3298286_1_330	49779462	rs1344364	0.919509	10.8866
5	C3551485_1_363	49806042	rs10940346	0.920574	45.502
5	C4541145_1_628	49806042	rs10940346	-0.943458	45.502
5	C3551485_1_363	49845474	rs6874016	0.908066	45.2412
5	C4541145_1_628	49845474	rs6874016	-0.931507	45.2412
5	scaffold269250_5459_7887	51217851	rs10042348	0.959637	20.5346	Bipolar disorder and schizophrenia	20889312
5	scaffold74360_659_1548	125918148	rs13182402	0.969255	9.06128	Osteoporosis	20072603
6	C1126229_1_172	32407068	rs9405035	0.903422	2.08605
6	C1131662_1_173	32407068	rs9405035	0.928308	2.08605
6	C1173803_1_183	32407068	rs9405035	0.917449	2.08605
6	C1186675_1_186	32407068	rs9405035	0.921156	2.08605
6	C2051397_1_224	32407068	rs9405035	0.963159	2.08605
6	C4415211_1_574	32428062	rs9268833	0.901396	27.6402
6	C4919590_1_817	32428062	rs9268833	0.903511	27.6402
6	C5028930_1_879	32428062	rs9268833	0.897875	27.6402
6	C4415211_1_574	32428115	rs9268835	0.904107	27.1838
6	C4919590_1_817	32428115	rs9268835	0.901395	27.1838
6	C5028930_1_879	32428115	rs9268835	0.901889	27.1838
6	C5404170_1_1153	32428115	rs9268835	0.897982	27.1838
6	C2982033_1_296	32428772	rs9268839	0.904063	39.5046	Rheumatoid arthritis	24390342
6	C3708245_1_387	32428772	rs9268839	0.942499	39.5046	Rheumatoid arthritis	24390342
6	C3883788_1_418	32428772	rs9268839	0.925408	39.5046	Rheumatoid arthritis	24390342
6	C4234312_1_506	32428772	rs9268839	0.944045	39.5046	Rheumatoid arthritis	24390342
6	C4236926_1_507	32428772	rs9268839	0.919458	39.5046	Rheumatoid arthritis	24390342
6	C4561643_1_638	32428772	rs9268839	0.942817	39.5046	Rheumatoid arthritis	24390342
6	C4985472_1_854	32428772	rs9268839	0.900503	39.5046	Rheumatoid arthritis	24390342
6	C5562506_1_1314	32428772	rs9268839	0.967117	39.5046	Rheumatoid arthritis	24390342
6	C1678625_1_203	32429643	rs9268853	0.92913	29.9218	Lymphoma,Ulcerative colitis	23349640;21297633
6	C3223229_1_321	32429643	rs9268853	0.924355	29.9218	Lymphoma,Ulcerative colitis	23349640;21297633
6	C3374478_1_339	32429643	rs9268853	0.900281	29.9218	Lymphoma,Ulcerative colitis	23349640;21297633
6	C4110286_1_470	32429643	rs9268853	0.910196	29.9218	Lymphoma,Ulcerative colitis	23349640;21297633
6	C4111172_1_470	32429643	rs9268853	0.936072	29.9218	Lymphoma,Ulcerative colitis	23349640;21297633
6	C4215294_1_500	32429643	rs9268853	0.930729	29.9218	Lymphoma,Ulcerative colitis	23349640;21297633
6	C4415211_1_574	32429643	rs9268853	0.930272	29.9218	Lymphoma,Ulcerative colitis	23349640;21297633
6	C4534133_1_625	32429643	rs9268853	0.910218	29.9218	Lymphoma,Ulcerative colitis	23349640;21297633
6	C4820573_1_764	32429643	rs9268853	0.919104	29.9218	Lymphoma,Ulcerative colitis	23349640;21297633
6	C4919590_1_817	32429643	rs9268853	0.938376	29.9218	Lymphoma,Ulcerative colitis	23349640;21297633
6	C5028930_1_879	32429643	rs9268853	0.898432	29.9218	Lymphoma,Ulcerative colitis	23349640;21297633
6	C5232361_1_1013	32429643	rs9268853	0.902922	29.9218	Lymphoma,Ulcerative colitis	23349640;21297633
6	C5404170_1_1153	32429643	rs9268853	0.910677	29.9218	Lymphoma,Ulcerative colitis	23349640;21297633
6	C5566960_1_1320	32429643	rs9268853	0.896187	29.9218	Lymphoma,Ulcerative colitis	23349640;21297633
6	C1678625_1_203	32429758	rs9268858	0.92913	29.9218
6	C3223229_1_321	32429758	rs9268858	0.924355	29.9218
6	C3374478_1_339	32429758	rs9268858	0.900281	29.9218
6	C4110286_1_470	32429758	rs9268858	0.910196	29.9218
6	C4111172_1_470	32429758	rs9268858	0.936072	29.9218
6	C4215294_1_500	32429758	rs9268858	0.930729	29.9218
6	C4415211_1_574	32429758	rs9268858	0.930272	29.9218
6	C4534133_1_625	32429758	rs9268858	0.910218	29.9218
6	C4820573_1_764	32429758	rs9268858	0.919104	29.9218
6	C4919590_1_817	32429758	rs9268858	0.938376	29.9218
6	C5028930_1_879	32429758	rs9268858	0.898432	29.9218
6	C5232361_1_1013	32429758	rs9268858	0.902922	29.9218
6	C5404170_1_1153	32429758	rs9268858	0.910677	29.9218
6	C5566960_1_1320	32429758	rs9268858	0.896187	29.9218
6	C1678625_1_203	32432077	rs9268905	0.926293	30.0522	Cystic fibrosis severity	21602797
6	C3223229_1_321	32432077	rs9268905	0.924416	30.0522	Cystic fibrosis severity	21602797
6	C3374478_1_339	32432077	rs9268905	0.899277	30.0522	Cystic fibrosis severity	21602797
6	C4110286_1_470	32432077	rs9268905	0.908245	30.0522	Cystic fibrosis severity	21602797
6	C4111172_1_470	32432077	rs9268905	0.932822	30.0522	Cystic fibrosis severity	21602797
6	C4215294_1_500	32432077	rs9268905	0.928082	30.0522	Cystic fibrosis severity	21602797
6	C4415211_1_574	32432077	rs9268905	0.926728	30.0522	Cystic fibrosis severity	21602797
6	C4534133_1_625	32432077	rs9268905	0.908334	30.0522	Cystic fibrosis severity	21602797
6	C4820573_1_764	32432077	rs9268905	0.914404	30.0522	Cystic fibrosis severity	21602797
6	C4919590_1_817	32432077	rs9268905	0.935466	30.0522	Cystic fibrosis severity	21602797
6	C5028930_1_879	32432077	rs9268905	0.897916	30.0522	Cystic fibrosis severity	21602797
6	C5232361_1_1013	32432077	rs9268905	0.900214	30.0522	Cystic fibrosis severity	21602797
6	C5404170_1_1153	32432077	rs9268905	0.908659	30.0522	Cystic fibrosis severity	21602797
6	C1678625_1_203	32432835	rs9268923	0.92913	29.9218	Ulcerative colitis	20228798
6	C3223229_1_321	32432835	rs9268923	0.924355	29.9218	Ulcerative colitis	20228798
6	C3374478_1_339	32432835	rs9268923	0.900281	29.9218	Ulcerative colitis	20228798
6	C4110286_1_470	32432835	rs9268923	0.910196	29.9218	Ulcerative colitis	20228798
6	C4111172_1_470	32432835	rs9268923	0.936072	29.9218	Ulcerative colitis	20228798
6	C4215294_1_500	32432835	rs9268923	0.930729	29.9218	Ulcerative colitis	20228798
6	C4415211_1_574	32432835	rs9268923	0.930272	29.9218	Ulcerative colitis	20228798
6	C4534133_1_625	32432835	rs9268923	0.910218	29.9218	Ulcerative colitis	20228798
6	C4820573_1_764	32432835	rs9268923	0.919104	29.9218	Ulcerative colitis	20228798
6	C4919590_1_817	32432835	rs9268923	0.938376	29.9218	Ulcerative colitis	20228798
6	C5028930_1_879	32432835	rs9268923	0.898432	29.9218	Ulcerative colitis	20228798
6	C5232361_1_1013	32432835	rs9268923	0.902922	29.9218	Ulcerative colitis	20228798
6	C5404170_1_1153	32432835	rs9268923	0.910677	29.9218	Ulcerative colitis	20228798
6	C5566960_1_1320	32432835	rs9268923	0.896187	29.9218	Ulcerative colitis	20228798
6	C1678625_1_203	32433167	rs2395185	0.926227	29.7262	Hodgkin's lymphoma,Ulcerative colitis,Antinuclear antibody levels,Lung cancer	22286212;19122664;25186300;23143601
6	C3223229_1_321	32433167	rs2395185	0.917801	29.7262	Hodgkin's lymphoma,Ulcerative colitis,Antinuclear antibody levels,Lung cancer	22286212;19122664;25186300;23143601
6	C3374478_1_339	32433167	rs2395185	0.89665	29.7262	Hodgkin's lymphoma,Ulcerative colitis,Antinuclear antibody levels,Lung cancer	22286212;19122664;25186300;23143601
6	C4110286_1_470	32433167	rs2395185	0.907594	29.7262	Hodgkin's lymphoma,Ulcerative colitis,Antinuclear antibody levels,Lung cancer	22286212;19122664;25186300;23143601
6	C4111172_1_470	32433167	rs2395185	0.932559	29.7262	Hodgkin's lymphoma,Ulcerative colitis,Antinuclear antibody levels,Lung cancer	22286212;19122664;25186300;23143601
6	C4215294_1_500	32433167	rs2395185	0.923791	29.7262	Hodgkin's lymphoma,Ulcerative colitis,Antinuclear antibody levels,Lung cancer	22286212;19122664;25186300;23143601
6	C4415211_1_574	32433167	rs2395185	0.924272	29.7262	Hodgkin's lymphoma,Ulcerative colitis,Antinuclear antibody levels,Lung cancer	22286212;19122664;25186300;23143601
6	C4534133_1_625	32433167	rs2395185	0.905914	29.7262	Hodgkin's lymphoma,Ulcerative colitis,Antinuclear antibody levels,Lung cancer	22286212;19122664;25186300;23143601
6	C4820573_1_764	32433167	rs2395185	0.914748	29.7262	Hodgkin's lymphoma,Ulcerative colitis,Antinuclear antibody levels,Lung cancer	22286212;19122664;25186300;23143601
6	C4919590_1_817	32433167	rs2395185	0.93323	29.7262	Hodgkin's lymphoma,Ulcerative colitis,Antinuclear antibody levels,Lung cancer	22286212;19122664;25186300;23143601
6	C5028930_1_879	32433167	rs2395185	0.896202	29.7262	Hodgkin's lymphoma,Ulcerative colitis,Antinuclear antibody levels,Lung cancer	22286212;19122664;25186300;23143601
6	C5232361_1_1013	32433167	rs2395185	0.90068	29.7262	Hodgkin's lymphoma,Ulcerative colitis,Antinuclear antibody levels,Lung cancer	22286212;19122664;25186300;23143601
6	C5404170_1_1153	32433167	rs2395185	0.909083	29.7262	Hodgkin's lymphoma,Ulcerative colitis,Antinuclear antibody levels,Lung cancer	22286212;19122664;25186300;23143601
6	C2051399_1_224	32569691	rs477515	0.898867	27.8357	Hepatitis B vaccine response,Epstein-Barr virus immune response (EBNA-1),Inflammatory bowel disease	24282030;23326239;18758464
6	C3374478_1_339	32569691	rs477515	0.920543	27.8357	Hepatitis B vaccine response,Epstein-Barr virus immune response (EBNA-1),Inflammatory bowel disease	24282030;23326239;18758464
6	C4534133_1_625	32569691	rs477515	0.922642	27.8357	Hepatitis B vaccine response,Epstein-Barr virus immune response (EBNA-1),Inflammatory bowel disease	24282030;23326239;18758464
6	C2710777_1_271	32580617	rs3997872	0.926441	15.189
6	C5562506_1_1314	32590953	rs9271588	0.897208	43.4159	Sj√∂gren's syndrome	24097066
6	C1178237_1_184	32657436	rs3129716	0.904955	13.0378
6	C5626665_1_1391	32657681	rs9405119	0.976378	22.4902
6	C5626665_1_1391	32658211	rs9469219	0.931935	24.3807
6	C5626665_1_1391	32664960	rs9357152	0.976429	22.1643	HPV seropositivity,Primary biliary cirrhosis	21896673;19458352
6	C1173935_1_183	32675470	rs12525220	0.920384	1.89048	Rheumatoid arthritis	24782177
6	C4034418_1_451	58398712	rs1675694	-0.903594	21.1864
6	C4174322_1_488	58398712	rs1675694	-0.899582	21.1864
6	C4646337_1_677	58398712	rs1675694	-0.904765	21.1864
6	C5909307_1_1869	58398712	rs1675694	-0.928627	21.1864
6	C4034418_1_451	58417110	rs1419126	-0.905559	21.1864
6	C4174322_1_488	58417110	rs1419126	-0.899987	21.1864
6	C4646337_1_677	58417110	rs1419126	-0.908378	21.1864
6	C5909307_1_1869	58417110	rs1419126	-0.927345	21.1864
6	C4034418_1_451	58511053	rs9500120	0.903505	19.2308
6	C4174322_1_488	58511053	rs9500120	0.907388	19.2308
6	C4646337_1_677	58511053	rs9500120	0.907939	19.2308
6	C5909307_1_1869	58511053	rs9500120	0.92748	19.2308
6	C4034418_1_451	58542355	rs3902449	0.924081	20.2086
6	C4174322_1_488	58542355	rs3902449	0.922112	20.2086
6	C4646337_1_677	58542355	rs3902449	0.929201	20.2086
6	C5909307_1_1869	58542355	rs3902449	0.949535	20.2086
6	C4034418_1_451	58547058	rs9500325	0.935263	20.2086
6	C4174322_1_488	58547058	rs9500325	0.927238	20.2086
6	C4646337_1_677	58547058	rs9500325	0.936238	20.2086
6	C5909307_1_1869	58547058	rs9500325	0.957294	20.2086
6	C4034418_1_451	58561228	rs3914648	0.928327	19.8827
6	C4174322_1_488	58561228	rs3914648	0.920192	19.8827
6	C4646337_1_677	58561228	rs3914648	0.925731	19.8827
6	C5909307_1_1869	58561228	rs3914648	0.949591	19.8827
6	C4034418_1_451	58593656	rs4406263	0.934194	20.1434
6	C4174322_1_488	58593656	rs4406263	0.924885	20.1434
6	C4646337_1_677	58593656	rs4406263	0.935144	20.1434
6	C5909307_1_1869	58593656	rs4406263	0.956359	20.1434
6	C4034418_1_451	58593877	rs4584007	0.931828	20.0782
6	C4174322_1_488	58593877	rs4584007	0.923267	20.0782
6	C4646337_1_677	58593877	rs4584007	0.933444	20.0782
6	C5909307_1_1869	58593877	rs4584007	0.952728	20.0782
6	C4034418_1_451	58616683	rs2676979	0.937321	20.1434
6	C4174322_1_488	58616683	rs2676979	0.929291	20.1434
6	C4646337_1_677	58616683	rs2676979	0.938287	20.1434
6	C5909307_1_1869	58616683	rs2676979	0.959386	20.1434
6	C4034418_1_451	58652500	rs2693073	0.937321	20.1434
6	C4174322_1_488	58652500	rs2693073	0.929291	20.1434
6	C4646337_1_677	58652500	rs2693073	0.938287	20.1434
6	C5909307_1_1869	58652500	rs2693073	0.959386	20.1434
6	C2164463_1_230	58701896	rs9391303	-0.902943	21.0561
6	C4034418_1_451	58701896	rs9391303	-0.958784	21.0561
6	C4174322_1_488	58701896	rs9391303	-0.956656	21.0561
6	C4340630_1_544	58701896	rs9391303	-0.901097	21.0561
6	C4646337_1_677	58701896	rs9391303	-0.962048	21.0561
6	C5909307_1_1869	58701896	rs9391303	-0.979216	21.0561
6	C1170131_1_182	58705091	rs1113410	-0.8977	18.5789
6	C5909307_1_1869	58705091	rs1113410	-0.914924	18.5789
6	C2164463_1_230	58726424	rs9404775	-0.899266	21.0561
6	C4034418_1_451	58726424	rs9404775	-0.95566	21.0561
6	C4174322_1_488	58726424	rs9404775	-0.954853	21.0561
6	C4340630_1_544	58726424	rs9404775	-0.897394	21.0561
6	C4646337_1_677	58726424	rs9404775	-0.959779	21.0561
6	C5909307_1_1869	58726424	rs9404775	-0.97513	21.0561
6	C4034418_1_451	58727179	rs6900393	-0.897669	22.8814
6	C4646337_1_677	58727179	rs6900393	-0.901021	22.8814
6	C5909307_1_1869	58727179	rs6900393	-0.913274	22.8814
6	C2164463_1_230	58727508	rs6917860	-0.903522	20.9909
6	C4034418_1_451	58727508	rs6917860	-0.959802	20.9909
6	C4174322_1_488	58727508	rs6917860	-0.96014	20.9909
6	C4340630_1_544	58727508	rs6917860	-0.900035	20.9909
6	C4646337_1_677	58727508	rs6917860	-0.964638	20.9909
6	C5909307_1_1869	58727508	rs6917860	-0.981214	20.9909
6	C1086349_1_164	58741497	rs7769587	0.896009	19.5567
6	C1169945_1_182	58741497	rs7769587	0.902339	19.5567
6	C1179501_1_184	58741497	rs7769587	0.904236	19.5567
6	C1185189_1_185	58741497	rs7769587	0.908268	19.5567
6	C1185563_1_185	58741497	rs7769587	0.896723	19.5567
6	C1201289_1_189	58741497	rs7769587	0.897943	19.5567
6	C1454081_1_195	58741497	rs7769587	0.907511	19.5567
6	C1720060_1_207	58741497	rs7769587	0.902192	19.5567
6	C2080679_1_226	58741497	rs7769587	0.911834	19.5567
6	C2133516_1_230	58741497	rs7769587	0.932277	19.5567
6	C3689977_1_384	58741497	rs7769587	0.941975	19.5567
6	C4094172_1_466	58741497	rs7769587	0.950356	19.5567
6	C5051015_1_892	58741497	rs7769587	0.962353	19.5567
6	C5160499_1_962	58741497	rs7769587	0.959605	19.5567
6	C5312011_1_1074	62252108	rs4598053	0.897982	20.9909
6	C5312011_1_1074	62268105	rs4569947	0.901127	20.8605
6	C5312011_1_1074	62306468	rs2105099	0.895344	20.9257
6	C5312011_1_1074	62325573	rs190044	-0.897275	20.6649
6	C5312011_1_1074	62335088	rs213788	-0.901127	20.8605
6	C5312011_1_1074	62349712	rs213817	-0.901127	20.8605
6	scaffold18275_1501_8072	66598194	rs10455590	-0.903135	46.8709	HIV-1 viral setpoint	22174851
6	C2181169_1_231	95643248	rs6905617	0.90779	8.60495
6	C2181169_1_231	95673164	rs9354157	0.895223	8.67014
6	C1066253_1_159	166096111	rs9355543	-0.91164	9.71317
6	C1066253_1_159	166096253	rs4709963	-0.918081	9.58279
6	C1066253_1_159	166097078	rs4235951	-0.908459	9.77836
6	C1065066_1_158	167189674	rs7750567	0.897682	15.7757
6	C1065066_1_158	167194018	rs6456125	0.909227	16.1669
6	C1065066_1_158	167195911	rs7357046	0.896831	15.9713
6	C1065066_1_158	167199342	rs6913410	0.919904	15.9713
7	C5257973_1_466	1091625	rs2363286	0.927236	17.7966
7	C5864619_1_1772	12202266	rs12699312	0.982591	11.6037
7	C6049489_1_2259	12202266	rs12699312	0.979437	11.6037
7	C6092388_508_2417	12202266	rs12699312	0.978289	11.6037
7	C6311005_1_4120	12202266	rs12699312	0.983111	11.6037
7	C6341303_1_4781	12202266	rs12699312	0.987284	11.6037
7	C5864619_1_1772	12204070	rs12699314	0.986293	11.6688
7	C6049489_1_2259	12204070	rs12699314	0.981548	11.6688
7	C6092388_508_2417	12204070	rs12699314	0.981988	11.6688
7	C6311005_1_4120	12204070	rs12699314	0.987556	11.6688
7	C6341303_1_4781	12204070	rs12699314	0.992073	11.6688
7	C5864619_1_1772	12216707	rs13244303	0.972431	11.4733
7	C6049489_1_2259	12216707	rs13244303	0.964478	11.4733
7	C6092388_508_2417	12216707	rs13244303	0.967112	11.4733
7	C6311005_1_4120	12216707	rs13244303	0.971771	11.4733
7	C6341303_1_4781	12216707	rs13244303	0.978416	11.4733
7	C5864619_1_1772	12220761	rs13312287	0.981103	11.5385
7	C6049489_1_2259	12220761	rs13312287	0.976462	11.5385
7	C6092388_508_2417	12220761	rs13312287	0.975371	11.5385
7	C6311005_1_4120	12220761	rs13312287	0.982089	11.5385
7	C6341303_1_4781	12220761	rs13312287	0.986435	11.5385
7	C4882748_1_797	57709129	rs7784828	-0.947443	20.6649
7	C4882748_1_797	57732222	rs10256786	-0.943404	20.2086
7	C4882748_1_797	57763611	rs4341117	0.933747	20.4042
7	C4882748_1_797	57829001	rs6962105	0.946511	20.4694
7	C4882748_1_797	57847541	rs13230695	0.927219	19.8175
7	C4882748_1_797	57919980	rs13243172	0.944121	20.339
7	C4882748_1_797	61846306	rs8188441	-0.910688	18.6441
7	C4882748_1_797	61846655	rs1598385	-0.940885	20.5346
7	C4882748_1_797	61888128	rs9719005	-0.905684	18.4485
7	C1223529_1_190	62078132	rs2167871	0.897313	10.5606
7	C1146703_1_177	65706814	rs12532675	0.908054	3.78096
7	C1146703_1_177	65817473	rs1363056	0.904031	3.71578
7	C1146705_1_177	66113824	rs1882656	0.931439	10.5606
7	C1146705_1_177	66114175	rs1882657	0.909015	10.6258
7	C1146705_1_177	66131104	rs17138274	0.92851	10.691
7	C1146703_1_177	66229635	rs4718398	0.908054	3.78096
7	C1146703_1_177	66266303	rs4718407	0.908054	3.78096
7	C1146705_1_177	66274955	rs1064795	0.916606	10.9518
7	C3961935_1_434	66305022	rs12537474	0.920843	14.472
7	C1146705_1_177	66320479	rs7796977	0.91326	11.0821
7	C1146705_1_177	66328454	rs17747927	0.929758	10.5606
8	C5860687_998_1323	20686699	rs7001823	0.955662	13.5593
8	C5860687_998_1323	20697695	rs7823871	0.956535	13.2986
8	C6259887_571_2870	140970457	rs2614733	0.916563	49.5437
8	C6259887_571_2870	140973347	rs2665929	0.924058	49.6741
8	C6259887_571_2870	140974986	rs2665935	0.923899	49.8044
9	C6106362_497_1912	13388038	rs7045869	0.969275	17.601
9	C6106362_497_1912	13396022	rs10961038	0.900343	15.3846
9	C6106362_497_1912	13396812	rs12351125	0.904379	15.5802
9	C6106362_497_1912	13405072	rs10809944	0.956161	17.5359
9	C6106362_497_1912	13407036	rs12353283	0.902393	15.4498
9	C6106362_497_1912	13409856	rs7045055	0.974586	17.7966
9	C6106362_497_1912	13420600	rs1887627	0.97787	17.8618
9	C6106362_497_1912	13424944	rs17191126	0.915178	16.1017
9	C6106362_497_1912	13426561	rs12339756	0.979117	17.6662
9	C2254629_1_237	44804679	rs11263422	0.90842	5.86701
9	C6273831_515_2319	76792227	rs10746937	0.929045	29.4003
9	C6273831_515_2319	76799707	rs4237261	0.932777	29.5958
9	C6273831_515_2319	76800566	rs7036189	0.934026	29.5306
9	C6273831_515_2319	76800597	rs7046886	0.934287	29.5306
9	C6273831_515_2319	76817723	rs10746940	0.933961	29.4003
9	C6273831_515_2319	76897503	rs7859799	0.973031	28.1617
9	C6273831_515_2319	76907444	rs2604266	0.971183	28.2269
9	C6273831_515_2319	76908607	rs517674	0.973932	28.2269
9	C6273831_515_2319	76913729	rs6560387	0.905559	26.0756
9	C6273831_515_2319	76921309	rs10781218	0.902316	25.8801
9	C6282695_3075_3714	77570716	rs12553648	0.954941	45.6323
9	C6282695_3075_3714	77594544	rs4744733	0.963222	45.5671
9	C6282695_3075_3714	77636912	rs11144194	0.908456	43.2203
9	C6282695_3075_3714	77652604	rs10869477	0.903563	43.2855
9	C5501054_516_804	90475548	rs11142001	0.900718	20.8605
9	C5501054_516_804	90482175	rs7028439	0.899251	20.9257
9	C6197547_1_2394	104108958	rs1935236	0.975097	16.9492
9	C6197547_1_2394	104109389	rs16920222	0.990049	16.6884
9	C5006614_1_866	104382004	rs41375950	0.982204	4.88918
9	C5006614_1_866	104382311	rs10120524	0.982204	4.88918
10	C5620859_1_1384	27576251	rs10764692	0.937907	38.266
10	C1331542_1_190	38044471	rs17577398	0.911786	3.25945
10	C1481874_1_197	38408566	rs7897675	0.934419	4.82399
10	C1847591_1_211	38408566	rs7897675	0.928107	4.82399
10	C1862070_1_212	38408566	rs7897675	0.908652	4.82399
10	C1875371_1_213	38408566	rs7897675	0.927154	4.82399
10	C2211845_1_234	38408566	rs7897675	0.952016	4.82399
10	C2464281_1_252	38408566	rs7897675	0.953034	4.82399
10	C2625944_1_265	38408566	rs7897675	0.965076	4.82399
10	C4423945_1_577	38408566	rs7897675	0.900932	4.82399
10	C4540619_1_628	38408566	rs7897675	0.979913	4.82399
10	C5928417_1_1914	38408566	rs7897675	0.941338	4.82399
10	C1481874_1_197	38432697	rs16937696	0.901671	5.21512
10	C1842285_1_211	38432697	rs16937696	0.895333	5.21512
10	C1875371_1_213	38432697	rs16937696	0.914004	5.21512
10	C2211845_1_234	38432697	rs16937696	0.912793	5.21512
10	C2464281_1_252	38432697	rs16937696	0.917145	5.21512
10	C2625944_1_265	38432697	rs16937696	0.925325	5.21512
10	C4423945_1_577	38432697	rs16937696	0.963125	5.21512
10	C4540619_1_628	38432697	rs16937696	0.939516	5.21512
10	C5928417_1_1914	38432697	rs16937696	0.978163	5.21512
10	C1481874_1_197	38577543	rs41501650	0.927208	4.7588
10	C1847591_1_211	38577543	rs41501650	0.918404	4.7588
10	C1862070_1_212	38577543	rs41501650	0.902133	4.7588
10	C1875371_1_213	38577543	rs41501650	0.925668	4.7588
10	C2211845_1_234	38577543	rs41501650	0.94275	4.7588
10	C2464281_1_252	38577543	rs41501650	0.946445	4.7588
10	C2625944_1_265	38577543	rs41501650	0.955061	4.7588
10	C4423945_1_577	38577543	rs41501650	0.895931	4.7588
10	C4540619_1_628	38577543	rs41501650	0.971343	4.7588
10	C5928417_1_1914	38577543	rs41501650	0.936966	4.7588
10	C6004768_1_2116	38623469	rs2754426	0.931748	43.4811
10	C1481874_1_197	38635785	rs17424426	0.921094	4.95437
10	C1847591_1_211	38635785	rs17424426	0.914902	4.95437
10	C1862070_1_212	38635785	rs17424426	0.895678	4.95437
10	C1875371_1_213	38635785	rs17424426	0.913867	4.95437
10	C2211845_1_234	38635785	rs17424426	0.938458	4.95437
10	C2464281_1_252	38635785	rs17424426	0.939414	4.95437
10	C2625944_1_265	38635785	rs17424426	0.951335	4.95437
10	C4540619_1_628	38635785	rs17424426	0.965949	4.95437
10	C5928417_1_1914	38635785	rs17424426	0.927699	4.95437
10	C6004768_1_2116	38912721	rs7920340	0.935312	43.3507
10	C6004768_1_2116	38921352	rs7080589	0.937277	43.3507
10	C1481874_1_197	38956879	rs7916850	0.901671	5.21512
10	C1842285_1_211	38956879	rs7916850	0.895333	5.21512
10	C1875371_1_213	38956879	rs7916850	0.914004	5.21512
10	C2211845_1_234	38956879	rs7916850	0.912793	5.21512
10	C2464281_1_252	38956879	rs7916850	0.917145	5.21512
10	C2625944_1_265	38956879	rs7916850	0.925325	5.21512
10	C4423945_1_577	38956879	rs7916850	0.963125	5.21512
10	C4540619_1_628	38956879	rs7916850	0.939516	5.21512
10	C5928417_1_1914	38956879	rs7916850	0.978163	5.21512
10	C1481874_1_197	42478452	rs12246818	0.907839	5.14993
10	C1842285_1_211	42478452	rs12246818	0.894816	5.14993
10	C1847591_1_211	42478452	rs12246818	0.895987	5.14993
10	C1875371_1_213	42478452	rs12246818	0.920261	5.14993
10	C2211845_1_234	42478452	rs12246818	0.919037	5.14993
10	C2464281_1_252	42478452	rs12246818	0.923438	5.14993
10	C2625944_1_265	42478452	rs12246818	0.913685	5.14993
10	C4423945_1_577	42478452	rs12246818	0.969729	5.14993
10	C4540619_1_628	42478452	rs12246818	0.945947	5.14993
10	C5928417_1_1914	42478452	rs12246818	0.984862	5.14993
10	C1481874_1_197	42478878	rs11265995	0.907839	5.14993
10	C1842285_1_211	42478878	rs11265995	0.894816	5.14993
10	C1847591_1_211	42478878	rs11265995	0.895987	5.14993
10	C1875371_1_213	42478878	rs11265995	0.920261	5.14993
10	C2211845_1_234	42478878	rs11265995	0.919037	5.14993
10	C2464281_1_252	42478878	rs11265995	0.923438	5.14993
10	C2625944_1_265	42478878	rs11265995	0.913685	5.14993
10	C4423945_1_577	42478878	rs11265995	0.969729	5.14993
10	C4540619_1_628	42478878	rs11265995	0.945947	5.14993
10	C5928417_1_1914	42478878	rs11265995	0.984862	5.14993
10	C1481874_1_197	42523461	rs10160147	0.907839	5.14993
10	C1842285_1_211	42523461	rs10160147	0.894816	5.14993
10	C1847591_1_211	42523461	rs10160147	0.895987	5.14993
10	C1875371_1_213	42523461	rs10160147	0.920261	5.14993
10	C2211845_1_234	42523461	rs10160147	0.919037	5.14993
10	C2464281_1_252	42523461	rs10160147	0.923438	5.14993
10	C2625944_1_265	42523461	rs10160147	0.913685	5.14993
10	C4423945_1_577	42523461	rs10160147	0.969729	5.14993
10	C4540619_1_628	42523461	rs10160147	0.945947	5.14993
10	C5928417_1_1914	42523461	rs10160147	0.984862	5.14993
10	C1847591_1_211	42953131	rs17427058	0.900666	4.49804
10	C2464281_1_252	42953131	rs17427058	0.913538	4.49804
10	C4540619_1_628	42953131	rs17427058	0.935248	4.49804
10	C5928417_1_1914	42953131	rs17427058	0.905171	4.49804
10	C4540619_1_628	42981766	rs17427443	0.906963	4.49804
10	C5337180_1_1095	84860188	rs11197306	0.954157	10.6258
10	C5337180_1_1095	84860945	rs17101304	0.951328	10.691
10	C5337180_1_1095	84874890	rs7894098	0.955036	10.4954
10	C5337180_1_1095	84880520	rs12221382	0.956252	10.3651
10	C5337180_1_1095	84880577	rs12221385	0.961416	10.4954
10	C5337180_1_1095	84888795	rs11197461	0.95598	10.4954
10	C5337180_1_1095	84902019	rs7900288	0.961416	10.4954
10	C5337180_1_1095	84910240	rs7904644	0.959334	10.5606
10	C5337180_1_1095	84915003	rs11197539	0.950797	10.4954
10	C5337180_1_1095	84915493	rs11197544	0.961416	10.4954
10	C6150807_1_2683	110952486	rs11194454	0.978128	11.4081
10	C6390771_1_4075	110952486	rs11194454	0.994145	11.4081
10	C6150807_1_2683	110960027	rs7912494	0.968407	11.4081
10	C6390771_1_4075	110960027	rs7912494	0.982544	11.4081
10	C1135014_1_174	125920900	rs12359714	0.906398	38.2008
10	C1183921_1_185	125920900	rs12359714	0.915518	38.2008
10	C1680435_1_204	125920900	rs12359714	0.924551	38.2008
10	C2050003_1_223	125920900	rs12359714	-0.906314	38.2008
10	C2230807_1_235	125920900	rs12359714	0.936387	38.2008
11	C6269377_1395_3303	7131494	rs12364409	0.919774	5.80183
11	C6269377_1395_3303	7131776	rs11041186	0.929242	5.80183
11	C6269377_1395_3303	7144213	rs11041205	0.921744	5.73664
11	C6269377_1395_3303	7159297	rs16922683	0.992016	6.77966
11	C6149427_470_2307	42148010	rs16936299	0.990812	4.10691
11	C5448334_1_1194	49414562	rs17557034	0.935314	6.19296
11	C5448334_1_1194	49602018	rs7940331	0.935314	6.19296
11	C2081229_1_226	49633550	rs4466833	0.908902	5.73664
11	C2175573_1_231	49633550	rs4466833	0.905096	5.73664
11	C2178959_1_231	49633550	rs4466833	0.897556	5.73664
11	C5448334_1_1194	49633550	rs4466833	0.969716	5.73664
11	C2081229_1_226	49770268	rs7106742	0.914229	5.67145
11	C2175573_1_231	49770268	rs7106742	0.91042	5.67145
11	C2178959_1_231	49770268	rs7106742	0.902818	5.67145
11	C5448334_1_1194	49770268	rs7106742	0.975392	5.67145
11	C2081229_1_226	49864197	rs41460349	0.898503	5.73664
11	C2175573_1_231	49864197	rs41460349	0.9019	5.73664
11	C2178959_1_231	49864197	rs41460349	0.897933	5.73664
11	C5448334_1_1194	49864197	rs41460349	0.9682	5.73664
11	C2081229_1_226	50066898	rs1807793	0.92513	5.54107
11	C2175573_1_231	50066898	rs1807793	0.921315	5.54107
11	C2178959_1_231	50066898	rs1807793	0.913587	5.54107
11	C5448334_1_1194	50066898	rs1807793	0.987006	5.54107
11	C2175573_1_231	50100267	rs17476034	0.89465	5.73664
11	C5448334_1_1194	50100267	rs17476034	0.961387	5.73664
11	C2081229_1_226	50146436	rs17489472	0.919638	5.60626
11	C2175573_1_231	50146436	rs17489472	0.915825	5.60626
11	C2178959_1_231	50146436	rs17489472	0.908161	5.60626
11	C5448334_1_1194	50146436	rs17489472	0.981154	5.60626
11	C2081229_1_226	50360119	rs3904265	0.92513	5.54107
11	C2175573_1_231	50360119	rs3904265	0.921315	5.54107
11	C2178959_1_231	50360119	rs3904265	0.913587	5.54107
11	C5448334_1_1194	50360119	rs3904265	0.987006	5.54107
11	C2081229_1_226	51228126	rs8189140	-0.901173	5.86701
11	C2175573_1_231	51228126	rs8189140	-0.91099	5.86701
11	C5448334_1_1194	51228126	rs8189140	-0.957777	5.86701
11	C2081229_1_226	51238712	rs10902298	-0.903655	5.80183
11	C2175573_1_231	51238712	rs10902298	-0.915907	5.80183
11	C5448334_1_1194	51238712	rs10902298	-0.964126	5.80183
11	C4434380_1_582	51392716	rs530312	0.904208	49.4785
11	C2081229_1_226	51417031	rs7941855	0.90905	5.54107
11	C2175573_1_231	51417031	rs7941855	0.922046	5.54107
11	C2178959_1_231	51417031	rs7941855	0.913587	5.54107
11	C5448334_1_1194	51417031	rs7941855	0.977003	5.54107
11	C2081229_1_226	51428310	rs17570016	0.908184	5.41069
11	C2175573_1_231	51428310	rs17570016	0.914371	5.41069
11	C2178959_1_231	51428310	rs17570016	0.901588	5.41069
11	C5448334_1_1194	51428310	rs17570016	0.973546	5.41069
11	C2081229_1_226	51461842	rs2201852	0.919638	5.60626
11	C2175573_1_231	51461842	rs2201852	0.9321	5.60626
11	C2178959_1_231	51461842	rs2201852	0.908161	5.60626
11	C5448334_1_1194	51461842	rs2201852	0.981154	5.60626
11	C4434380_1_582	51462934	rs521874	0.903261	49.3481
11	C2081229_1_226	51492588	rs11827030	0.919638	5.60626
11	C2175573_1_231	51492588	rs11827030	0.9321	5.60626
11	C2178959_1_231	51492588	rs11827030	0.908161	5.60626
11	C5448334_1_1194	51492588	rs11827030	0.981154	5.60626
11	C2081229_1_226	55030270	rs6591332	0.898485	5.86701
11	C2175573_1_231	55030270	rs6591332	0.910669	5.86701
11	C5448334_1_1194	55030270	rs6591332	0.958617	5.86701
11	C2175573_1_231	55065192	rs11819779	0.905507	5.9322
11	C5448334_1_1194	55065192	rs11819779	0.95319	5.9322
11	C2081229_1_226	55132783	rs7127405	0.903655	5.80183
11	C2175573_1_231	55132783	rs7127405	0.915907	5.80183
11	C5448334_1_1194	55132783	rs7127405	0.964126	5.80183
11	C2081229_1_226	55136219	rs7927370	0.908488	5.86701	Systemic lupus erythematosus	21408207
11	C2175573_1_231	55136219	rs7927370	0.908729	5.86701	Systemic lupus erythematosus	21408207
11	C5448334_1_1194	55136219	rs7927370	0.961236	5.86701	Systemic lupus erythematosus	21408207
11	scaffold128910_1_543	55136219	rs7927370	0.895044	5.86701	Systemic lupus erythematosus	21408207
11	C2175573_1_231	55184504	rs1216215	-0.907789	5.80183
11	C5448334_1_1194	55184504	rs1216215	-0.949716	5.80183
11	C2178959_1_231	55195255	rs1425195	-0.904681	5.80183
11	C5448334_1_1194	55195255	rs1425195	-0.953286	5.80183
11	C2081229_1_226	55197913	rs1364762	0.903655	5.80183
11	C2175573_1_231	55197913	rs1364762	0.915907	5.80183
11	C5448334_1_1194	55197913	rs1364762	0.964126	5.80183
11	C2175573_1_231	55204758	rs17493710	0.902078	5.73664
11	C5448334_1_1194	55204758	rs17493710	0.945799	5.73664
11	C2081229_1_226	55205325	rs17578661	0.903655	5.80183
11	C2175573_1_231	55205325	rs17578661	0.915907	5.80183
11	C5448334_1_1194	55205325	rs17578661	0.964126	5.80183
11	C2081229_1_226	55238296	rs11827201	0.898599	5.86701
11	C2175573_1_231	55238296	rs11827201	0.908021	5.86701
11	C5448334_1_1194	55238296	rs11827201	0.957311	5.86701
11	C2081229_1_226	55261146	rs17579334	0.905994	5.86701
11	C2175573_1_231	55261146	rs17579334	0.910378	5.86701
11	C5448334_1_1194	55261146	rs17579334	0.959252	5.86701
11	C2081229_1_226	55261272	rs17494536	0.903655	5.80183
11	C2175573_1_231	55261272	rs17494536	0.915907	5.80183
11	C5448334_1_1194	55261272	rs17494536	0.964126	5.80183
11	C5448334_1_1194	55268855	rs7115527	0.924428	5.60626
11	C2081229_1_226	55271407	rs488213	0.897418	5.86701
11	C2175573_1_231	55271407	rs488213	0.908821	5.86701
11	C5448334_1_1194	55271407	rs488213	0.963218	5.86701
11	C2081229_1_226	55276602	rs9666744	0.903655	5.80183
11	C2175573_1_231	55276602	rs9666744	0.915907	5.80183
11	C5448334_1_1194	55276602	rs9666744	0.964126	5.80183
11	C2081229_1_226	55277617	rs17579825	0.903655	5.80183
11	C2175573_1_231	55277617	rs17579825	0.915907	5.80183
11	C5448334_1_1194	55277617	rs17579825	0.964126	5.80183
11	C2081229_1_226	55277761	rs17494990	0.898485	5.86701
11	C2175573_1_231	55277761	rs17494990	0.910669	5.86701
11	C5448334_1_1194	55277761	rs17494990	0.958617	5.86701
11	C2081229_1_226	55278100	rs17579895	0.903655	5.80183
11	C2175573_1_231	55278100	rs17579895	0.915907	5.80183
11	C5448334_1_1194	55278100	rs17579895	0.964126	5.80183
11	C2081229_1_226	55297562	rs11828054	0.903655	5.80183
11	C2175573_1_231	55297562	rs11828054	0.915907	5.80183
11	C5448334_1_1194	55297562	rs11828054	0.964126	5.80183
11	C2081229_1_226	55304199	rs17580694	0.903655	5.80183
11	C2175573_1_231	55304199	rs17580694	0.915907	5.80183
11	C5448334_1_1194	55304199	rs17580694	0.964126	5.80183
11	C2081229_1_226	55304399	rs11819980	0.903655	5.80183
11	C2175573_1_231	55304399	rs11819980	0.915907	5.80183
11	C5448334_1_1194	55304399	rs11819980	0.964126	5.80183
11	C2081229_1_226	55312550	rs17580966	0.903655	5.80183
11	C2175573_1_231	55312550	rs17580966	0.915907	5.80183
11	C5448334_1_1194	55312550	rs17580966	0.964126	5.80183
11	C2081229_1_226	55312897	rs17580994	0.903655	5.80183
11	C2175573_1_231	55312897	rs17580994	0.915907	5.80183
11	C5448334_1_1194	55312897	rs17580994	0.964126	5.80183
11	C2081229_1_226	55320583	rs505338	0.903655	5.80183
11	C2175573_1_231	55320583	rs505338	0.915907	5.80183
11	C5448334_1_1194	55320583	rs505338	0.964126	5.80183
11	C2081229_1_226	55321823	rs17581532	0.898485	5.86701
11	C2175573_1_231	55321823	rs17581532	0.910669	5.86701
11	C5448334_1_1194	55321823	rs17581532	0.958617	5.86701
11	C2175573_1_231	55495990	rs17591177	0.896293	5.86701
11	C5448334_1_1194	55495990	rs17591177	0.948888	5.86701
11	C2175573_1_231	55568216	rs17501618	0.905507	5.9322
11	C5448334_1_1194	55568216	rs17501618	0.95319	5.9322
11	C2175573_1_231	55590296	rs7951100	0.90442	5.86701
11	C5448334_1_1194	55590296	rs7951100	0.94875	5.86701
11	scaffold65577_442_941	118549582	rs507080	0.941753	39.309	Serum metabolite levels	24625756
12	C1142598_1_176	11146694	rs10772407	0.895265	32.7249
12	C1142598_1_176	11152350	rs11054146	0.895265	32.7249
12	C1142598_1_176	11164482	rs7304936	0.894795	32.7249
12	C1142598_1_176	11166968	rs7310849	0.898333	32.4641
12	C1142598_1_176	11175414	rs4763235	0.899138	32.5293
12	C1650465_1_201	34375620	rs6488211	0.902355	39.5046
12	C2073175_1_225	34375620	rs6488211	0.907739	39.5046
12	C1650465_1_201	34385898	rs11053166	0.89844	39.309
12	C2073175_1_225	34385898	rs11053166	0.902508	39.309
12	C1650465_1_201	34399035	rs10506121	0.903618	39.4394
12	C2073175_1_225	34399035	rs10506121	0.907493	39.4394
12	C1650465_1_201	34427785	rs11053184	0.900311	39.4394
12	C2073175_1_225	34427785	rs11053184	0.904334	39.4394
12	C1650465_1_201	34435009	rs7296061	0.902087	39.5046
12	C2073175_1_225	34435009	rs7296061	0.90652	39.5046
12	C1650465_1_201	34461771	rs11053210	0.898244	39.4394
12	C2073175_1_225	34461771	rs11053210	0.896679	39.4394
12	C2073175_1_225	34474792	rs11053218	0.901263	39.3742
12	C1650465_1_201	34482900	rs7306334	0.898011	39.1134
12	C2073175_1_225	34482900	rs7306334	0.900259	39.1134
12	C1650465_1_201	34482933	rs7306435	0.898443	39.3742
12	C2073175_1_225	34482933	rs7306435	0.900603	39.3742
12	C1650465_1_201	34518834	rs11053249	0.896661	39.309
12	C2073175_1_225	34518834	rs11053249	0.897706	39.309
12	C1650465_1_201	34615719	rs9706265	0.903618	39.4394
12	C2073175_1_225	34615719	rs9706265	0.907493	39.4394
12	C1650465_1_201	34680713	rs11494882	0.902042	39.4394
12	C2073175_1_225	34680713	rs11494882	0.902645	39.4394
12	C1650465_1_201	34751334	rs11053411	0.901343	39.3742
12	C2073175_1_225	34751334	rs11053411	0.906061	39.3742
12	C1650465_1_201	34756673	rs10844958	0.897256	39.6349
12	C2073175_1_225	34756673	rs10844958	0.899836	39.6349
12	C2073175_1_225	34760331	rs11053413	0.904292	39.5046
12	C1650465_1_201	37929366	rs11609328	0.898384	39.1786
12	C2073175_1_225	37929366	rs11609328	0.906878	39.1786
12	C1650465_1_201	37961768	rs11168334	0.901118	39.1134
12	C2073175_1_225	37961768	rs11168334	0.906447	39.1134
12	C1650465_1_201	37983455	rs10783335	0.899421	39.0482
12	C2073175_1_225	37983455	rs10783335	0.905181	39.0482
12	C2073175_1_225	38219559	rs11179774	0.901998	39.5046
12	C2073175_1_225	38385512	rs1607868	0.896675	39.6349
12	C4303186_1_530	93319627	rs12306436	0.934898	42.1773
13	C2396398_1_247	23577885	rs8000146	0.922059	12.3207
13	C6385719_1223_3911	58906145	rs9569858	-0.965144	46.8709
13	C6385719_1223_3911	58917896	rs7990498	0.976622	47.588
13	C6385719_1223_3911	58996441	rs4886078	0.91395	46.4798
13	C4925928_1_820	66679368	rs4558292	0.957449	39.309
13	C4925928_1_820	66679585	rs4525375	0.953887	39.4394
13	C2084814_1_226	86920369	rs7490084	-0.92986	23.8592
13	C2084814_1_226	86921823	rs7490730	-0.92986	23.8592
13	C2084814_1_226	86927664	rs9519096	-0.925338	23.9244
13	C2084814_1_226	86929266	rs9514373	-0.925172	23.8592
13	C2084814_1_226	86931248	rs7489887	-0.926802	23.794
14	C4338648_1_543	21678416	rs17113516	0.905693	14.2764
14	C4338648_1_543	21716893	rs4982437	0.938706	14.6675
14	C4338648_1_543	21718918	rs17092523	0.905618	14.2112
14	C5575638_1_1330	66780563	rs2053149	0.898204	15.3846
14	C5575638_1_1330	66780732	rs2053150	0.896301	15.2542
14	C5575638_1_1330	66800879	rs7160622	0.946303	13.7549
14	C5575638_1_1330	66823672	rs7149488	0.966013	13.7549
14	C5575638_1_1330	66824734	rs7359115	0.915122	15.2542
14	C5575638_1_1330	66835347	rs8009108	0.915122	15.2542
14	C5575638_1_1330	66836155	rs7152200	0.915122	15.2542
14	C5575638_1_1330	66850269	rs8181963	0.915122	15.2542
14	C5575638_1_1330	66886716	rs8020532	0.966013	13.7549
14	C5575638_1_1330	66893720	rs12589479	0.960836	13.7549
14	C5575638_1_1330	66895724	rs735957	0.95336	13.4941
14	C5575638_1_1330	66896626	rs13353130	0.906471	15.0587
14	C5575638_1_1330	66903247	rs933039	0.966013	13.7549
14	C5575638_1_1330	66905626	rs7145185	0.961711	13.7549
14	C5575638_1_1330	66959617	rs3737161	0.913126	15.3194
14	C5575638_1_1330	66969095	rs7146723	0.96343	13.8201
14	C5575638_1_1330	66977812	rs17827741	0.927517	15.3846
14	C5575638_1_1330	66979493	rs2319387	0.927517	15.3846
14	C5575638_1_1330	66986613	rs7156737	0.923429	15.2542
14	C5575638_1_1330	66987148	rs7140509	0.919909	15.4498
14	C5575638_1_1330	67032070	rs7146849	0.977512	13.8201
14	C5575638_1_1330	67041440	rs10133641	0.927517	15.3846
14	C5575638_1_1330	67077150	rs7140281	0.927517	15.3846
14	C5575638_1_1330	67078212	rs8010110	0.97945	13.8853
14	C5575638_1_1330	67119892	rs6573695	0.971879	13.6897
14	C5575638_1_1330	67148939	rs9783601	0.959254	13.6245
14	C5575638_1_1330	67150764	rs6573706	0.975533	13.8201
14	C5575638_1_1330	67156181	rs8021356	0.927517	15.3846
14	C5575638_1_1330	67161341	rs7157740	0.973831	13.7549
14	C5575638_1_1330	67164083	rs7154017	0.978561	13.8853
14	C5575638_1_1330	67164760	rs1885198	0.97839	13.6897
14	C5575638_1_1330	67177686	rs6573711	0.981225	13.8201
14	C5575638_1_1330	67193023	rs17836572	0.981225	13.8201
14	C5575638_1_1330	67197950	rs8007677	0.927517	15.3846
14	C5575638_1_1330	67208648	rs6573719	0.981225	13.8201
14	C5575638_1_1330	67223083	rs17247749	0.981225	13.8201
14	C2651499_1_267	67487588	rs1950283	0.894826	1.69492
14	C2651499_1_267	67491123	rs17103839	0.894826	1.69492
14	scaffold458230_1119_2380	73767214	rs2333194	0.928538	44.7197	Bipolar disorder with mood-incongruent psychosis	23092984
14	C5536048_241_725	77435051	rs7153592	0.95331	6.97523
15	C1079449_1_162	29857324	rs12439775	0.897033	19.7523
16	C5512712_427_798	24351975	rs17828058	0.950454	16.6232
17	C5851561_494_1443	8755429	rs149719	0.914344	34.1591
17	C5851561_494_1443	8758623	rs632078	0.945392	35.0717
17	C5851561_494_1443	8765412	rs8067644	0.947416	34.6154
17	C5851561_494_1443	8771467	rs11659127	0.92929	35.4628
17	C5851561_494_1443	8775497	rs4791762	0.924954	35.2673
17	C5851561_494_1443	8776843	rs8065624	0.910843	35.7888
17	C1114290_1_170	25346692	rs2313050	0.896766	21.5776
17	C1114290_1_170	25363654	rs7221571	0.899301	21.5776
17	C1114290_1_170	25388276	rs11080053	0.905529	21.5776
17	scaffold480041_1591_2404	28349095	rs9902453	-0.947378	45.502	Coffee consumption (cups per day)	25288136
18	C5973961_1_1426	9553764	rs7237018	0.958863	12.3859
18	C5973961_1_1426	9596293	rs6506677	0.98081	11.9948
18	C5973961_1_1426	9609441	rs7239083	0.983078	12.06
18	C1409499_1_191	18610067	rs7239317	0.913587	3.91134
18	C1409499_1_191	18611243	rs288979	0.896159	3.91134
19	C2853657_1_284	23495001	rs421458	0.9528	4.69361
19	C2118318_1_229	23497274	rs12980317	0.920919	22.9465
19	C2118318_1_229	23497942	rs7245954	0.922766	23.0117
19	C2853657_1_284	23509489	rs295414	0.957577	4.56323
19	C2853657_1_284	23529368	rs295387	0.959959	4.62842
19	C2853657_1_284	23529498	rs295386	0.943727	4.56323
19	C2853657_1_284	23531615	rs7256634	0.939705	4.69361
19	C2118318_1_229	23547549	rs7249539	0.915116	23.0769
19	C2853657_1_284	23562729	rs1038142	0.956412	4.69361
19	C2118318_1_229	23566067	rs11085578	0.92096	22.9465
19	C2118318_1_229	23583180	rs12977982	0.914145	23.3377
19	C1881693_1_214	24505637	rs1609034	0.961715	5.73664
19	C1937634_1_219	24505637	rs1609034	0.957639	5.73664
19	C2037643_1_222	24505637	rs1609034	0.903163	5.73664
19	C2050729_1_224	24505637	rs1609034	0.940448	5.73664
19	C2675417_1_269	24505637	rs1609034	0.981393	5.73664
19	C3447440_1_349	24505637	rs1609034	0.968447	5.73664
19	C4619809_1_665	24505637	rs1609034	0.974834	5.73664
19	C5092629_1_918	24505637	rs1609034	0.975031	5.73664
19	C5818171_1_1682	24505637	rs1609034	0.985002	5.73664
19	C6208570_1_3030	24505637	rs1609034	0.985159	5.73664
19	C5482384_1_1228	27828664	rs2198978	0.964715	22.2947
19	C6030789_1_2196	27828664	rs2198978	0.970401	22.2947
19	C5482384_1_1228	28000838	rs4465704	0.963098	22.751
19	C6030789_1_2196	28000838	rs4465704	0.969439	22.751
19	C5482384_1_1228	28069337	rs4419164	0.967504	22.425
19	C6030789_1_2196	28069337	rs4419164	0.975075	22.425
19	C1366931_1_190	28080422	rs11672741	0.894605	14.9283
19	C1406117_1_191	28080422	rs11672741	0.91964	14.9283
19	C2205299_1_233	28080422	rs11672741	0.912453	14.9283
19	C2496141_1_254	28080422	rs11672741	0.911884	14.9283
19	C1881693_1_214	28087377	rs4589673	0.959956	5.67145
19	C1937634_1_219	28087377	rs4589673	0.960114	5.67145
19	C2037643_1_222	28087377	rs4589673	0.902032	5.67145
19	C2050729_1_224	28087377	rs4589673	0.946358	5.67145
19	C2675417_1_269	28087377	rs4589673	0.98022	5.67145
19	C3447440_1_349	28087377	rs4589673	0.967891	5.67145
19	C4619809_1_665	28087377	rs4589673	0.976751	5.67145
19	C5092629_1_918	28087377	rs4589673	0.970159	5.67145
19	C5818171_1_1682	28087377	rs4589673	0.97975	5.67145
19	C6208570_1_3030	28087377	rs4589673	0.977324	5.67145
19	C5482384_1_1228	28150676	rs2009234	0.969327	22.4902
19	C6030789_1_2196	28150676	rs2009234	0.976105	22.4902
19	C5482384_1_1228	28163448	rs1158384	0.963697	22.3598
19	C6030789_1_2196	28163448	rs1158384	0.969098	22.3598
19	C5482384_1_1228	28209011	rs1548801	-0.960331	22.6858
19	C6030789_1_2196	28209011	rs1548801	-0.968017	22.6858
19	C5482384_1_1228	28211001	rs11667867	-0.964984	22.5554
19	C6030789_1_2196	28211001	rs11667867	-0.972079	22.5554
19	C5482384_1_1228	28232668	rs1015786	-0.965891	22.6206
19	C6030789_1_2196	28232668	rs1015786	-0.972652	22.6206
19	C1425571_1_192	28273328	rs7254353	-0.927815	1.7601
19	C5482384_1_1228	28275482	rs10422399	-0.940814	23.6636
19	C6030789_1_2196	28275482	rs10422399	-0.943436	23.6636
19	C1881693_1_214	28278289	rs8102780	0.961715	5.73664
19	C1937634_1_219	28278289	rs8102780	0.957639	5.73664
19	C2037643_1_222	28278289	rs8102780	0.903163	5.73664
19	C2050729_1_224	28278289	rs8102780	0.940448	5.73664
19	C2675417_1_269	28278289	rs8102780	0.981393	5.73664
19	C3447440_1_349	28278289	rs8102780	0.968447	5.73664
19	C4619809_1_665	28278289	rs8102780	0.974834	5.73664
19	C5092629_1_918	28278289	rs8102780	0.975031	5.73664
19	C5818171_1_1682	28278289	rs8102780	0.985002	5.73664
19	C6208570_1_3030	28278289	rs8102780	0.985159	5.73664
19	C5482384_1_1228	28304729	rs8112464	-0.944508	23.6636
19	C6030789_1_2196	28304729	rs8112464	-0.948104	23.6636
19	C5482384_1_1228	28304779	rs4805638	-0.943984	23.5984
19	C6030789_1_2196	28304779	rs4805638	-0.948426	23.5984
19	C1425571_1_192	28305076	rs8104465	-0.936107	1.82529
19	C5482384_1_1228	28307273	rs6510318	-0.943984	23.5984
19	C6030789_1_2196	28307273	rs6510318	-0.948426	23.5984
19	C5482384_1_1228	28307632	rs7256680	-0.942381	23.6636
19	C6030789_1_2196	28307632	rs7256680	-0.946816	23.6636
19	C1881693_1_214	28316272	rs10500225	0.946017	5.9322
19	C1937634_1_219	28316272	rs10500225	0.941974	5.9322
19	C2050729_1_224	28316272	rs10500225	0.925515	5.9322
19	C2675417_1_269	28316272	rs10500225	0.965173	5.9322
19	C3447440_1_349	28316272	rs10500225	0.953364	5.9322
19	C4619809_1_665	28316272	rs10500225	0.958132	5.9322
19	C5092629_1_918	28316272	rs10500225	0.959077	5.9322
19	C5818171_1_1682	28316272	rs10500225	0.968902	5.9322
19	C6208570_1_3030	28316272	rs10500225	0.968988	5.9322
19	C5482384_1_1228	28320035	rs6510353	-0.911919	25.0326
19	C6030789_1_2196	28320035	rs6510353	-0.915264	25.0326
19	C5482384_1_1228	28321431	rs8111471	-0.910428	25.0978
19	C6030789_1_2196	28321431	rs8111471	-0.913766	25.0978
19	C5482384_1_1228	28321670	rs4805645	-0.90908	25.2282
19	C6030789_1_2196	28321670	rs4805645	-0.911226	25.2282
19	C5482384_1_1228	28327072	rs7253872	-0.905968	25.2934
19	C6030789_1_2196	28327072	rs7253872	-0.907657	25.2934
19	C5482384_1_1228	28327584	rs4804956	-0.909843	24.9674
19	C6030789_1_2196	28327584	rs4804956	-0.912901	24.9674
19	C5482384_1_1228	28328753	rs10424648	-0.907464	25.0978
19	C6030789_1_2196	28328753	rs10424648	-0.910792	25.0978
19	C5482384_1_1228	28329411	rs2867090	-0.909035	25.163
19	C6030789_1_2196	28329411	rs2867090	-0.913279	25.163
19	C5482384_1_1228	28329591	rs2110047	-0.911919	25.0326
19	C6030789_1_2196	28329591	rs2110047	-0.915264	25.0326
19	C5482384_1_1228	28330539	rs2024294	-0.909438	25.0326
19	C6030789_1_2196	28330539	rs2024294	-0.912524	25.0326
19	C5482384_1_1228	28336245	rs12610542	-0.911919	25.0326
19	C6030789_1_2196	28336245	rs12610542	-0.915264	25.0326
19	C1425571_1_192	28340294	rs10405183	-0.936107	1.82529
19	C1881693_1_214	28351234	rs875681	0.946017	5.9322
19	C1937634_1_219	28351234	rs875681	0.941974	5.9322
19	C2050729_1_224	28351234	rs875681	0.925515	5.9322
19	C2675417_1_269	28351234	rs875681	0.965173	5.9322
19	C3447440_1_349	28351234	rs875681	0.953364	5.9322
19	C4619809_1_665	28351234	rs875681	0.958132	5.9322
19	C5092629_1_918	28351234	rs875681	0.959077	5.9322
19	C5818171_1_1682	28351234	rs875681	0.968902	5.9322
19	C6208570_1_3030	28351234	rs875681	0.968988	5.9322
19	C1881693_1_214	28364253	rs16968285	0.946017	5.9322
19	C1937634_1_219	28364253	rs16968285	0.941974	5.9322
19	C2050729_1_224	28364253	rs16968285	0.925515	5.9322
19	C2675417_1_269	28364253	rs16968285	0.965173	5.9322
19	C3447440_1_349	28364253	rs16968285	0.953364	5.9322
19	C4619809_1_665	28364253	rs16968285	0.958132	5.9322
19	C5092629_1_918	28364253	rs16968285	0.959077	5.9322
19	C5818171_1_1682	28364253	rs16968285	0.968902	5.9322
19	C6208570_1_3030	28364253	rs16968285	0.968988	5.9322
19	C1881693_1_214	28381006	rs16968489	0.946017	5.9322
19	C1937634_1_219	28381006	rs16968489	0.941974	5.9322
19	C2050729_1_224	28381006	rs16968489	0.925515	5.9322
19	C2675417_1_269	28381006	rs16968489	0.965173	5.9322
19	C3447440_1_349	28381006	rs16968489	0.953364	5.9322
19	C4619809_1_665	28381006	rs16968489	0.958132	5.9322
19	C5092629_1_918	28381006	rs16968489	0.959077	5.9322
19	C5818171_1_1682	28381006	rs16968489	0.968902	5.9322
19	C6208570_1_3030	28381006	rs16968489	0.968988	5.9322
19	C1425571_1_192	28381762	rs12971524	-0.930622	1.7601
19	C5818171_1_1682	28424257	rs16969062	0.899403	5.08475
19	C6208570_1_3030	28424257	rs16969062	0.89536	5.08475
19	C4619809_1_665	28424757	rs17620671	0.896199	5.01956
20	scaffold30782_1324_1737	10988099	rs6104690	0.932667	43.1551	Bladder cancer	24163127
20	C4598265_1_655	13049821	rs6041839	0.968455	42.2425
20	C2931627_1_291	26239838	rs4813606	0.898121	16.6884
20	C3819598_1_406	26239838	rs4813606	0.911613	16.6884
20	C3825718_1_407	26239838	rs4813606	0.911002	16.6884
20	C1435156_1_193	26288535	rs2211138	-0.920925	4.7588
20	C1875481_1_213	26288535	rs2211138	-0.897767	4.7588
20	C2382091_1_246	26288535	rs2211138	-0.942017	4.7588
20	C2806720_1_280	26288535	rs2211138	-0.924407	4.7588
20	C1495761_1_198	26289925	rs11906869	0.900679	16.6232
20	C2931627_1_291	26289925	rs11906869	0.912534	16.6232
20	C3819598_1_406	26289925	rs11906869	0.935556	16.6232
20	C3825718_1_407	26289925	rs11906869	0.921462	16.6232
20	C1165023_1_181	29846303	rs6060436	0.919369	14.7979
20	C4544947_1_630	29847618	rs6088901	-0.934031	46.8057
20	C5518324_1_1265	29847618	rs6088901	0.923745	46.8057
20	C5934023_1_1927	29847618	rs6088901	0.934735	46.8057
20	C1203385_1_189	29860167	rs6119722	0.902079	1.56454
20	C1394065_1_190	29860167	rs6119722	0.948089	1.56454
20	C1477950_1_197	29860167	rs6119722	0.968795	1.56454
20	C2046573_1_223	29860167	rs6119722	0.942339	1.56454
20	C1034458_1_150	29874982	rs2076375	-0.899563	14.4068
20	C1203385_1_189	29881042	rs4292148	0.902079	1.56454
20	C1394065_1_190	29881042	rs4292148	0.948089	1.56454
20	C1477950_1_197	29881042	rs4292148	0.968795	1.56454
20	C2046573_1_223	29881042	rs4292148	0.942339	1.56454
20	C4544947_1_630	29882151	rs6058507	-0.935705	46.8709
20	C5518324_1_1265	29882151	rs6058507	0.922534	46.8709
20	C5934023_1_1927	29882151	rs6058507	0.932958	46.8709
20	C1034458_1_150	29882208	rs6061081	-0.898507	14.5372
20	C4544947_1_630	29889768	rs1018405	-0.933977	46.7405
20	C5518324_1_1265	29889768	rs1018405	0.925166	46.7405
20	C5934023_1_1927	29889768	rs1018405	0.934573	46.7405
20	C1066335_1_159	29900281	rs7273790	0.899263	13.2334
20	C1106376_1_168	29900281	rs7273790	0.902676	13.2334
20	C1155681_1_178	29900281	rs7273790	0.918384	13.2334
20	C4544947_1_630	29906187	rs4911204	-0.93585	46.6754
20	C5518324_1_1265	29906187	rs4911204	0.927213	46.6754
20	C5934023_1_1927	29906187	rs4911204	0.936391	46.6754
20	C1165023_1_181	29942695	rs6057603	0.907459	14.4068
20	C2045869_1_223	54125615	rs7261265	0.919375	17.2099
20	C2045869_1_223	54125823	rs7269159	0.919375	17.2099
20	C2045869_1_223	54126154	rs11696824	0.912631	17.0143
20	C2045869_1_223	54126509	rs11696973	0.917253	17.2751	Migraine without aura	23793025
20	C2045869_1_223	54127706	rs2068818	0.918884	17.3403
21	C2024067_1_221	14595264	rs2847443	0.924866	1.56454
21	C2320192_1_241	14595264	rs2847443	0.903186	1.56454
21	C3396832_1_342	18580354	rs182174	0.930997	38.0052
21	C4302640_1_530	18580354	rs182174	0.954667	38.0052
21	C5028046_1_879	18580354	rs182174	0.948909	38.0052
21	C1124826_1_172	18580921	rs11701922	0.919757	15.7106
21	C1124828_1_172	18586404	rs202894	0.912494	22.2947
21	C3396832_1_342	18599498	rs1102617	0.935563	38.5267
21	C4302640_1_530	18599498	rs1102617	0.963121	38.5267
21	C5028046_1_879	18599498	rs1102617	0.957916	38.5267
21	C4785429_1_746	22959176	rs17734233	0.974037	5.21512
21	C4785429_1_746	22975807	rs236064	0.965605	5.28031
21	C4785429_1_746	22985405	rs2205505	-0.971933	5.21512
21	C4785429_1_746	23043396	rs6518116	-0.950916	4.69361
X	C5405640_365_1154	54499776	rs7063734	0.912354	4.04172
X	C5405640_365_1154	54503188	rs6521767	0.906882	4.10691

## Sheet: Legends
Legend for Supplementary Data 7A, 7B, 7C
Supplementary Table 10A
				Deletion
Columns	Description			Present	Absent	total
CHR	autosome that harbours the deletion	SNP	ALLELE1	A	C	A+C
DEL_POS	position of the deletion (index 0)		ALLELE2	B	D	B+D
LENGTH	length of the deletion		total	A+B	C+D	A+B+C+D=996
SNP_POS	position of the tag SNP (index 0)
ALLELE1	SNP allele with the higher allele frequency
ALLELE2	SNP allele with the lower allele frequency
R	Pearson's R
p	p-value of Fisher's exact test (two-sided)
P(DEL|ALLELE1)	estimated conditional probability of having the deletion given the presence of ALLELE1 of the SNP
P(DEL|ALLELE2)	estimated conditional probability of having the deletion given the presence of ALLELE2 of the SNP
A	entry of the 2x2 contingency table
B	entry of the 2x2 contingency table
C	entry of the 2x2 contingency table
D	entry of the 2x2 contingency table
Supplementary Table 10B
Columns	Description
CHR	Chromsome that harbours the mobile element insertion
MEI_POS	position of mobile element insertion
MEI_TYPE	type of mobile element insertion
SNP_POS	position of the tag SNP
SNP_ID	dbSNP accession of the tag SNP
R	Pearson's R
SNP_MAF(GoNL)	Minor allele frequency of SNP in GoNL panel
GWAS_TRAIT	GWAS trait associated with SNP
PUBMED_ID	PUBMED publication ID that describes association between SNP and Trait
Supplementary Table 10C
Columns	Description
CHR	Chromsome that harbours the SNP
ID_OF_NEW_SEGMENT	ID of new genomic segment
SNP_POS	position of the tag SNP
SNP_ID	dbSNP accession of the tag SNP
R	Pearson's R
SNP_MAF(GoNL)	Minor allele frequency of SNP in GoNL panel
GWAS_TRAIT	GWAS trait associated with SNP
PUBMED_ID	PUBMED publication ID that describes association between SNP and Trait
